# Supplementary material for: Author Correction: How social relationships shape moral wrongness judgments
Source: Nat Commun. 2024 Sep 10;15:7906. doi: 10.1038/s41467-024-52274-w (PMC11387412; doi:10.1038/s41467-024-52274-w)
Supplement: Supplementary file 3 — Replication Script [file 41467_2024_52274_MOESM3_ESM.zip]

Archive with 33 entries (31 files):
- ReplicationScript/
- ReplicationScript/.Rhistory
- ReplicationScript/.DS_Store
- __MACOSX/ReplicationScript/._.DS_Store
- ReplicationScript/Reported Results.R
- __MACOSX/ReplicationScript/._Reported Results.R
- ReplicationScript/alternativeModelsData.csv
- __MACOSX/ReplicationScript/._alternativeModelsData.csv
- ReplicationScript/sample2.csv
- __MACOSX/ReplicationScript/._sample2.csv
- ReplicationScript/sample3.csv
- __MACOSX/ReplicationScript/._sample3.csv
- ReplicationScript/sample1.csv
- __MACOSX/ReplicationScript/._sample1.csv
- ReplicationScript/mainModelData.csv
- __MACOSX/ReplicationScript/._mainModelData.csv
- ReplicationScript/sample2_raw.csv
- __MACOSX/ReplicationScript/._sample2_raw.csv
- ReplicationScript/alternativeModelsDataNoExclusions.csv
- __MACOSX/ReplicationScript/._alternativeModelsDataNoExclusions.csv
- ReplicationScript/Reported Results.ipynb
- ReplicationScript/.Rapp.history
- ReplicationScript/sample3_raw.csv
- __MACOSX/ReplicationScript/._sample3_raw.csv
- ReplicationScript/.ipynb_checkpoints/
- ReplicationScript/sample1_raw.csv
- __MACOSX/ReplicationScript/._sample1_raw.csv
- ReplicationScript/Reported Results.pdf
- __MACOSX/ReplicationScript/._Reported Results.pdf
- ReplicationScript/action_ratings.csv
- __MACOSX/ReplicationScript/._action_ratings.csv
- ReplicationScript/.ipynb_checkpoints/readableOutput-checkpoint.pdf
- ReplicationScript/.ipynb_checkpoints/Reported Results-checkpoint.ipynb
