# Supplementary material for: Author Correction: How social relationships shape moral wrongness judgments
Source: Nat Commun. 2024 Sep 10;15:7906. doi: 10.1038/s41467-024-52274-w (PMC11387412; doi:10.1038/s41467-024-52274-w)
Supplement: Supplementary file 3 — Replication Script [file 41467_2024_52274_MOESM3_ESM.zip › ReplicationScript/Reported Results.R]

options(scipen=999)
library(nlme)
library(MuMIn)
library(tidyverse)
library(nortest)

#################################
#####Main Paper#####
#################################
#Sample 1
#Gender differences in expectations
#Pg 3
s1 <- read.csv("sample1.csv", header = TRUE)
str(s1)

#Code Gender as a factor
fac <- c('GenderMFO')
s1[fac] <- lapply(s1[fac], factor)
str(s1)

gndr = s1 %>% filter(GenderMFO != 'Other')

#Formula
lmm.form <- formula(scaled_functional_score ~ GenderMFO + Age + Income + Education
                    + Political...Economic_1 + Political...Social_1 + how_religious)

#Care function
s1.care <- s1 %>% filter(function. == 'Care')
#Make male the reference group
levels(s1.care$GenderMFO)
s1.care$GenderMFO = lvls_reorder(s1.care$GenderMFO, c(3, 2, 4, 1))
levels(s1.care$GenderMFO)
#Run the model
lmm.s1.care <- lme(lmm.form, random = ~1 | ResponseId / relationship, data = na.exclude(s1.care),
                         method = "ML")
printCoefmat(summary(lmm.s1.care)$tTable, has.Pvalue = TRUE, P.values = TRUE)
intervals(lmm.s1.care, which = "fixed")

#Mating function
s1.mate <- s1 %>% filter(function. == 'Mating')
#Make male the reference group
levels(s1.mate$GenderMFO)
s1.mate$GenderMFO = lvls_reorder(s1.mate$GenderMFO, c(2, 3, 4, 1))
levels(s1.mate$GenderMFO)
#Run the model
lmm.s1.mate <- lme(lmm.form, random = ~1 | ResponseId / relationship, data = na.exclude(s1.mate),
                   method = "ML")
printCoefmat(summary(lmm.s1.mate)$tTable, has.Pvalue = TRUE, P.values = TRUE)
intervals(lmm.s1.mate, which = "fixed")

#Main model
#Predicting Sample 2 moral wrongness judgments from Sample 1 relational norm profiles
#Pg 6
#Read in the data
df = read.csv("mainModelData.csv", header = TRUE)

#Specify the formula
lmm.form = formula(wrongness ~ scaled_func_mdn + likelihood + specificity_char)
#Set up the crossed random factor design
df <- within(df, one1 <- one2 <- 1L)
#Run the model
lmm = lme(lmm.form, random = list(ResponseId = pdDiag(~scaled_func_mdn),
                                  one1 = pdIdent(~relationship - 1),
                                  one2 = pdIdent(~function. - 1)), 
          data = df, method = "ML")
#Display the results
printCoefmat(summary(lmm)$tTable, has.Pvalue = TRUE, P.values = TRUE)
#Compute variance explained (R2)
r.squaredGLMM(lmm)
#Compute the confidence intervals
intervals(lmm, which = 'fixed')

#Models comparing how well action likelihood and relational norms
#predict moral wrongness judgments on their own

    #Model with action likelihood only
lmm.like.form <- formula(wrongness ~ likelihood)
lmm.like <- lme(lmm.like.form, random = list(~1|ResponseId, ~1|relationship), data = df, method = "ML")
printCoefmat(summary(lmm.like)$tTable, has.Pvalue = TRUE, P.values = TRUE)
r.squaredGLMM(lmm.like)
AIC(lmm.like)

    #Model with functional expectations only
lmm.func.form <- formula(wrongness ~ scaled_func_mdn)
lmm.func <- lme(lmm.func.form,
                random = list(ResponseId = pdDiag(~scaled_func_mdn),
                              one1 = pdIdent(~relationship - 1),
                              one2 = pdIdent(~function. - 1)),
                data = df, method = "ML")
printCoefmat(summary(lmm.func)$tTable, has.Pvalue = TRUE, P.values = TRUE)
r.squaredGLMM(lmm.func)
AIC(lmm.func)

#Alternative models
#Pg 7
df <- read.csv("alternativeModelsData.csv", header = TRUE)
df.cross <- within(df, one1 <- one2 <- 1L)
#Social closeness
lmm.close.form <- formula(mean_wrong_vio ~ mean_close + mean_likely + specificity_char)
lmm.close <- lme(lmm.close.form, random = list(one1 = pdIdent(~relationship - 1),
                                               one2 = pdIdent(~violation - 1)),
                 data = df.cross, method = "ML")
printCoefmat(summary(lmm.close)$tTable, has.Pvalue = TRUE, P.values = TRUE)
intervals(lmm.close, which = 'fixed')
#Interdependence
lmm.inter.form <- formula(mean_wrong_vio ~ mean_inter + mean_likely + specificity_char)
lmm.inter <- lme(lmm.inter.form, random = list(one1 = pdIdent(~relationship - 1),
                                               one2 = pdIdent(~violation - 1)),
                 data = df.cross, method = "ML")
printCoefmat(summary(lmm.inter)$tTable, has.Pvalue = TRUE, P.values = TRUE)
intervals(lmm.inter, which = 'fixed')
#Genetic relatedness
lmm.genetics.form <- formula(mean_wrong_vio ~ genetics + mean_likely + specificity_char)
lmm.genetics <- lme(lmm.genetics.form, random = list(one1 = pdIdent(~relationship - 1),
                                                     one2 = pdIdent(~violation - 1)),
                    data = df.cross, method = "ML")
printCoefmat(summary(lmm.genetics)$tTable, has.Pvalue = TRUE, P.values = TRUE)
intervals(lmm.genetics, which = 'fixed')
#Relational norms
lmm.func.form <- formula(mean_wrong_vio ~ func_mdn + mean_likely + specificity_char)
lmm.func <- lme(lmm.func.form, random = list(one1 = pdIdent(~relationship - 1),
                                             one2 = pdIdent(~violation - 1)),
                data = df.cross, method = "ML")
printCoefmat(summary(lmm.func)$tTable, has.Pvalue = TRUE, P.values = TRUE)
intervals(lmm.func, which = 'fixed')
r.squaredGLMM(lmm.func)
AIC(lmm.func)
#Social closeness performance metrics
r.squaredGLMM(lmm.close)
AIC(lmm.close)
#Interdependence performance metrics
r.squaredGLMM(lmm.inter)
AIC(lmm.inter)
#Genetic relatedness performance metrics
r.squaredGLMM(lmm.genetics)
AIC(lmm.genetics)

#################################
#####Supplementary Materials#####
#################################
#2.5.2
df = read.csv("mainModelData.csv", header = TRUE)
df <- within(df, one1 <- one2 <- 1L)
lmm.form.dem <- formula(wrongness ~ scaled_func_mdn + likelihood + specificity_char + 
                          Gender + Income + poli_econ + poli_social + how_religious)

lmm.dem <- lme(lmm.form.dem, random = list(ResponseId = pdDiag(~scaled_func_mdn),
                                           one1 = pdIdent(~relationship - 1),
                                           one2 = pdIdent(~function. - 1)), data = df.nlme, method = 'ML')

printCoefmat(summary(lmm.dem)$tTable, has.Pvalue = TRUE, P.values = TRUE)
intervals(lmm.dem, which = "fixed")
r.squaredGLMM(lmm.dem)

#3.4.1
lmm.form <- formula(mean_wrong_vio ~ func_mdn + mean_close + mean_inter + mean_likely
                    + genetics + specificity_char)
lmm341 <- lme(lmm.form, random = list(one1 = pdIdent(~relationship - 1),
                                    one2 = pdIdent(~violation - 1)),
            data = df.cross, method = 'ML')
printCoefmat(summary(lmm341)$tTable, has.Pvalue = TRUE, P.values = TRUE)
intervals(lmm341, which = 'fixed')
r.squaredGLMM(lmm341)

#3.4.2
df <- read.csv("alternativeModelsDataNoExclusions.csv", header = TRUE)
df.cross <- within(df, one1 <- one2 <- 1L)
lmm.form <- formula(mean_judg_vio ~ mean_ideal + mean_close + mean_inter + mean_likelihood
                    + genetics + specificity_char)
lmm342 <- lme(lmm.form, random = list(one1 = pdIdent(~relationship - 1),
                                      one2 = pdIdent(~violation - 1)),
              data = df.cross, method = 'ML')
printCoefmat(summary(lmm342)$tTable, has.Pvalue = TRUE, P.values = TRUE)
intervals(lmm342, which = 'fixed')
r.squaredGLMM(lmm342)
