# Supplementary material for: Author Correction: How social relationships shape moral wrongness judgments
Source: Nat Commun. 2024 Sep 10;15:7906. doi: 10.1038/s41467-024-52274-w (PMC11387412; doi:10.1038/s41467-024-52274-w)
Supplement: Supplementary file 3 — Replication Script [file 41467_2024_52274_MOESM3_ESM.zip › ReplicationScript/alternativeModelsData.csv]

relationship	Gender	Ethnicity	Income	violation	function	poli_econ	poli_social	how_religious	func_mdn	scaled_func_mdn	specificity_char	mean_wrong_vio	mean_likely	genetics	mean_close	mean_inter
Mother - Child (under 18 y/o)	1	0	0	CryWalk	Care	0	0	1	100.0	1.1425013055413868	-62.90000000000001	68.48387096774194	48.98924731182796	0.5	84.48863636363639	81.84362139917695
Father - Child (under 18 y/o)	0	0	1	CryWalk	Care	0	0	1	100.0	1.124184228093217	-62.90000000000001	73.09708737864078	45.067961165048544	0.5	80.87121212121212	79.1522633744856
Boss - Employee	0	1	0	CryWalk	Care	1	1	1	16.0	-0.02988224728746395	-62.90000000000001	48.34905660377358	49.15094339622642	0.0	63.75378787878788	65.02916666666668
Close Friends	0	1	1	CryWalk	Care	1	1	0	92.0	0.9717410449941004	-62.90000000000001	71.02830188679245	27.18867924528302	0.0	81.92424242424242	77.89999999999998
Teammates	0	0	1	CryWalk	Care	0	1	0	54.0	0.5666383860855823	-62.90000000000001	55.01020408163265	48.46938775510204	0.5	73.16666666666669	71.53246753246755
Romantic Partners	0	1	0	CryWalk	Care	1	1	1	100.0	1.1086874357587202	-62.90000000000001	75.59821428571429	41.125	0.0	84.77272727272727	82.37860082304526
Siblings	0	1	1	CryWalk	Care	1	1	1	100.0	1.0221281424518405	-62.90000000000001	65.74	54.01	0.5	79.6401515151515	75.73931623931625
Roommates / Housemates	0	1	1	CryWalk	Care	0	1	1	25.0	0.17860442190332654	-62.90000000000001	55.458333333333336	48.072916666666664	0.5	71.21969696969698	63.41880341880341
Strangers	0	1	1	CryWalk	Care	1	1	1	0.0	-0.5276231536613392	-62.90000000000001	32.490566037735846	72.67924528301887	0.5	50.04545454545455	44.219409282700425
Friends-with-Benefits	1	0	1	CryWalk	Care	1	0	0	30.0	0.2264161222110808	-62.90000000000001	71.38775510204081	39.755102040816325	0.0	66.37500000000001	65.09090909090908
Mother - Child (under 18 y/o)	1	0	0	CellphoneStory	Care	0	0	1	100.0	1.1425013055413868	-43.89999999999999	67.91397849462365	68.59139784946237	0.5	84.48863636363639	81.84362139917695
Father - Child (under 18 y/o)	0	0	1	CellphoneStory	Care	0	0	1	100.0	1.124184228093217	-43.89999999999999	68.37864077669903	63.1747572815534	0.5	80.87121212121212	79.1522633744856
Boss - Employee	0	1	0	CellphoneStory	Care	1	1	1	16.0	-0.02988224728746395	-43.89999999999999	59.43396226415094	57.632075471698116	0.0	63.75378787878788	65.02916666666668
Close Friends	0	1	1	CellphoneStory	Care	1	1	0	92.0	0.9717410449941004	-43.89999999999999	62.886792452830186	60.20754716981132	0.0	81.92424242424242	77.89999999999998
Teammates	0	0	1	CellphoneStory	Care	0	1	0	54.0	0.5666383860855823	-43.89999999999999	55.755102040816325	65.95918367346938	0.5	73.16666666666669	71.53246753246755
Romantic Partners	0	1	0	CellphoneStory	Care	1	1	1	100.0	1.1086874357587202	-43.89999999999999	70.82142857142857	59.3125	0.0	84.77272727272727	82.37860082304526
Siblings	0	1	1	CellphoneStory	Care	1	1	1	100.0	1.0221281424518405	-43.89999999999999	61.1	70.65	0.5	79.6401515151515	75.73931623931625
Roommates / Housemates	0	1	1	CellphoneStory	Care	0	1	1	25.0	0.17860442190332654	-43.89999999999999	56.6875	69.72916666666667	0.5	71.21969696969698	63.41880341880341
Strangers	0	1	1	CellphoneStory	Care	1	1	1	0.0	-0.5276231536613392	-43.89999999999999	52.18867924528302	66.86792452830188	0.5	50.04545454545455	44.219409282700425
Friends-with-Benefits	1	0	1	CellphoneStory	Care	1	0	0	30.0	0.2264161222110808	-43.89999999999999	65.6938775510204	62.02040816326531	0.0	66.37500000000001	65.09090909090908
Mother - Child (under 18 y/o)	1	0	0	NoHelpBoxes	Care	0	0	1	100.0	1.1425013055413868	-49.10000000000001	53.376344086021504	57.98924731182796	0.5	84.48863636363639	81.84362139917695
Father - Child (under 18 y/o)	0	0	1	NoHelpBoxes	Care	0	0	1	100.0	1.124184228093217	-49.10000000000001	58.57281553398058	54.20388349514563	0.5	80.87121212121212	79.1522633744856
Boss - Employee	0	1	0	NoHelpBoxes	Care	1	1	1	16.0	-0.02988224728746395	-49.10000000000001	52.5377358490566	61.735849056603776	0.0	63.75378787878788	65.02916666666668
Close Friends	0	1	1	NoHelpBoxes	Care	1	1	0	92.0	0.9717410449941004	-49.10000000000001	58.06603773584906	48.85849056603774	0.0	81.92424242424242	77.89999999999998
Teammates	0	0	1	NoHelpBoxes	Care	0	1	0	54.0	0.5666383860855823	-49.10000000000001	58.04081632653061	59.55102040816327	0.5	73.16666666666669	71.53246753246755
Romantic Partners	0	1	0	NoHelpBoxes	Care	1	1	1	100.0	1.1086874357587202	-49.10000000000001	64.90178571428571	53.11607142857143	0.0	84.77272727272727	82.37860082304526
Siblings	0	1	1	NoHelpBoxes	Care	1	1	1	100.0	1.0221281424518405	-49.10000000000001	61.11	67.53	0.5	79.6401515151515	75.73931623931625
Roommates / Housemates	0	1	1	NoHelpBoxes	Care	0	1	1	25.0	0.17860442190332654	-49.10000000000001	59.59375	60.854166666666664	0.5	71.21969696969698	63.41880341880341
Strangers	0	1	1	NoHelpBoxes	Care	1	1	1	0.0	-0.5276231536613392	-49.10000000000001	42.320754716981135	76.74528301886792	0.5	50.04545454545455	44.219409282700425
Friends-with-Benefits	1	0	1	NoHelpBoxes	Care	1	0	0	30.0	0.2264161222110808	-49.10000000000001	56.55102040816327	47.204081632653065	0.0	66.37500000000001	65.09090909090908
Boss - Employee	0	1	0	NoFollowOrder	Hierarchy	1	1	1	100.0	1.0380188221593611	-72.93333333333334	63.93714715422517	54.73529411764706	0.0	63.75378787878788	65.02916666666668
Close Friends	0	1	1	NoFollowOrder	Hierarchy	1	1	0	-15.0	-0.5607556428920558	-72.93333333333334	35.528301886792455	60.594339622641506	0.0	81.92424242424242	77.89999999999998
Teammates	0	0	1	NoFollowOrder	Hierarchy	0	1	0	48.0	0.4254480047682724	-72.93333333333334	45.295918367346935	62.88775510204081	0.5	73.16666666666669	71.53246753246755
Romantic Partners	0	1	0	NoFollowOrder	Hierarchy	1	1	1	0.0	-0.4230328688788737	-72.93333333333334	48.919642857142854	66.85714285714286	0.0	84.77272727272727	82.37860082304526
Father - Child (under 18 y/o)	0	1	1	NoFollowOrder	Hierarchy	1	1	1	80.0	0.8698899915602606	-72.93333333333334	57.666666666666664	79.81372549019608	0.5	80.87121212121212	79.1522633744856
Siblings	0	1	1	NoFollowOrder	Hierarchy	1	1	1	10.0	-0.11325126182820384	-72.93333333333334	42.61	75.3	0.5	79.6401515151515	75.73931623931625
Roommates / Housemates	0	1	1	NoFollowOrder	Hierarchy	0	1	1	1.0	-0.2222107002080633	-72.93333333333334	42.90625	67.625	0.5	71.21969696969698	63.41880341880341
Strangers	0	1	1	NoFollowOrder	Hierarchy	1	1	1	0.0	-0.3022192749573058	-72.93333333333334	28.88679245283019	68.23584905660377	0.5	50.04545454545455	44.219409282700425
Mother - Child (under 18 y/o)	0	1	0	NoFollowOrder	Hierarchy	1	1	0	80.0	0.8589146357578069	-72.93333333333334	53.21739130434783	78.18478260869566	0.5	84.48863636363639	81.84362139917695
Friends-with-Benefits	1	0	1	NoFollowOrder	Hierarchy	1	0	0	-28.0	-0.6126557643560907	-72.93333333333334	36.785714285714285	60.80612244897959	0.0	66.37500000000001	65.09090909090908
Boss - Employee	0	1	0	RepeatedlyInterrup	Hierarchy	1	1	1	100.0	1.0380188221593611	-35.466666666666654	57.69607843137255	53.666666666666664	0.0	63.75378787878788	65.02916666666668
Close Friends	0	1	1	RepeatedlyInterrup	Hierarchy	1	1	0	-15.0	-0.5607556428920558	-35.466666666666654	50.056603773584904	69.68867924528301	0.0	81.92424242424242	77.89999999999998
Teammates	0	0	1	RepeatedlyInterrup	Hierarchy	0	1	0	48.0	0.4254480047682724	-35.466666666666654	51.30612244897959	73.15306122448979	0.5	73.16666666666669	71.53246753246755
Romantic Partners	0	1	0	RepeatedlyInterrup	Hierarchy	1	1	1	0.0	-0.4230328688788737	-35.466666666666654	55.080357142857146	70.83035714285714	0.0	84.77272727272727	82.37860082304526
Father - Child (under 18 y/o)	0	1	1	RepeatedlyInterrup	Hierarchy	1	1	1	80.0	0.8698899915602606	-35.466666666666654	50.470588235294116	79.38235294117646	0.5	80.87121212121212	79.1522633744856
Siblings	0	1	1	RepeatedlyInterrup	Hierarchy	1	1	1	10.0	-0.11325126182820384	-35.466666666666654	48.23	80.98	0.5	79.6401515151515	75.73931623931625
Roommates / Housemates	0	1	1	RepeatedlyInterrup	Hierarchy	0	1	1	1.0	-0.2222107002080633	-35.466666666666654	52.125	77.64583333333333	0.5	71.21969696969698	63.41880341880341
Strangers	0	1	1	RepeatedlyInterrup	Hierarchy	1	1	1	0.0	-0.3022192749573058	-35.466666666666654	51.924528301886795	73.4622641509434	0.5	50.04545454545455	44.219409282700425
Mother - Child (under 18 y/o)	0	1	0	RepeatedlyInterrup	Hierarchy	1	1	0	80.0	0.8589146357578069	-35.466666666666654	50.07608695652174	80.57608695652173	0.5	84.48863636363639	81.84362139917695
Friends-with-Benefits	1	0	1	RepeatedlyInterrup	Hierarchy	1	0	0	-28.0	-0.6126557643560907	-35.466666666666654	46.91836734693877	65.07142857142857	0.0	66.37500000000001	65.09090909090908
Boss - Employee	0	1	0	SkipMeeting	Hierarchy	1	1	1	100.0	1.0380188221593611	-35.73333333333333	59.14705882352941	58.90196078431372	0.0	63.75378787878788	65.02916666666668
Close Friends	0	1	1	SkipMeeting	Hierarchy	1	1	0	-15.0	-0.5607556428920558	-35.73333333333333	55.6514186044	61.22641509433962	0.0	81.92424242424242	77.89999999999998
Teammates	0	0	1	SkipMeeting	Hierarchy	0	1	0	48.0	0.4254480047682724	-35.73333333333333	53.714285714285715	67.89795918367346	0.5	73.16666666666669	71.53246753246755
Romantic Partners	0	1	0	SkipMeeting	Hierarchy	1	1	1	0.0	-0.4230328688788737	-35.73333333333333	63.973214285714285	54.61607142857143	0.0	84.77272727272727	82.37860082304526
Father - Child (under 18 y/o)	0	1	1	SkipMeeting	Hierarchy	1	1	1	80.0	0.8698899915602606	-35.73333333333333	54.068627450980394	64.27450980392157	0.5	80.87121212121212	79.1522633744856
Siblings	0	1	1	SkipMeeting	Hierarchy	1	1	1	10.0	-0.11325126182820384	-35.73333333333333	52.01	68.22	0.5	79.6401515151515	75.73931623931625
Roommates / Housemates	0	1	1	SkipMeeting	Hierarchy	0	1	1	1.0	-0.2222107002080633	-35.73333333333333	53.5625	67.36458333333333	0.5	71.21969696969698	63.41880341880341
Strangers	0	1	1	SkipMeeting	Hierarchy	1	1	1	0.0	-0.3022192749573058	-35.73333333333333	52.320754716981135	67.21698113207547	0.5	50.04545454545455	44.219409282700425
Mother - Child (under 18 y/o)	0	1	0	SkipMeeting	Hierarchy	1	1	0	80.0	0.8589146357578069	-35.73333333333333	50.141304347826086	68.27173913043478	0.5	84.48863636363639	81.84362139917695
Friends-with-Benefits	1	0	1	SkipMeeting	Hierarchy	1	0	0	-28.0	-0.6126557643560907	-35.73333333333333	51.755102040816325	63.39795918367347	0.0	66.37500000000001	65.09090909090908
Mother - Child (under 18 y/o)	1	0	0	NoSex	Mating	0	0	1	-100.0	-1.6794203560986452	-88.66666666666666	8.989189189189188	58.17297297297297	0.5	84.48863636363639	81.84362139917695
Boss - Employee	0	1	0	NoSex	Mating	1	1	1	-100.0	-1.6148329015486371	-88.66666666666666	7.384615384615385	74.84134615384616	0.0	63.75378787878788	65.02916666666668
Father - Child (under 18 y/o)	0	0	1	NoSex	Mating	0	0	1	-100.0	-1.6794203560986452	-88.66666666666666	7.7560975609756095	60.34146341463415	0.5	80.87121212121212	79.1522633744856
Close Friends	0	1	1	NoSex	Mating	1	1	0	-71.0	-1.1325606787681155	-88.66666666666666	7.2075471698113205	70.67924528301887	0.0	81.92424242424242	77.89999999999998
Teammates	0	0	1	NoSex	Mating	0	1	0	-100.0	-1.4270868574253852	-88.66666666666666	10.122448979591837	75.45918367346938	0.5	73.16666666666669	71.53246753246755
Romantic Partners	0	1	0	NoSex	Mating	1	1	1	100.0	1.1338300560303491	-88.66666666666666	41.294642857142854	66.04464285714286	0.0	84.77272727272727	82.37860082304526
Siblings	0	1	1	NoSex	Mating	1	1	1	-100.0	-1.6840357988360641	-88.66666666666666	14.9	68.21	0.5	79.6401515151515	75.73931623931625
Roommates / Housemates	0	1	1	NoSex	Mating	0	1	1	-70.0	-1.120085554566986	-88.66666666666666	9.1875	75.1875	0.5	71.21969696969698	63.41880341880341
Strangers	0	1	1	NoSex	Mating	1	1	1	-88.0	-1.2389603492104413	-88.66666666666666	10.669811320754716	80.97169811320755	0.5	50.04545454545455	44.219409282700425
Friends-with-Benefits	1	0	1	NoSex	Mating	1	0	0	75.0	0.8343573625161681	-88.66666666666666	15.091836734693878	62.01020408163265	0.0	66.37500000000001	65.09090909090908
Mother - Child (under 18 y/o)	1	0	0	NoDate	Mating	0	0	1	-100.0	-1.6794203560986452	-65.8	12.67027027027027	52.524324324324326	0.5	84.48863636363639	81.84362139917695
Boss - Employee	0	1	0	NoDate	Mating	1	1	1	-100.0	-1.6148329015486371	-65.8	8.663461538461538	71.9423076923077	0.0	63.75378787878788	65.02916666666668
Father - Child (under 18 y/o)	0	0	1	NoDate	Mating	0	0	1	-100.0	-1.6794203560986452	-65.8	12.141463414634146	50.97560975609756	0.5	80.87121212121212	79.1522633744856
Close Friends	0	1	1	NoDate	Mating	1	1	0	-71.0	-1.1325606787681155	-65.8	13.389358490566037	68.18867924528301	0.0	81.92424242424242	77.89999999999998
Teammates	0	0	1	NoDate	Mating	0	1	0	-100.0	-1.4270868574253852	-65.8	15.846938775510203	74.38775510204081	0.5	73.16666666666669	71.53246753246755
Romantic Partners	0	1	0	NoDate	Mating	1	1	1	100.0	1.1338300560303491	-65.8	55.705357142857146	51.294642857142854	0.0	84.77272727272727	82.37860082304526
Siblings	0	1	1	NoDate	Mating	1	1	1	-100.0	-1.6840357988360641	-65.8	17.39	56.24	0.5	79.6401515151515	75.73931623931625
Roommates / Housemates	0	1	1	NoDate	Mating	0	1	1	-70.0	-1.120085554566986	-65.8	11.333333333333334	72.13541666666667	0.5	71.21969696969698	63.41880341880341
Strangers	0	1	1	NoDate	Mating	1	1	1	-88.0	-1.2389603492104413	-65.8	14.235849056603774	79.91509433962264	0.5	50.04545454545455	44.219409282700425
Friends-with-Benefits	1	0	1	NoDate	Mating	1	0	0	75.0	0.8343573625161681	-65.8	25.5	70.20408163265306	0.0	66.37500000000001	65.09090909090908
Mother - Child (under 18 y/o)	1	0	0	SecretRelationship	Mating	0	0	1	-100.0	-1.6794203560986452	-53.03333333333333	16.52972972972973	83.4918918918919	0.5	84.48863636363639	81.84362139917695
Boss - Employee	0	1	0	SecretRelationship	Mating	1	1	1	-100.0	-1.6148329015486371	-53.03333333333333	10.677884615384615	88.47596153846153	0.0	63.75378787878788	65.02916666666668
Father - Child (under 18 y/o)	0	0	1	SecretRelationship	Mating	0	0	1	-100.0	-1.6794203560986452	-53.03333333333333	19.70731707317073	78.39024390243902	0.5	80.87121212121212	79.1522633744856
Close Friends	0	1	1	SecretRelationship	Mating	1	1	0	-71.0	-1.1325606787681155	-53.03333333333333	9.556603773584905	88.55660377358491	0.0	81.92424242424242	77.89999999999998
Teammates	0	0	1	SecretRelationship	Mating	0	1	0	-100.0	-1.4270868574253852	-53.03333333333333	23.193877551020407	86.18367346938776	0.5	73.16666666666669	71.53246753246755
Romantic Partners	0	1	0	SecretRelationship	Mating	1	1	1	100.0	1.1338300560303491	-53.03333333333333	87.88392857142857	58.714285714285715	0.0	84.77272727272727	82.37860082304526
Siblings	0	1	1	SecretRelationship	Mating	1	1	1	-100.0	-1.6840357988360641	-53.03333333333333	11.76	90.82	0.5	79.6401515151515	75.73931623931625
Roommates / Housemates	0	1	1	SecretRelationship	Mating	0	1	1	-70.0	-1.120085554566986	-53.03333333333333	11.677083333333334	89.54166666666667	0.5	71.21969696969698	63.41880341880341
Strangers	0	1	1	SecretRelationship	Mating	1	1	1	-88.0	-1.2389603492104413	-53.03333333333333	15.547169811320755	86.73584905660377	0.5	50.04545454545455	44.219409282700425
Friends-with-Benefits	1	0	1	SecretRelationship	Mating	1	0	0	75.0	0.8343573625161681	-53.03333333333333	31.091836734693878	76.59183673469387	0.0	66.37500000000001	65.09090909090908
Mother - Child (under 18 y/o)	1	0	0	NoPaybackRemember	Reciprocity	0	0	1	18.0	0.007780456124752632	-59.7	69.55135135135136	63.351351351351354	0.5	84.48863636363639	81.84362139917695
Boss - Employee	0	1	0	NoPaybackRemember	Reciprocity	1	1	1	40.0	0.3330471373910341	-59.7	82.5	46.73557692307692	0.0	63.75378787878788	65.02916666666668
Father - Child (under 18 y/o)	0	0	1	NoPaybackRemember	Reciprocity	0	0	1	20.0	0.010843602155146992	-59.7	70.08780487804879	61.858536585365854	0.5	80.87121212121212	79.1522633744856
Close Friends	0	1	1	NoPaybackRemember	Reciprocity	1	1	0	95.0	0.9771347942470636	-59.7	82.22641509433963	55.075471698113205	0.0	81.92424242424242	77.89999999999998
Teammates	0	0	1	NoPaybackRemember	Reciprocity	0	1	0	89.0	0.9195203584763976	-59.7	76.58163265306122	64.6938775510204	0.5	73.16666666666669	71.53246753246755
Romantic Partners	0	1	0	NoPaybackRemember	Reciprocity	1	1	1	100.0	1.0380188221593611	-59.7	72.3125	53.94642857142857	0.0	84.77272727272727	82.37860082304526
Siblings	0	1	1	NoPaybackRemember	Reciprocity	1	1	1	86.0	0.8983868430558656	-59.7	67.96	70.16	0.5	79.6401515151515	75.73931623931625
Roommates / Housemates	0	1	1	NoPaybackRemember	Reciprocity	0	1	1	100.0	1.0588896565242194	-59.7	81.38541666666667	66.2872600790895	0.5	71.21969696969698	63.41880341880341
Strangers	0	1	1	NoPaybackRemember	Reciprocity	1	1	1	41.0	0.3405136373744668	-59.7	72.15094339622641	64.98113207547169	0.5	50.04545454545455	44.219409282700425
Friends-with-Benefits	1	0	1	NoPaybackRemember	Reciprocity	1	0	0	70.0	0.7726694719544729	-59.7	74.84693877551021	61.1530612244898	0.0	66.37500000000001	65.09090909090908
Mother - Child (under 18 y/o)	1	0	0	NoReturnFavor	Reciprocity	0	0	1	18.0	0.007780456124752632	-59.53333333333333	44.75135135135135	65.9027027027027	0.5	84.48863636363639	81.84362139917695
Boss - Employee	0	1	0	NoReturnFavor	Reciprocity	1	1	1	40.0	0.3330471373910341	-59.53333333333333	39.44711538461539	63.25961538461539	0.0	63.75378787878788	65.02916666666668
Father - Child (under 18 y/o)	0	0	1	NoReturnFavor	Reciprocity	0	0	1	20.0	0.010843602155146992	-59.53333333333333	46.639024390243904	63.19024390243902	0.5	80.87121212121212	79.1522633744856
Close Friends	0	1	1	NoReturnFavor	Reciprocity	1	1	0	95.0	0.9771347942470636	-59.53333333333333	50.20754716981132	58.905660377358494	0.0	81.92424242424242	77.89999999999998
Teammates	0	0	1	NoReturnFavor	Reciprocity	0	1	0	89.0	0.9195203584763976	-59.53333333333333	48.14587516928968	67.16326530612245	0.5	73.16666666666669	71.53246753246755
Romantic Partners	0	1	0	NoReturnFavor	Reciprocity	1	1	1	100.0	1.0380188221593611	-59.53333333333333	47.4375	62.4375	0.0	84.77272727272727	82.37860082304526
Siblings	0	1	1	NoReturnFavor	Reciprocity	1	1	1	86.0	0.8983868430558656	-59.53333333333333	48.94	71.74	0.5	79.6401515151515	75.73931623931625
Roommates / Housemates	0	1	1	NoReturnFavor	Reciprocity	0	1	1	100.0	1.0588896565242194	-59.53333333333333	45.677083333333336	67.9375	0.5	71.21969696969698	63.41880341880341
Strangers	0	1	1	NoReturnFavor	Reciprocity	1	1	1	41.0	0.3405136373744668	-59.53333333333333	41.66981132075472	76.0	0.5	50.04545454545455	44.219409282700425
Friends-with-Benefits	1	0	1	NoReturnFavor	Reciprocity	1	0	0	70.0	0.7726694719544729	-59.53333333333333	49.19387755102041	64.44897959183673	0.0	66.37500000000001	65.09090909090908
Mother - Child (under 18 y/o)	1	0	0	ChargeTooMuch	Reciprocity	0	0	1	18.0	0.007780456124752632	-43.93333333333334	76.54594594594595	39.23243243243243	0.5	84.48863636363639	81.84362139917695
Boss - Employee	0	1	0	ChargeTooMuch	Reciprocity	1	1	1	40.0	0.3330471373910341	-43.93333333333334	74.88942307692308	42.07211538461539	0.0	63.75378787878788	65.02916666666668
Father - Child (under 18 y/o)	0	0	1	ChargeTooMuch	Reciprocity	0	0	1	20.0	0.010843602155146992	-43.93333333333334	75.77560975609757	38.702439024390245	0.5	80.87121212121212	79.1522633744856
Close Friends	0	1	1	ChargeTooMuch	Reciprocity	1	1	0	95.0	0.9771347942470636	-43.93333333333334	77.49056603773585	39.08490566037736	0.0	81.92424242424242	77.89999999999998
Teammates	0	0	1	ChargeTooMuch	Reciprocity	0	1	0	89.0	0.9195203584763976	-43.93333333333334	69.91836734693878	52.8469387755102	0.5	73.16666666666669	71.53246753246755
Romantic Partners	0	1	0	ChargeTooMuch	Reciprocity	1	1	1	100.0	1.0380188221593611	-43.93333333333334	80.45535714285714	31.508928571428573	0.0	84.77272727272727	82.37860082304526
Siblings	0	1	1	ChargeTooMuch	Reciprocity	1	1	1	86.0	0.8983868430558656	-43.93333333333334	74.87	52.28	0.5	79.6401515151515	75.73931623931625
Roommates / Housemates	0	1	1	ChargeTooMuch	Reciprocity	0	1	1	100.0	1.0588896565242194	-43.93333333333334	72.53125	48.333333333333336	0.5	71.21969696969698	63.41880341880341
Strangers	0	1	1	ChargeTooMuch	Reciprocity	1	1	1	41.0	0.3405136373744668	-43.93333333333334	64.16981132075472	69.13207547169812	0.5	50.04545454545455	44.219409282700425
Friends-with-Benefits	1	0	1	ChargeTooMuch	Reciprocity	1	0	0	70.0	0.7726694719544729	-43.93333333333334	75.51020408163265	38.57142857142857	0.0	66.37500000000001	65.09090909090908
