# Supplementary material for: Author Correction: How social relationships shape moral wrongness judgments
Source: Nat Commun. 2024 Sep 10;15:7906. doi: 10.1038/s41467-024-52274-w (PMC11387412; doi:10.1038/s41467-024-52274-w)
Supplement: Supplementary file 3 — Replication Script [file 41467_2024_52274_MOESM3_ESM.zip › ReplicationScript/sample3.csv]

ResponseId	RecipientLastName	RecipientFirstName	RecipientEmail	ExternalReference	LocationLatitude	LocationLongitude	DistributionChannel	UserLanguage	Q3	Understand - RomPar_1	Accept - RomPar_1	WB - RomPar_1	Understand - Friends_1	Accept - Friends_1	WB - Friends_1	Understand - Sibling_1	Accept - Siblings_1	WB - Siblings_1	Understand - FWB_1	Accept - FWB_1	WB - FWB_1	Understand - Boss_1	Accept - Boss_1	WB - Boss_1	Understand - Strange_1	Accept - Strangers_1	WB - Strangers_1	Understand - Teammat_1	Accept - Teammates_1	WB - Teammates_1	Understand - Roommat_1	Accept - Roommates_1	WB - Roommates_1	Understand - Mother_1	Accept - Mother_1	WB - Mother_1	Understand - Father_1	Accept - Father_1	WB - Father_1	Frequency – RomPar_1	Variety – RomPar_1	Strength – RomPar_1	Frequency – Friends_1	Variety – Friends_1	Strength – Friends_1	Frequency – Siblings_1	Variety – Siblings_1	Strength – Siblings_1	Frequency – FWB_1
R_2wHLFwEu7nen6Jg					29.76789856	-94.97239685	anonymous	EN	Yes	98	98	96	100	99	99	91	81	86	51	53	53	46	54	45	2	4	3	61	60	68	61	55	62	93	91	90	83	81	82	99	99	99	97	98	96	72	78	81
R_1gO9R8PfvRzwrp6					47.14349365	-122.1678009	anonymous	EN	Yes	100	100	100	100	100	80	75	65	65	31	50	30	60	60	70	25	49	35	75	75	100	70	60	60	50	100	100	80	100	80	65	100	60	70	80	75	50	70	60	20
R_z8wZOPIlRJwuJLH					35.49710083	-97.73300171	anonymous	EN	Yes	85	75	92	81	90	91	87	80	68	41	54	76	23	56	72	15	56	34	34	78	93	35	64	82	70	85	100	68	59	82	100	70	90				44	34	66	75
R_SZBQaldbXeNxOJX					39.70669556	-104.9693985	anonymous	EN	Yes	87	72	86	76	81	81	73	87	82	82	92	75	72	83	72	80	84	84	80	66	80	88	81	77	84	90	78	73	84	82				61	71	58	35	39	34	60
R_2ruvzRGrcEHM3SR					42.73669434	-84.47579956	anonymous	EN	Yes	93	94	97	66	75	73	77	82	88	26	51	51	36	64	62	24	51	51	72	86	87	56	68	68	92	92	92	87	86	92	67	67	70				68	67	67	61
R_qWbG2jHn5qVbom5					35.46429443	-82.53359985	anonymous	EN	Yes	93	100	97	97	94	100	100	94	100	5	3	4	12	35	78	0	0	68	90	89	85	58	70	78	89	82	100	86	84	85				88	94	98	97	100	100	5
R_2xL6vwwFeTO5RsV					40.33680725	-75.87439728	anonymous	EN	Yes	100	100	100	100	96	93	100	100	100	34	28	10	70	78	87	8	6	11	82	96	94	74	92	89	100	100	100	92	96	100	100	100	100	90	92	91				14
R_28ZZmy0iAE8Gddg					39.07609558	-108.5450974	anonymous	EN	Yes	83	85	100	56	79	74	61	84	82	21	56	41	22	60	44	37	16	58	29	80	52	34	40	52	100	100	97	100	100	100	100	100	100	46	60	60	62	61	63	31
R_3lLUSSQQ4ZAUP86					37.75100708	-97.8219986	anonymous	EN	Yes	100	100	75	70	64	77	67	94	89	73	69	26	77	94	63	4	36	20	80	58	34	100	77	99	74	84	100	79	91	93	63	47	60	72	70	78	92	72	83	42
R_3CQ8YOuOOU3dQ9z					42.42799377	-71.0617981	anonymous	EN	Yes	70	77	76	78	85	86	79	78	66	64	85	76	79	65	75	33	27	32	88	67	76	72	99	60	66	83	71	83	70	68	90	100	88	64	71	70	71	85	93	79
R_Bx4187ZboLzaYsV					32.73980713	-117.0270004	anonymous	EN	Yes	100	95	100	90	90	90	95	95	85	10	90	50	10	5	15	0	10	5	55	30	70	70	70	75	75	90	90	70	75	90	100	90	100				80	65	85	25
R_pmhBT8MiqAhFoCl					37.75100708	-97.8219986	anonymous	EN	Yes	93	92	100	92	83	83	84	85	78	75	77	68	83	81	61	53	55	57	91	91	84	69	76	55	100	73	91	94	75	68	78	88	92	74	73	75				71
R_1dfUlJ2cj8rweg2					40.73080444	-73.99749756	anonymous	EN	Yes	85	82	77	72	86	84	78	70	88	65	72	71	72	42	32	75	39	80	70	81	75	45	43	30	62	31	88	73	83	60	67	35	35	86	63	72	83	77	75	68
R_3nqqHB5D75yThiI					42.91329956	-85.8144989	anonymous	EN	Yes	95	92	97	92	94	100	86	83	85	67	81	57	65	81	82	12	33	75	61	65	69	42	70	72	81	91	100	100	100	100	93	96	97	83	70	71	72	81	74	63
R_2XjGs1fb3T0gJsB					21.49710083	-158.0419006	anonymous	EN	Yes	88	71	100	68	79	94	83	95	72	31	58	64	15	65	29	0	0	21	38	64	36	65	75	65	85	79	91	35	66	94	88	90	95	85	72	79	89	76	86
R_3G9CPNUw0fOntTr					33.59030151	-101.9371033	anonymous	EN	Yes	100	100	100	94	97	98	97	96	94	0	19	3	69	82	91	17	44	34	62	88	74	81	94	81	100	100	98	97	100	100	91	79	97	95	96	89	100	98	100	69
R_2Spekqq9sohoLA4					38.85110474	-104.7687988	anonymous	EN	Yes	100	100	100	90	90	90	70	80	80	70	80	80	50	60	60	0	10	40	60	61	80	60	70	80	90	100	100	80	100	100	90	90	90	75	70	70				70
R_10YuHS64xuTLKpa					40.73080444	-73.99749756	anonymous	EN	Yes	60	67	43	79	65	72	56	66	70	38	69	70	76	65	59	44	69	67	73	74	65	76	72	63	44	67	83	80	67	89	76	61	72	81	74	53	71	58	75	78
R_xonEsHx39FmWBUt					38.64149475	-77.07659912	anonymous	EN	Yes	100	100	100	100	100	100	40	40	13	0	4	0	54	33	56	0	6	37	62	92	77	11	54	46	90	77	100	63	73	100	100	100	100	95	84	93	76	73	85	4
R_21tyyEXky0dvFqx					36.6730957	-88.42379761	anonymous	EN	Yes	95	95	95	95	96	96	89	89	89	54	56	66	65	65	66	0	0	0	62	62	69	55	60	65	90	90	85	93	93	93	87	90	96	90	89	89	89	88	89	62
R_9X2iWMImoeZlnzP					39.75010681	-104.995697	anonymous	EN	Yes	100	100	100	95	94	96	96	97	98	85	80	87	91	92	83	85	77	83	100	100	100	93	94	92	100	100	100	99	99	99	100	100	100	96	95	95	99	98	98
R_1PXLdtQgv68UJlx					40.7144928	-74.00289917	anonymous	EN	Yes	57	57	64	69	64	73	89	77	100	52	40	60	21	40	35	22	26	12	57	63	57	65	60	54	84	87	74	33	76	76				69	62	62	85	77	91	59
R_22xI46clXYhuLdy					41.22909546	-85.32949829	anonymous	EN	Yes	95	69	82	100	76	79	78	72	89	77	92	83	96	81	72	82	92	83	70	71	86	90	82	76	69	70	90	68	88	38	42	92	81	85	70	77	78	90	74	72
R_2YRONJl87oH00P2					40.68009949	-73.92070007	anonymous	EN	Yes	100	95	100	95	90	80	80	95	85	40	60	70	34	75	65	56	75	40	30	55	75	40	75	60	95	90	100	96	88	100	100	100	100	70	75	75	70	70	80	55
R_2rC9OF0WLbFOgZb					32.57989502	-117.069397	anonymous	EN	Yes	75	77	81	73	70	76	69	73	72	77	77	79	54	67	67	75	75	75	75	77	73	74	69	75	70	70	68	82	78	81	82	73	77	74	77	80	75	78	79	80
R_sb9y8uk1io1tBYJ					29.13830566	-80.99559784	anonymous	EN	Yes	84	84	86	75	87	82	95	86	93	50	51	37	51	60	51	23	51	24	90	73	73	51	68	50	85	84	84	74	86	85	83	83	90	74	85	74	76	87	86	91
R_2y1Prz4kPXoGz5D					37.75100708	-97.8219986	anonymous	EN	Yes	75	70	80	71	70	71	80	80	85	30	30	30	25	60	25	9	30	30	60	60	58	75	75	75	91	81	90	89	91	90	78	75	61	82	75	81	65	31	56	61
R_Y6mUtbwqgHRxyFj					38.71690369	-121.3676987	anonymous	EN	Yes	60	72	66	67	58	75	74	69	75	66	73	73	70	70	71	45	48	43	60	60	78	61	59	63	80	77	83	64	70	57	84	81	79	83	84	85	70	75	68	77
R_22V1f3ninyus9jX					44.06829834	-123.0763016	anonymous	EN	Yes	67	85	31	88	65	76	65	96	87	81	92	95	76	79	94	28	83	80	82	67	93	80	93	74	72	37	88	91	73	68				74	25	82	89	73	76	68
R_1n2Z4VnKcLdIoOP					39.75010681	-104.995697	anonymous	EN	Yes	96	97	95	94	92	88	93	89	96	56	77	79	73	67	61	65	90	75	90	85	58	92	92	89	99	95	97	92	79	92	94	95	93	97	93	94	94	87	94	92
R_1jZMXUVzYqVpZe9					40.78759766	-74.05999756	anonymous	EN	Yes	86	75	62	95	68	80	95	89	100	93	90	98	20	22	7	81	78	94	82	91	88	84	90	89	100	100	100	83	74	97	71	80	63	34	67	75	64	62	34	37
R_2YGuLC7gnLm4zie					34.05439758	-118.2440033	anonymous	EN	Yes	97	96	95	91	96	85	90	88	89	75	80	86	90	89	87	61	60	60	81	90	87	82	80	79	94	90	100	100	92	98	92	95	94				88	87	91	81
R_1r6RGHJJ1L0QPNQ					33.44129944	-112.042099	anonymous	EN	Yes	100	80	60	100	60	80	100	60	80	62	85	76	60	100	80	66	79	85	65	91	76	60	80	100	100	100	100	100	60	80	79	71	87	100	85	100	100	60	80	60
R_1jHXF83NrFjjgJM					39.94520569	-82.97380066	anonymous	EN	Yes	90	79	58	85	76	42	50	83	76	63	72	75	100	38	70	80	71	75	90	85	85	91	80	83	59	84	100	83	97	89	71	87	65	92	64	67				56
R_27wEeEQcqM9Dbll					29.90359497	-95.33239746	anonymous	EN	Yes	76	72	73	64	67	62	65	63	66	64	72	77	76	78	68	63	62	68	61	71	60	73	71	51	64	68	70	59	66	62	71	75	73	71	81	66	80	71	68	69
R_1pPSQi4UtfUNhR7					40.83430481	-73.92350006	anonymous	EN	Yes	72	74	75	76	73	73	64	67	68	70	75	68	69	84	69	70	77	64	69	79	75	79	64	68	65	70	74	71	74	72	71	66	68	68	74	71	62	65	68	58
R_3s4V5RaUwwWNly3					37.75100708	-97.8219986	anonymous	EN	Yes	99	95	94	93	91	96	93	94	98	62	67	74	63	29	57	3	7	8	83	76	86	91	93	95	100	100	100	80	87	97	74	70	83	89	82	80				58
R_3fDenzUrPLcVCb0					40.75450134	-111.8830032	anonymous	EN	Yes	86	86	91	83	79	93	87	91	85	85	86	95	98	90	92	84	88	91	97	92	88	93	85	88	90	89	89	88	91	79	90	94	87	93	95	91	88	88	92
R_1oGc9lwNYHtehxi					40.75030518	-74.00140381	anonymous	EN	Yes	96	100	100	96	100	94	96	95	100	94	98	97	53	61	62	1	26	5	59	59	57	42	55	47	96	100	86	91	96	91	98	96	98	92	93	88	94	99	94	63
R_RaFDxAcwOa6KI2l					40.11039734	-83.11309814	anonymous	EN	Yes	77	78	71	76	76	76	75	74	85	69	70	69	32	34	40	16	16	16	43	47	58	58	58	56	78	79	85	92	89	86	67	65	66	71	69	70	73	76	70	69
R_2afNOcufvfKcJXM					34.26660156	-118.7642975	anonymous	EN	Yes	94	95	94	66	75	72	50	56	64	50	51	50	42	45	41	84	54	79	60	72	51	53	61	69	90	87	88	86	88	83	100	100	100	72	74	73	74	73	74	14
R_33jSufgQVS7uYGI					36.14329529	-115.2004013	anonymous	EN	Yes	100	100	100	100	100	100	100	100	100	80	90	80	95	95	90	75	90	90	95	95	100	85	100	95	100	100	100	100	100	100	100	100	100	85	90	95	100	100	100	70
R_12zOiC4GVw3QSNR					35.86390686	-78.53500366	anonymous	EN	Yes	69	68	71	86	88	85	70	80	72	72	69	68	72	70	71	80	88	80	72	78	68	60	86	66	73	71	77	38	38	40	83	82	81	83	75	79	73	71	77	76
R_1IN8BRFlH9xHPwd					29.7223053	-95.62850189	anonymous	EN	Yes	90	95	91	63	69	82	62	61	63	66	69	82	65	74	67	60	60	64	73	63	62	90	76	84	64	67	80	69	81	71	73	80	69	80	77	75				68
R_bxYpQ0oh33nAF6F					41.63439941	-91.50540161	anonymous	EN	Yes	27	32	38	79	70	63	77	68	63	78	73	77	85	33	76	71	85	71	81	88	58	87	72	72	66	70	71	69	80	89	81	65	82	73	77	69	24	73	76
R_XXQ8WvEnCICcO8V					40.89050293	-74.05039978	anonymous	EN	Yes	100	100	100	100	100	100	100	100	100	100	100	100	100	100	100	100	100	100	100	100	100	100	100	100	100	100	100	100	100	100	100	100	100	75	75	75	51	50	51	70
R_bvVGMacGKTH6VCV					38.53359985	-76.59549713	anonymous	EN	Yes	86	75	74	80	90	91	82	80	91	84	84	85	66	82	72	90	72	78	82	70	86	72	80	85	78	75	93	81	81	78	82	85	80	88	85	80	69	74	71
R_6FqQA5UH0UaizOV					38.99940491	-77.03359985	anonymous	EN	Yes	76	88	95	74	93	88	82	91	85	78	87	88	91	70	81	78	67	93	92	74	87	38	82	66	89	88	72	86	93	72	92	89	78	91	84	76	91	85	91	93
R_2ZP9oVnneJhNdS7					33.45889282	-112.0709	anonymous	EN	Yes	91	90	82	97	71	81	100	88	81	88	75	82	80	87	74	71	81	84	70	63	80	89	80	79	90	90	96	74	87	91	77	81	80	82	76	100	82	72	72	75
R_2BxpYk9R4F8gaIf					39.00059509	-77.10030365	anonymous	EN	Yes	76	78	66	68	78	65	72	62	68	73	82	75	68	58	55	65	71	75	75	77	90	68	68	78	35	69	64	68	75	73	80	67	72				69	70	71	77
R_3sn0MfuHCWZOOAH					40.42359924	-79.98249817	anonymous	EN	Yes	96	87	92	83	79	82	71	62	74	51	62	62	66	69	51	19	51	20	64	69	74	75	71	57	74	73	71	76	75	62	89	85	82	62	70	65	82	87	87	49
R_1MNb1OcNQn46Kyn					28.30560303	-81.41970062	anonymous	EN	Yes	100	100	100	100	87	87	100	68	100	50	77	51	31	72	51	14	51	51	85	84	100	29	51	29	100	100	100	100	100	100	100	100	100	96	84	83	84	100	75
R_3gXYLujkCNNJEVb					33.99780273	-83.71240234	anonymous	EN	Yes	37	66	77	34	69	72	32	36	14	31	71	68	74	71	29	71	85	65	66	32	64	34	25	72	65	77	65	37	67	66	72	61	68	62	62	40	38	34	70	61
R_1mXIgfJYy1dFQGp					40.71490479	-73.98930359	anonymous	EN	Yes	76	92	82	94	74	81	90	58	71	84	74	69	71	86	61	45	88	71	82	62	90	100	84	96	70	76	88	70	87	69	78	65	88	85	63	68				59
R_3RmhnAn4yh4ZQYm					40.97549438	-73.69090271	anonymous	EN	Yes	97	100	87	100	92	98	99	86	97	100	99	95	62	82	92	17	14	32	83	86	98	73	79	71	100	94	99	89	100	95	89	68	73	89	96	100	77	85	77	83
R_DqUbHg8ApGUE7JL					38.62730408	-76.98590088	anonymous	EN	Yes	79	81	86	79	73	80	80	77	77	73	75	77	81	76	75	75	82	70	77	82	76	76	80	78	77	78	80	70	72	72	79	81	78	81	78	71	85	94	82	70
R_1lux5KBUroaZsoR					42.06809998	-72.62560272	anonymous	EN	Yes	90	90	77	90	75	78	100	90	82	90	98	62	79	82	68	62	81	64	68	93	76	82	83	67	87	94	80	81	70	71	82	65	64				70	76	74	93
R_2ElY6Z2YvSaNfW9					-1.284103394	36.81550598	anonymous	EN	Yes	88	84	87	71	77	80	91	81	87	91	80	93	81	87	71	76	71	76	87	80	76	83	82	73	94	87	97	96	79	61	64	62	60	62	75	63	65	60	63	79
R_3lQRghx5R4q6HMX					37.75100708	-97.8219986	anonymous	EN	Yes	68	76	72	50	86	75	76	59	67	58	67	67	83	56	64	73	85	92	60	67	82	72	71	74	97	71	57	69	60	59	56	63	72	85	74	64	82	75	59	65
R_p62N5n1KRHDdxkJ					37.75100708	-97.8219986	anonymous	EN	Yes	87	80	92	91	91	85	95	94	92	93	94	92	87	82	43	17	14	18	91	91	91	85	91	90	91	93	95	96	91	91	94	85	87	90	88	90	77	84	84	88
R_bpIbTdUJEqE9ew1					29.45530701	-98.56770325	anonymous	EN	Yes	100	100	100	77	78	76	65	61	63	32	53	53	26	51	83	1	0	1	50	51	73	37	69	40	67	73	71	66	64	66				100	100	100	100	100	100	66
R_2TStrO3PGFHBFaX					41.36250305	-72.04489899	anonymous	EN	Yes	76	64	67	83	77	85	90	84	92	30	28	46	76	76	81	45	52	43	82	70	72	89	79	88	92	94	95	84	90	90	86	88	86	82	80	83	75	75	78	60
R_yCn17ozMMmZfcjf					47.60920715	-122.3314056	anonymous	EN	Yes	82	81	67	87	87	84	89	81	82	79	86	69	80	77	78	84	83	81	85	77	79	82	81	86	82	90	87	100	81	84	88	82	82	87	74	77	85	85	81	80
R_30dFXDVfB8Wv7qJ					34.0296936	-84.14689636	anonymous	EN	Yes	92	90	89	76	93	83	84	91	91	90	93	82	87	84	79	80	93	83	77	80	86	73	78	90	92	87	85	92	83	68	99	92	96	96	91	99				78
R_30uCVVrDBMrZaIh					40.73080444	-73.99749756	anonymous	EN	Yes	70	69	63	68	72	81	86	73	81	84	89	83	29	36	31	66	75	74	67	71	76	87	70	75	93	92	94	80	75	72	73	76	86	72	83	86	69	78	84	80
R_1K29h605GybaV1m					37.76179504	-121.9132996	anonymous	EN	Yes	70	68	71	44	65	68	72	38	59	61	59	60	66	61	47	64	64	42	37	63	66	45	64	62	62	66	67	45	63	59	68	66	60	66	58	61	67	67	63
R_2qdP5CBc90PhNSA					34.10699463	-117.594101	anonymous	EN	Yes	65	80	92	95	71	84	65	91	83	94	87	70	89	64	74	82	90	63	95	84	67	68	95	86	98	64	80	100	83	83	85	98	71	99	65	81	81	100	87	84
R_2uQmwAqhFLvaiLS					41.34719849	-75.98539734	anonymous	EN	Yes	96	95	92	85	91	98	97	97	98	44	70	60	55	71	42	7	11	18	87	75	65	89	91	78	100	100	100	61	80	68				65	55	72	41	34	26	30
R_2tlFEcv9yYM7wiA					42.06809998	-72.62560272	anonymous	EN	Yes	65	75	81	80	73	68	81	52	73	76	58	85	71	69	92	72	90	51	50	62	73	56	75	73	82	63	100	80	87	51	74	93	77	80	68	51				72
R_3nGCDrR6fHl88DJ					42.36669922	-88.09249878	anonymous	EN	Yes	95	88	88	70	65	90	55	80	73	35	84	65	35	60	70	15	40	20	65	75	70	43	70	66	89	90	98	85	85	95	73	55	91	37	39	79	65	63	35
R_12coykv3Outk02W					43.48309326	-89.75099945	anonymous	EN	Yes	64	34	69	72	27	69	68	38	66	67	43	67	72	63	66	30	72	25	68	72	30	69	66	38	64	42	78	65	33	62	33	70	63	64	60	77	65	65	34	64
R_2uOo1RWaRfwRT8e					41.56440735	-74.43039703	anonymous	EN	Yes	100	100	100	80	100	100	100	100	100	74	75	75	20	40	50	40	40	50	55	65	75	60	50	60	100	75	100	100	100	80	100	100	100				90	90	90	80
R_1dgmby2gJvzQ8f1					30.61309814	-103.9364014	anonymous	EN	Yes	100	100	100	100	100	100	100	100	100	100	100	100	70	49	70	51	27	0	100	100	100	100	100	100	100	100	54	53	100	100	100	100	100	100	100	100	100	100	100	100
R_1JFaahZxfkHoHeZ					40.78759766	-74.05999756	anonymous	EN	Yes	51	50	52	79	72	89	61	51	100	79	51	52	56	61	57	49	49	48	54	53	54	51	49	51	82	72	88	89	51	90				88	77	89	93	71	80	52
R_1kXoc6cnaL3ujom					42.06809998	-72.62560272	anonymous	EN	Yes	90	86	81	84	91	79	87	82	80	88	78	89	81	87	84	87	82	84	81	95	88	92	83	91	88	90	79	82	84	87	77	76	81	80	78	87	89	85	82	79
R_ahEk8xacPWI0Gzf					41.23150635	-96.05190277	anonymous	EN	Yes	77	75	71	66	77	80	60	72	84	67	72	75	79	79	78	74	69	61	76	78	82	69	69	81	70	70	56	87	89	74	83	92	76	77	92	86	74	89	80	90
R_1N9N0D9mfBxJjLI					40.73080444	-73.99749756	anonymous	EN	Yes	88	85	74	74	88	80	84	85	86	88	87	76	93	80	76	87	81	79	88	87	82	85	86	78	81	92	90	85	82	88	72	72	83	79	90	74	91	80	81
R_T1uNzaqcOILFTwJ					34.0296936	-84.14689636	anonymous	EN	Yes	84	76	85	83	80	86	76	88	86	86	78	91	93	81	83	79	68	84	86	79	92	89	69	73	83	82	84	81	83	95	89	82	79	79	75	86	93	83	86	84
R_p46mWqVolnKarNT					41.26480103	-96.00009918	anonymous	EN	Yes	76	78	69	71	71	64	60	64	78	70	66	70	74	75	76	73	76	72	69	73	69	70	70	66	76	65	68	62	69	64	64	67	68	73	64	72	79	71	69	67
R_8JmOkEBjphuj5yV					47.60920715	-122.3314056	anonymous	EN	Yes	89	86	76	77	80	61	81	85	72	68	82	76	85	91	73	76	80	72	100	100	100	82	81	78	69	76	85	77	84	88	89	81	86	94	89	85	88	79	77	83
R_bfTgAt5tgFX7VE5					38.74719238	-90.72470093	anonymous	EN	Yes	100	100	100	77	93	90	71	85	84	50	51	51	50	68	61	0	0	0	40	57	40	33	73	76	91	87	100	87	87	87	100	100	100	64	64	72	53	67	59	58
R_7OGQeGss4tUIumB					44.01849365	-121.2984009	anonymous	EN	Yes	100	100	98	85	86	86	96	92	97	69	74	76	70	73	71	25	22	23	85	85	85	90	90	87	100	97	100	100	90	100	93	2	92				95	10	94	20
R_12yES7yxTuzRNa7					36.05880737	-115.3104019	anonymous	EN	Yes	85	92	91	69	72	73	76	70	71	92	90	95	73	70	70	93	89	93	77	75	71	89	85	87	91	92	60	81	75	78	88	88	77	84	90	84	83	79	77	76
R_qOBOvEEHiENR3VL					28.87229919	-82.34539795	anonymous	EN	Yes	95	100	95	85	90	75	75	90	50	60	75	50	50	50	50	15	50	29	50	65	80	68	76	50	70	90	90	90	95	90	90	91	90	76	75	75	85	85	85
R_2wgd8NqWZYw41Yb					36.167099	-86.78610229	anonymous	EN	Yes	97	95	96	92	93	93	90	91	92	78	82	67	60	69	65	5	20	5	80	74	80	75	80	80	100	100	100	95	96	96	96	95	98	79	78	78				72
[truncated: 38 more columns]
