# Supplementary material for: Author Correction: How social relationships shape moral wrongness judgments
Source: Nat Commun. 2024 Sep 10;15:7906. doi: 10.1038/s41467-024-52274-w (PMC11387412; doi:10.1038/s41467-024-52274-w)
Supplement: Supplementary file 3 — Replication Script [file 41467_2024_52274_MOESM3_ESM.zip › ReplicationScript/sample1.csv]

ResponseId	GenderMFO	Age	Ethnicity	Fluency	Income	Education	Political - Social_1	Political - Economic_1	how_religious	relationship	raw_functional_score	scaled_functional_score	function
R_0jNb7testoejqXD	Female	39.0	Other	Fluent - Native Speaker	6	3	54.0	53.0	99.0	Siblings	87.0	0.9565910564795168	Care
R_3NyvKSTQ75QwvAP	Female	18.0	Black/African American	Fluent - Native Speaker	0	0	73.0	75.0	19.0	Siblings	100.0	1.0625488973493529	Care
R_3dY8iJFdYAy44ih	Female	35.0	Black/African American	Fluent - Native Speaker	3	3	21.0	58.0	100.0	Siblings	100.0	1.056176663810381	Care
R_3spQhQur7KQqpYc	Female	41.0	Hispanic/Latinx	Fluent - Native Speaker	8	2	67.0	34.0	52.0	Siblings	84.0	1.1535750522256665	Care
R_5sXixxoqh9TQSvn	Male	30.0	Asian	Fluent - Native Speaker	6	4	85.0	32.0	1.0	Siblings	88.0	1.351356157765396	Care
R_1mza4CPmA9mV29p	Male	46.0	White	Fluent - Native Speaker	8	3	97.0	75.0	0.0	Siblings	100.0	1.408034880432863	Care
R_0HQyn2VHPoyfxAZ	Male	25.0	Black/African American	Fluent - Native Speaker	4	2	71.0	70.0	92.0	Siblings	84.0	1.0248915168826978	Care
R_1dt7XXdSvLHLhpj	Female	25.0	Hispanic/Latinx	Fluent - Native Speaker	4	2	50.0	50.0	30.0	Siblings	100.0	1.0595314884506972	Care
R_RQCkpKV48fXv5XH	Female	25.0	Other	Fluent - Native Speaker	4	3	90.0	90.0	0.0	Siblings	70.0	0.6222731395806358	Care
R_3EtoYVdcAlLsRqu	Male	27.0	White	Fluent - Native Speaker	4	3	58.0	16.0	10.0	Siblings	88.0	1.1228861516536783	Care
R_2QQHlTdkBnm762U	Male	70.0	Hispanic/Latinx	Fluent - Native Speaker	9	3	41.0	42.0	10.0	Siblings	-45.0	-0.5443340533851004	Care
R_2dYIF6n6aCm6eLZ	Male	40.0	White	Fluent - Native Speaker	9	2	90.0	80.0	25.0	Siblings	80.0	0.9946946151231616	Care
R_8omgYgIByvprXaN	Male	65.0	White	Fluent - Native Speaker	4	3	91.0	0.0	77.0	Siblings	43.0	0.6909861565968841	Care
R_3Jf4IDVPu0CcYkN	Male	28.0	Hispanic/Latinx	Fluent - Native Speaker	2	2	52.0	49.0	80.0	Siblings	39.0	0.2340018408217217	Care
R_2TsFuhkogE8n5Tl	Female	21.0	Asian	Fluent - Native Speaker	6	3	92.0	76.0	0.0	Siblings	100.0	1.4403982161834517	Care
R_8wCnN4KXlpbXF9n	Male	57.0	White	Fluent - Native Speaker	7	4	48.0	48.0	0.0	Siblings	49.0	0.8594971363612078	Care
R_2xPrOJWj5nQInnO	Female	49.0	White	Fluent - Native Speaker	4	3	82.0	84.0	83.0	Siblings	100.0	1.2767155658078515	Care
R_QcWw71flOlPaAHD	Female	35.0	Asian	Fluent - Native Speaker	2	4	100.0	75.0	0.0	Siblings	100.0	1.426616994185517	Care
R_1OHL8JZBsMMUbCr	Male	28.0	White	Fluent - Native Speaker	4	3	10.0	30.0	0.0	Siblings	31.0	0.4598439812763131	Care
R_NVjuZQB8QVCJbyx	Male	65.0	White	Fluent - Native Speaker	5	3	71.0	61.0	6.0	Siblings	24.0	0.3280623857423123	Care
R_1M4kRZNkXkAVN49	Female	22.0	Black/African American	Fluent - Native Speaker	2	2	80.0	100.0	0.0	Siblings	79.0	1.32721417748005	Care
R_3I5omapJgRDwna2	Female	19.0	Asian	Fluent - Native Speaker	3	2	60.0	58.0	15.0	Siblings	100.0	1.2046199118616538	Care
R_1Owq1Zt1uqWQZfv	Male	51.0	Asian	Fluent - Native Speaker	9	3	31.0	30.0	0.0	Siblings	41.0	0.0644362956711303	Care
R_2WBxxY8pCZ3tu7v	Male	46.0	Black/African American	Fluent - Native Speaker	3	3	100.0	100.0	0.0	Siblings	100.0	1.2825241362202469	Care
R_2cjfkn32rTz3HnK	Female	68.0	White	Fluent - Native Speaker	3	3	88.0	89.0	0.0	Siblings	38.0	0.6221463140913059	Care
R_2Ys127amWdPgpiB	Female	48.0	White	Fluent - Native Speaker	4	2	84.0	5.0	56.0	Siblings	80.0	0.8125660070269097	Care
R_41GOCwLja65ev7j	Female	53.0	White	Fluent - Native Speaker	3	4	75.0	90.0	30.0	Siblings	100.0	0.9276599435505216	Care
R_241A17luRriwbqC	Male	30.0	Asian	Fluent - Native Speaker	7	3	80.0	70.0	0.0	Siblings	100.0	0.5777254003685771	Care
R_22yNOjWPNt9T9OI	Female	38.0	Asian	Fluent - Native Speaker	5	3	100.0	100.0	13.0	Siblings	100.0	1.3588299509635666	Care
R_eP5uoVVLTb9s6YN	Female	34.0	White	Fluent - Native Speaker	4	3	30.0	40.0	20.0	Siblings	100.0	1.065128203928526	Care
R_1GxESTL2KXd3GUi	Male	50.0	Black/African American	Fluent - Native Speaker	8	3	100.0	18.0	87.0	Siblings	100.0	1.0198164483690328	Care
R_2doH7e0g7zQlhSs	Female	52.0	Hispanic/Latinx	Fluent - Native Speaker	6	3	91.0	94.0	19.0	Siblings	100.0	1.176257554555187	Care
R_1160prMGEAgZQmI	Male	19.0	White	Fluent - Native Speaker	2	2	89.0	77.0	7.0	Siblings	35.0	0.3869949322898615	Care
R_2EFUwUgR6h7cuVC	Male	20.0	Black/African American	Fluent - Native Speaker	1	2	60.0	43.0	0.0	Siblings	100.0	1.4478112998948192	Care
R_vVRu5G6NZ3XVy2l	Male	18.0	Hawaiian/Pacific Islander	Fluent - Native Speaker	7	1	90.0	61.0	65.0	Siblings	100.0	1.3049207252280464	Care
R_3JlsKzZVfJNtKrw	Female	60.0	White	Fluent - Native Speaker	6	4	83.0	82.0	92.0	Siblings	100.0	1.1973582887628895	Care
R_2flGkrlmrT0aWr7	Male	55.0	White	Fluent - Native Speaker	9	3	40.0	44.0	84.0	Siblings	92.0	1.035410232785557	Care
R_3Hi7DqFYlg0kZTz	Male	38.0	White	Fluent - Native Speaker	8	3	100.0	100.0	0.0	Siblings	93.0	1.0115497722653466	Care
R_27xjO605KubxKPf	Male	64.0	White	Fluent - Native Speaker	8	3	40.0	39.0	82.0	Siblings	79.0	1.447946599327913	Care
R_R8nUAspb92Cc5nX	Female	26.0	Other	Fluent - Native Speaker	6	3	90.0	90.0	10.0	Siblings	50.0	0.6234740856232851	Care
R_3CIbl2VzOMqZUv0	Male	49.0	White	Fluent - Native Speaker	6	4	100.0	27.0	72.0	Siblings	93.0	1.0492687449809928	Care
R_s5UQ7MLv4TPmUmd	Male	41.0	Hispanic/Latinx	Fluent - Native Speaker	4	2	90.0	90.0	0.0	Siblings	0.0	-0.4643542614282486	Care
R_1feDrDmzPE2lDbs	Female	43.0	Black/African American	Fluent - Native Speaker	2	2	70.0	70.0	81.0	Siblings	100.0	1.1410185310258318	Care
R_10Ucz6HYbt3yymv	Male	58.0	White	Fluent - Native Speaker	7	2	0.0	0.0	83.0	Siblings	58.0	0.757540998297743	Care
R_1ojV5vQ6UQxRKnO	Male	53.0	White	Fluent - Native Speaker	8	3	100.0	100.0	0.0	Siblings	100.0	0.9956954904164204	Care
R_31Hlwe3SGGG2gcy	Female	22.0	White	Fluent - Native Speaker	0	2	90.0	90.0	0.0	Siblings	100.0	0.9896264813744092	Care
R_1jl9AHiEEBrLYmt	Female	49.0	White	Fluent - Native Speaker	6	3	100.0	80.0	0.0	Siblings	77.0	1.1589020372819216	Care
R_BFYnKUG8o8pboZ3	Female	29.0	Asian	Fluent - Native Speaker	6	3	90.0	80.0	0.0	Siblings	95.0	1.1714321049659375	Care
R_r2xjUYt3ye5TY6B	Male	41.0	Black/African American	Fluent - Native Speaker	5	4	61.0	39.0	0.0	Siblings	83.0	0.8632762463377869	Care
R_2ZPO84IHZgn3sSi	Female	51.0	White	Fluent - Native Speaker	1	2	50.0	50.0	61.0	Siblings	96.0	1.0655551022675775	Care
R_9zE8Wwc7SjSaFNL	Female	59.0	White	Fluent - Native Speaker	6	2	29.0	20.0	82.0	Siblings	100.0	1.3479032420569304	Care
R_3RfoxsC8UUgyKgT	Male	30.0	Black/African American	Fluent - Native Speaker	4	2	69.0	72.0	0.0	Siblings	77.0	1.3156410756229884	Care
R_2CQ963VLPfkK8nv	Male	49.0	White	Fluent - Native Speaker	4	3	8.0	8.0	34.0	Siblings	100.0	1.4406240918257227	Care
R_3qpT00MuP1ird06	Female	30.0	White	Fluent - Native Speaker	3	1	100.0	100.0	20.0	Siblings	100.0	1.2680515283596667	Care
R_1r8pAL5FycJ3Mah	Female	39.0	Black/African American	Fluent - Native Speaker	4	2	91.0	92.0	1.0	Siblings	48.0	0.5541183869065469	Care
R_XFJIAMEa5jidEWt	Female	30.0	Hispanic/Latinx	Fluent - Native Speaker	1	3	13.0	63.0	0.0	Siblings	100.0	1.1509204635736037	Care
R_3NP6Q7y56P19vuI	Male	62.0	White	Fluent - Native Speaker	9	4	10.0	5.0	100.0	Siblings	75.0	1.4222493895913793	Care
R_USYkVXk3am6yBdn	Male	43.0	White	Fluent - Native Speaker	9	2	85.0	84.0	74.0	Siblings	100.0	1.0163397140482522	Care
R_40FvnfVbVkP5dER	Female	39.0	White	Fluent - Native Speaker	7	3	50.0	30.0	0.0	Siblings	100.0	1.463080273737437	Care
R_21dOw8EVOyyNu8g	Female	46.0	White	Fluent - Native Speaker	7	3	38.0	22.0	4.0	Siblings	69.0	0.4616364024766827	Care
R_Zz5Xpmt5leFfj8d	Female	50.0	Asian	Fluent - Native Speaker	5	3	93.0	80.0	0.0	Siblings	95.0	0.6861924663477956	Care
R_3matu44goYdwqeU	Male	34.0	Black/African American	Fluent - Native Speaker	0	2	100.0	70.0	0.0	Siblings	100.0	1.1645485479128976	Care
R_3e8exbfJ8RZAQ4J	Male	47.0	White	Fluent - Native Speaker	9	4	60.0	20.0	0.0	Siblings	100.0	1.1498959572959118	Care
R_1dyRUuYuXpyDfKx	Female	20.0	Black/African American	Fluent - Native Speaker	7	2	78.0	77.0	64.0	Siblings	100.0	1.2167499052475397	Care
R_s7IPhs0NwfUT4Nb	Other	47.0	White	Fluent - Native Speaker	1	3	100.0	100.0	35.0	Siblings	12.0	0.1597552151698203	Care
R_1DwO3TpizNa6OIT	Male	38.0	White	Fluent - Native Speaker	6	2	63.0	39.0	10.0	Siblings	49.0	0.6737995954349643	Care
R_PI2H7Na9NtUmilj	Male	53.0	White	Not Fluent	8	3	91.0	70.0	0.0	Siblings	100.0	1.2260213810074183	Care
R_2Yn3oYpkDppLpHN	Male	53.0	White	Fluent - Native Speaker	6	3	20.0	20.0	40.0	Siblings	100.0	0.9395486144111086	Care
R_1gBK4Z7IfTw65BT	Male	50.0	White	Fluent - Native Speaker	2	2	71.0	67.0	12.0	Siblings	63.0	1.1308038216866747	Care
R_1NkRKJ1vPtTE9ss	Female	59.0	White	Fluent - Native Speaker	9	4	58.0	58.0	42.0	Siblings	69.0	0.9589790492842186	Care
R_O0VprBRC5Z4teG5	Male	52.0	White	Fluent - Native Speaker	5	4	91.0	91.0	1.0	Siblings	90.0	0.8441267530414797	Care
R_2CN7Tioir57SL9m	Female	61.0	White	Fluent - Native Speaker	4	2	96.0	92.0	0.0	Siblings	100.0	1.3376622630067154	Care
R_3QWRHixYsyUTXjs	Female	36.0	Other	Fluent - Native Speaker	2	1	50.0	75.0	100.0	Siblings	100.0	1.0860502345402858	Care
R_1BQPaS2I7sziAfg	Male	73.0	White	Fluent - Native Speaker	6	3	81.0	66.0	2.0	Siblings	38.0	0.3495156658298428	Care
R_3kBwNDLNcABpHF8	Male	46.0	Hispanic/Latinx	Fluent - Native Speaker	3	2	68.0	51.0	27.0	Siblings	67.0	0.7706573017584466	Care
R_3IWEX0Tqp5ciNHR	Male	54.0	White	Fluent - Native Speaker	3	3	70.0	90.0	90.0	Siblings	100.0	0.9845489205575022	Care
R_3FOingrx9LPCRfL	Female	53.0	Black/African American	Fluent - Native Speaker	7	4	90.0	86.0	8.0	Siblings	75.0	1.3285914588980088	Care
R_1n8UfzveyPlLe2A	Male	38.0	White	Fluent - Native Speaker	5	3	98.0	87.0	0.0	Siblings	100.0	1.504421374255684	Care
R_3PpFXM4eDCBYCc1	Female	46.0	White	Fluent - Native Speaker	5	3	86.0	71.0	0.0	Siblings	40.0	0.3974384689302298	Care
R_28CYFFCFnAHvBgt	Other	22.0	White	Fluent - Native Speaker	1	2	100.0	30.0	91.0	Siblings	100.0	1.077103088994164	Care
R_3oAy1pGgPUkQ631	Male	40.0	White	Fluent - Native Speaker	9	3	44.0	10.0	0.0	Siblings	80.0	0.956576618310474	Care
R_TjF38xhIJjpmWjv	Male	63.0	White	Fluent - Native Speaker	5	3	19.0	22.0	79.0	Siblings	100.0	1.3754100964414435	Care
R_1Qz8wSsWPrMCwev	Female	32.0	Hispanic/Latinx	Fluent - Native Speaker	5	3	71.0	63.0	61.0	Siblings	100.0	1.2956701749224724	Care
R_2TXX8yR0MaD3Jj6	Female	47.0	Black/African American	Fluent - Native Speaker	1	2	100.0	100.0	58.0	Siblings	100.0	1.4666481433044083	Care
R_w126NDksruttLfr	Male	44.0	White	Fluent - Native Speaker	5	2	85.0	80.0	0.0	Siblings	100.0	1.0921607447743462	Care
R_1M7sQsLxdAHcTZL	Female	51.0	White	Fluent - Native Speaker	0	3	61.0	35.0	86.0	Siblings	100.0	0.7889383271779967	Care
R_1Gvql1EuyY6bUrA	Female	38.0	Asian	Fluent - Native Speaker	6	3	100.0	81.0	0.0	Siblings	100.0	0.8248047473087472	Care
R_bpyu6FKYlzL5li9	Male	20.0	Black/African American	Fluent - Native Speaker	0	2	65.0	30.0	70.0	Siblings	100.0	1.3452609095456969	Care
R_3oEJBCxzhsdyYBI	Female	24.0	Hispanic/Latinx	Fluent - Native Speaker	3	3	70.0	70.0	0.0	Siblings	100.0	0.8808388746187283	Care
R_1QzuvUJANHx2K6m	Male	67.0	White	Fluent - Native Speaker	1	1	24.0	17.0	0.0	Siblings	66.0	0.460459847160206	Care
R_2YLmjZTky3t9Ior	Female	28.0	White	Fluent - Native Speaker	4	4	91.0	91.0	0.0	Siblings	68.0	1.1837133551180434	Care
R_2wMr72V0rtNkHSJ	Male	53.0	White	Fluent - Native Speaker	2	3	81.0	40.0	76.0	Siblings	90.0	0.8138274108192257	Care
R_0cwhJBA46ixQPZv	Female	79.0	White	Fluent - Native Speaker	4	4	100.0	100.0	0.0	Siblings	100.0	1.3337023641898746	Care
R_27dvHkeJ3lNYMfW	Male	45.0	White	Fluent - Native Speaker	6	3	60.0	20.0	4.0	Siblings	95.0	0.9337328719947238	Care
R_DDkOUOj6kHMwsX7	Male	23.0	American Indian/Alaska Native	Fluent - Native Speaker	5	2	72.0	45.0	32.0	Siblings	86.0	1.0601112386946543	Care
R_3dUWuVNRl3Rcljz	Male	23.0	White	Fluent - Native Speaker	2	3	81.0	66.0	9.0	Siblings	100.0	1.228124981990183	Care
R_3KMJjiam3nZeh4G	Female	66.0	White	Fluent - Native Speaker	1	1	100.0	92.0	0.0	Siblings	100.0	0.8529561540841554	Care
R_3KIaAYFJa4Umfqx	Male	70.0	White	Fluent - Native Speaker	8	4	70.0	70.0	76.0	Siblings	25.0	0.118973209526466	Care
R_2sTrbLsoMMZA1Ap	Male	23.0	Black/African American	Fluent - Native Speaker	8	2	50.0	50.0	30.0	Siblings	100.0	1.3311018203577978	Care
R_AzKoBqa2HPcqLdL	Male	42.0	White	Fluent - Native Speaker	6	2	40.0	10.0	75.0	Siblings	100.0	1.4203200656327732	Care
R_2Xn55X9fR68YMxe	Female	52.0	White	Fluent - Native Speaker	5	4	51.0	51.0	51.0	Siblings	57.0	0.6390224207950027	Care
R_1lzQq8qJ1Mgom0t	Female	41.0	Black/African American	Fluent - Native Speaker	7	3	4.0	4.0	91.0	Siblings	100.0	0.8291820796228646	Care
R_1ClTJV1RMkft9ha	Male	47.0	White	Fluent - Native Speaker	5	2	85.0	35.0	0.0	Siblings	100.0	0.94401098747294	Care
R_33lpzsqyPAzCndm	Female	39.0	White	Fluent - Native Speaker	5	4	72.0	74.0	45.0	Siblings	100.0	1.000326454725846	Care
R_3MysIkT40jIgJAg	Female	35.0	White	Fluent - Native Speaker	2	1	67.0	75.0	0.0	Siblings	100.0	1.325054710968974	Care
R_1QLAQLXgJTfp4ml	Male	20.0	White	Fluent - Native Speaker	4	2	56.0	46.0	16.0	Siblings	0.0	-0.2730467072314704	Care
R_5uyvm1lQjr25dfP	Female	59.0	Hispanic/Latinx	Fluent - Non-native Speaker	5	1	58.0	56.0	50.0	Siblings	79.0	0.6869072852020858	Care
R_10CcQCHGc08dS0W	Male	58.0	White	Fluent - Native Speaker	6	3	60.0	50.0	92.0	Siblings	100.0	0.9197498493409848	Care
R_1JDfFnWD5XWp8ek	Male	59.0	White	Fluent - Native Speaker	8	3	19.0	19.0	40.0	Siblings	100.0	1.0971385669102889	Care
R_2Xp2Ij9LI1mAt65	Female	51.0	Black/African American	Fluent - Native Speaker	5	3	18.0	12.0	61.0	Siblings	100.0	1.3586495781235812	Care
R_1P2h6Xxg6Gq9htv	Female	33.0	White	Fluent - Native Speaker	1	4	82.0	29.0	82.0	Siblings	100.0	0.764337544823403	Care
R_2rN7086Qa4mQto5	Male	53.0	White	Fluent - Native Speaker	3	3	60.0	30.0	0.0	Siblings	100.0	1.022068609796679	Care
R_1kXMi3PxaVPwDuW	Female	53.0	White	Fluent - Native Speaker	0	2	10.0	0.0	50.0	Siblings	100.0	1.0409529087834632	Care
R_Z8iiCrZiuv29wL7	Male	43.0	White	Fluent - Native Speaker	4	2	75.0	75.0	15.0	Siblings	95.0	1.0051864491086957	Care
R_1pne2HhUCxt8kZk	Female	53.0	White	Fluent - Native Speaker	5	2	50.0	50.0	33.0	Siblings	100.0	1.1215071562993475	Care
R_33pT8WDv3LGYni0	Male	22.0	White	Fluent - Native Speaker	6	3	72.0	68.0	0.0	Siblings	100.0	0.9040965783210184	Care
R_2X10weOEDYFRBNS	Male	47.0	Asian	Fluent - Non-native Speaker	9	4	50.0	73.0	0.0	Siblings	100.0	0.8394683456733745	Care
R_1NE0V6eRw5SnV8p	Male	53.0	White	Fluent - Native Speaker	6	3	80.0	80.0	10.0	Siblings	75.0	0.6396327161260909	Care
R_300OFlTNr8PvKki	Male	22.0	Hispanic/Latinx	Fluent - Native Speaker	2	3	5.0	2.0	61.0	Siblings	80.0	1.311207269501075	Care
R_2ciLJ9nEL8Jmlj2	Male	21.0	White	Fluent - Native Speaker	0	2	70.0	70.0	75.0	Siblings	50.0	1.0466420840012365	Care
R_WrLKv3tg04LMZix	Female	45.0	White	Fluent - Native Speaker	7	3	55.0	59.0	89.0	Siblings	87.0	1.1478064243351844	Care
R_cHJvKwMmYlMWen7	Female	29.0	White	Fluent - Native Speaker	8	3	53.0	51.0	0.0	Siblings	100.0	0.9718285809313296	Care
R_3mdYdWiCJwZJ6P8	Female	33.0	White	Fluent - Native Speaker	0	2	100.0	100.0	33.0	Siblings	82.0	1.295519818836366	Care
R_1jvyzabSyl8jQoS	Female	23.0	White	Fluent - Native Speaker	4	2	80.0	70.0	0.0	Siblings	50.0	0.7423421397036546	Care
R_1K7J5Z0qHdQk5sH	Female	37.0	White	Fluent - Native Speaker	6	3	72.0	91.0	0.0	Siblings	70.0	0.8331989925197167	Care
R_27qIIzilrFiJpPF	Male	24.0	White	Fluent - Native Speaker	0	2	30.0	68.0	20.0	Siblings	85.0	1.4646687325292298	Care
R_3esFcLqM58PuZxA	Male	23.0	White	Fluent - Native Speaker	0	2	75.0	60.0	0.0	Siblings	70.0	1.1735504264699894	Care
R_3HTZlQE5twaEn94	Male	51.0	Hispanic/Latinx	Fluent - Native Speaker	9	4	57.0	21.0	22.0	Siblings	65.0	0.905242902411637	Care
R_3HTH52tUpqHedPz	Male	38.0	White	Fluent - Native Speaker	3	3	90.0	90.0	10.0	Siblings	100.0	1.7060622067503486	Care
R_3FX7JDD6ZCPxztG							71.0	62.0	70.0	Siblings	96.0	0.8883547397903219	Care
R_aW7qrc0L7KBcpr3	Male	25.0	White	Fluent - Native Speaker	5	3	90.0	100.0	10.0	Siblings	100.0	0.988964980506832	Care
R_2YA1DiaVngfaHfd	Male	65.0	White	Fluent - Native Speaker	5	4	100.0	76.0	0.0	Siblings	51.0	0.8022133781019612	Care
R_1EjugjKDwc2jtQY	Female	55.0	White	Fluent - Native Speaker	4	3	0.0	51.0	51.0	Siblings	100.0	1.0804832902068382	Care
R_22nTBTpPwqrVXNU	Female	33.0	White	Fluent - Native Speaker	5	4	100.0	40.0	100.0	Siblings	-100.0	-1.2133989868832755	Care
R_1KfLDgjWdtY6a6Z	Male	20.0	White	Fluent - Native Speaker	9	2	63.0	78.0	3.0	Siblings	100.0	0.9784845848010322	Care
R_32W3O6wFofXu1iN	Male	22.0	White	Fluent - Native Speaker	1	1	35.0	20.0	24.0	Siblings	100.0	1.483864894140801	Care
R_2c6InL0JnoUMfCU	Female	57.0	Hispanic/Latinx	Fluent - Native Speaker	3	2	95.0	90.0	30.0	Siblings	97.0	1.102624210292675	Care
R_3GqTug5KmQ0t7a6	Male	49.0	White	Fluent - Native Speaker	3	1	51.0	69.0	70.0	Siblings	100.0	1.2203070290610598	Care
R_3gUdD8l2sE45sfh	Female	42.0	White	Fluent - Native Speaker	6	3	10.0	0.0	0.0	Siblings	100.0	1.374115226130013	Care
R_3q8rrgwGIyYeziy	Female	39.0	White	Fluent - Native Speaker	6	2	100.0	63.0	0.0	Siblings	90.0	0.8547812334207173	Care
R_3hDUjmLhkInENZu	Female	67.0	White	Fluent - Native Speaker	2	3	100.0	100.0	0.0	Siblings	100.0	1.2464475871818117	Care
R_PALOXyZWMx7ZoaJ	Male	41.0	White	Fluent - Native Speaker	4	2	66.0	60.0	75.0	Siblings	100.0	1.2415772202803486	Care
R_1N3yFd2ThjM0i4n	Male	28.0	Black/African American	Fluent - Native Speaker	3	0	70.0	70.0	10.0	Siblings	60.0	1.05552021091503	Care
R_1dMk36pwP0b7HGX	Male	58.0	Other	Fluent - Native Speaker	2	2	71.0	30.0	71.0	Siblings	51.0	0.1065107689046865	Care
R_3NxrAlD6goVVsgr	Female	54.0	White	Fluent - Native Speaker	0	4	100.0	100.0	0.0	Siblings	100.0	1.1304688020642948	Care
R_6r0XC1m8WUvc0ud	Male	25.0	White	Fluent - Native Speaker	7	2	95.0	47.0	0.0	Siblings	30.0	0.7233858195613295	Care
R_3GcXXHxghBjIVFP	Female	53.0	White	Fluent - Native Speaker	1	2	40.0	61.0	68.0	Siblings	50.0	0.7357602320229438	Care
R_1lz7R9B2wmD8Oca	Male	40.0	White	Fluent - Native Speaker	9	2	90.0	60.0	0.0	Siblings	95.0	1.4661923279064573	Care
R_2SdGyFC7REmKHMm	Male	38.0	White	Fluent - Native Speaker	5	2	95.0	5.0	0.0	Siblings	100.0	1.1086874357587202	Care
R_2X1IxlxJ1Q1xpEx	Male	22.0	Hispanic/Latinx	Fluent - Non-native Speaker	1	2	95.0	85.0	0.0	Siblings	75.0	0.7678287561475317	Care
R_2q8lv9lFq2Nip1n	Male	49.0	White	Fluent - Native Speaker	2	1	100.0	100.0	0.0	Siblings	100.0	1.011777513414242	Care
R_2YLktPaQFHDq9cH	Male	21.0	White	Fluent - Native Speaker	1	2	65.0	54.0	0.0	Siblings	65.0	1.1659298663934594	Care
R_1DGqUHmkfXJXao4	Female	22.0	Black/African American	Fluent - Native Speaker	1	2	68.0	70.0	70.0	Siblings	100.0	1.245508514940545	Care
R_2b2cRV1x70khU5R	Female	38.0	White	Fluent - Native Speaker	4	2	100.0	92.0	0.0	Siblings	100.0	1.466138963984603	Care
R_2VOR9Be2YVKKEmg	Female	42.0	White	Fluent - Native Speaker	0	2	50.0	50.0	0.0	Siblings	0.0	-0.2054655998852294	Care
R_2z5y1WXP1x35NtY	Female	33.0	White	Fluent - Native Speaker	7	2	71.0	70.0	10.0	Siblings	100.0	1.0538879345947412	Care
R_08UEUfBMTnBCHnz	Male	25.0	White	Fluent - Native Speaker	3	2	69.0	46.0	0.0	Siblings	84.0	0.655321029110944	Care
R_3R1SZL7ouqjmVGN	Female	45.0	White	Fluent - Native Speaker	2	3	0.0	3.0	100.0	Siblings	77.0	1.2267498680567728	Care
R_2yjgG8ygeIPo9E7	Male	64.0	White	Fluent - Native Speaker	2	2	39.0	39.0	9.0	Siblings	100.0	1.3770409661335616	Care
R_0wyQHCeAjPZGHwl	Female	48.0	White	Fluent - Native Speaker	0	1	0.0	0.0	100.0	Siblings	100.0	1.209686572794035	Care
R_3HkbaS26w8s1fUq	Male	31.0	Black/African American	Fluent - Native Speaker	4	2	50.0	50.0	10.0	Siblings	100.0	0.7734985421338527	Care
R_R36MsSEUOTiD6Mx	Female	29.0	White	Fluent - Native Speaker	5	2	100.0	70.0	0.0	Siblings	92.0	1.0549459190945487	Care
R_OHkmdBpkFOHtNsd	Male	25.0	White	Fluent - Native Speaker	6	3	80.0	40.0	10.0	Siblings	100.0	0.9336679305346808	Care
R_1EXO96gVd3axvS5	Female	29.0	White	Fluent - Native Speaker	3	3	0.0	6.0	82.0	Siblings	100.0	1.1677192747429608	Care
R_0ji3GA4ofmNk57H	Male	43.0	White	Fluent - Native Speaker	7	3	60.0	30.0	5.0	Siblings	100.0	0.9823289625195156	Care
R_3knbdLoM34iqjYh	Female	31.0	White	Fluent - Native Speaker	3	3	100.0	82.0	0.0	Siblings	100.0	1.052463472410918	Care
R_d6WA27gQsNNVArv	Male	59.0	White	Fluent - Native Speaker	8	2	32.0	1.0	0.0	Siblings	91.0	0.8782296674635263	Care
R_zd3c5R8vSL9bCa5	Female	44.0	White	Fluent - Native Speaker	0	3	40.0	40.0	0.0	Siblings	100.0	0.8069682602147921	Care
R_2Ucje9II7XAxWOz	Male	76.0	White	Fluent - Native Speaker	6	2	18.0	6.0	27.0	Siblings	46.0	0.5915379840921688	Care
R_12f3SWEicgHp8KE	Female	43.0	White	Fluent - Native Speaker	5	2	100.0	100.0	70.0	Siblings	100.0	0.9596350300748514	Care
R_3P4QVLnesAXs73l	Female	65.0	White	Fluent - Native Speaker	8	4	86.0	86.0	13.0	Siblings	99.0	0.9619748350796662	Care
R_1gjA14TYXQWFvh1	Male	18.0	White	Fluent - Native Speaker	1	2	20.0	10.0	80.0	Siblings	100.0	0.9399876840991545	Care
R_3KuRPzEsVWZTpJj	Female	29.0	White	Fluent - Native Speaker	5	4	92.0	92.0	28.0	Siblings	80.0	1.237231592206132	Care
R_bw45WFSI1st43Zv	Male	27.0	White	Fluent - Native Speaker	2	3	100.0	100.0	0.0	Siblings	100.0	1.3086377926780357	Care
R_30304d3riYs149n	Male	58.0	White	Fluent - Native Speaker	7	3	33.0	55.0	50.0	Siblings	100.0	1.1951307613063666	Care
R_OlnixmhhL5lhze9	Male	55.0	White	Fluent - Native Speaker	7	4	70.0	21.0	0.0	Siblings	100.0	1.2126794977290063	Care
R_3iKXO6ptN1TQfWo	Female	36.0	White	Fluent - Native Speaker	8	2	100.0	90.0	10.0	Siblings	100.0	1.2042776693953905	Care
R_2zYHDEia6GHtxOn	Female	40.0	White	Fluent - Non-native Speaker	0	2	50.0	50.0	0.0	Siblings	100.0	1.1253899409387107	Care
R_2b3saNsxf0lbWsO	Male	67.0	White	Fluent - Native Speaker	6	1	60.0	20.0	0.0	Siblings	100.0	1.2863759615568593	Care
R_Q9rNAE3XBGRUYP7	Male	44.0	White	Fluent - Native Speaker	5	1	97.0	83.0	0.0	Siblings	100.0	1.519035073386802	Care
R_22Jkv8lxNh0FFFn	Male	38.0	White	Fluent - Native Speaker	3	4	0.0	0.0	100.0	Siblings	50.0	0.5688140540756587	Care
R_Rh4mVJVoEUZvyNz	Female	55.0	White	Fluent - Native Speaker	9	3	80.0	72.0	0.0	Siblings	100.0	1.0457980812253704	Care
R_zcjYBTVF7JgQixr	Male	34.0	Asian	Fluent - Native Speaker	4	4	60.0	60.0	20.0	Siblings	100.0	0.9615393384949854	Care
R_2aXJRAWOYvB45z2	Female	51.0	White	Fluent - Native Speaker	9	4	8.0	0.0	100.0	Siblings	100.0	1.0221281424518405	Care
R_1dok6ag7unxET7w	Female	28.0	Asian	Fluent - Native Speaker	1	3	75.0	50.0	50.0	Siblings	100.0	1.698647304315812	Care
R_eXwWdjhmU0XExyN	Male	21.0	White	Fluent - Native Speaker	5	3	80.0	30.0	0.0	Siblings	75.0	0.7643602219073995	Care
R_3KDPizL8Y4Cg1C6	Male	68.0	White	Fluent - Native Speaker	7	4	90.0	59.0	21.0	Siblings	85.0	0.9843117325985316	Care
R_3D7Nn97IPmFn3t7	Male	53.0	White	Fluent - Native Speaker	9	3	50.0	50.0	83.0	Siblings	100.0	1.0438605634250888	Care
R_difqU8V64abEgZH	Female	25.0	Black/African American	Fluent - Native Speaker	5	3	97.0	97.0	50.0	Siblings	75.0	0.8012520199510796	Care
R_dpqFAX1LCmHTe81	Female	63.0	White	Fluent - Native Speaker	3	3	95.0	95.0	95.0	Siblings	100.0	1.262522282778877	Care
R_1gqnnPhnLRLSQdr	Female	46.0	White	Fluent - Native Speaker	8	1	80.0	80.0	0.0	Siblings	100.0	1.2469611708703043	Care
R_9uvJq7WYbm21K2l	Male	24.0	White	Fluent - Native Speaker	2	2	65.0	40.0	0.0	Siblings	100.0	0.9974934217173907	Care
R_OoQxCinmNWCgt8t	Female	51.0	Black/African American	Fluent - Native Speaker	5	3	100.0	82.0	20.0	Siblings	61.0	0.9058262429328684	Care
R_vk2etJ3OML676sV	Female	38.0	White	Fluent - Native Speaker	2	2	100.0	100.0	0.0	Siblings	100.0	1.298775176464426	Care
R_3jTkEkjdBgLzVol	Female	32.0	White	Fluent - Native Speaker	0	1	95.0	80.0	20.0	Siblings	75.0	1.0037521646042296	Care
R_32RC92SroiFkARW	Female	51.0	White	Fluent - Native Speaker	1	2	88.0	88.0	88.0	Siblings	100.0	0.6958059563437177	Care
R_3I50TCJDTjcvHnj	Male	20.0	White	Fluent - Native Speaker	0	2	90.0	80.0	0.0	Siblings	85.0	0.953636907314362	Care
R_0xkTu0zFjOpQVLH	Female	33.0	White	Fluent - Native Speaker	3	2	83.0	83.0	0.0	Siblings	100.0	1.196120849730408	Care
R_sb36gUH1upV7esF	Female	54.0	White	Fluent - Native Speaker	4	2	75.0	79.0	12.0	Siblings	100.0	1.0489379182256682	Care
R_xc4qVtRwlMOlqpP	Female	31.0	White	Fluent - Native Speaker	5	3	80.0	40.0	70.0	Siblings	90.0	1.057817061392646	Care
R_O1dgyefNqCjBesp	Female	30.0	White	Fluent - Native Speaker	1	2	70.0	51.0	20.0	Siblings	70.0	1.2271581678078731	Care
R_1FQVQxzT4Swt0lI	Female	54.0	White	Fluent - Native Speaker	9	4	50.0	50.0	80.0	Siblings	42.0	0.2726358291151414	Care
R_ve42T8uzFu5XXwZ	Male	50.0	White	Fluent - Native Speaker	8	4	81.0	60.0	5.0	Siblings	50.0	0.6274738589514653	Care
R_2wmZGGZSK3kRyGG	Female	55.0	White	Fluent - Native Speaker	8	3	83.0	38.0	74.0	Siblings	100.0	1.1799774358611903	Care
R_3dGJzCVq940HT5Z	Female	42.0	White	Fluent - Native Speaker	9	4	0.0	10.0	90.0	Siblings	100.0	1.1536038340351835	Care
R_1RdxLu3f62OaazL	Female	44.0	White	Fluent - Native Speaker	6	4	70.0	70.0	75.0	Siblings	100.0	1.441340910588203	Care
R_r16fzT20gqd77kl	Female	61.0	White	Fluent - Native Speaker	0	2	40.0	40.0	76.0	Siblings	100.0	0.9995397469479684	Care
R_12zFrS1pkXrshjq	Male	48.0	White	Fluent - Native Speaker	6	1	45.0	30.0	77.0	Siblings	83.0	0.8355126917805478	Care
R_ZDlD45nHhr32lr3	Female	66.0	White	Fluent - Native Speaker	4	3	0.0	0.0	95.0	Siblings	0.0	0.1249255173489116	Care
R_27p5Iu8GyeQBw5F	Female	48.0	White	Fluent - Native Speaker	3	3	80.0	80.0	75.0	Siblings	100.0	0.8170914646884707	Care
R_22S8svlzIrbwTDS	Male	41.0	White	Fluent - Native Speaker	3	3	90.0	95.0	70.0	Siblings	90.0	1.0144255019294477	Care
R_3F4HUTyADmDSAvv	Male	43.0	Black/African American	Fluent - Native Speaker	5	3	40.0	19.0	100.0	Siblings	100.0	0.9165984402100024	Care
R_24ldHlK3o0fx1En	Other	42.0	White	Fluent - Native Speaker	0	2	100.0	100.0	0.0	Siblings	100.0	1.2308731174501293	Care
R_1NFhGx9X0LNHBEi	Female	62.0	White	Fluent - Native Speaker	1	1	10.0	12.0	97.0	Siblings	93.0	1.1594991744720686	Care
R_2xQSgKJwGSqPBmU	Female	50.0	White	Fluent - Native Speaker	0	2	51.0	51.0	0.0	Siblings	96.0	1.0745244011589747	Care
R_1jJqwdNbSw5YbxJ	Female	31.0	White	Fluent - Native Speaker	3	2	100.0	100.0	51.0	Siblings	100.0	1.1036618118507424	Care
R_3EcZPU1pYi8tZAP	Male	49.0	White	Fluent - Native Speaker	4	1	50.0	50.0	75.0	Siblings	75.0	0.6576834753303824	Care
R_1IhOpjo441NnnLA	Female	58.0	White	Fluent - Native Speaker	9	4	100.0	100.0	10.0	Siblings	100.0	1.083922028932182	Care
R_2YrzdPfDvl1At7h	Female	38.0	White	Fluent - Native Speaker	0	3	95.0	95.0	70.0	Siblings	85.0	0.6915514452309003	Care
R_BE9BscnkGhhWCd3	Female	60.0	White	Fluent - Native Speaker	3	2	11.0	15.0	91.0	Siblings	23.0	0.358572306782491	Care
R_cPiZ0wwySC9XC9z	Female	69.0	White	Fluent - Native Speaker	2	2	12.0	40.0	90.0	Siblings	100.0	1.089111116784491	Care
R_27OMeOPgMd4IP4C	Male	27.0	White	Fluent - Native Speaker	8	3	25.0	20.0	5.0	Siblings	95.0	1.276192921132907	Care
R_2AGO9PndcLFOSx7	Female	47.0	Black/African American	Fluent - Native Speaker	5	2	70.0	70.0	0.0	Siblings	100.0	0.913711856293946	Care
R_2y442uOFzDq9j3i	Female	57.0	Black/African American	Fluent - Native Speaker	7	4	90.0	90.0	90.0	Siblings	100.0	0.9736660901008672	Care
R_1LS9NCSzC8ioOqh	Female	63.0	White	Fluent - Native Speaker	5	1	65.0	42.0	60.0	Siblings	100.0	1.201924057888255	Care
R_6SDJGtu8wPJ0TFD	Female	46.0	White	Fluent - Native Speaker	7	2	71.0	31.0	83.0	Siblings	100.0	0.8933048305734382	Care
R_3nPlMFdg8VCfwJC	Female	45.0	White	Fluent - Native Speaker	4	1	0.0	0.0	100.0	Siblings	25.0	0.2825396479729422	Care
R_wXgKpDCwCxulEWt	Male	18.0	Black/African American	Fluent - Native Speaker	0	1	70.0	60.0	30.0	Siblings	100.0	1.0163581019260213	Care
R_3FPemjMrcxJpnfn	Male	51.0	White	Fluent - Native Speaker	4	2	75.0	25.0	0.0	Siblings	100.0	0.9459746552929096	Care
R_pbM0yLGUzlQnOgh	Female	62.0	White	Fluent - Native Speaker	6	1	100.0	100.0	0.0	Siblings	100.0	0.8153484447653143	Care
R_2b1tNJyaas668yH	Male	66.0	White	Fluent - Native Speaker	6	3	85.0	80.0	0.0	Siblings	50.0	0.2944209297233905	Care
R_29jgobhVAYCtY9o	Female	60.0	White	Fluent - Native Speaker	4	1	10.0	0.0	95.0	Siblings	100.0	1.0602873029157072	Care
R_10Z2fmQLRXbOBMj	Male	27.0	Black/African American	Fluent - Native Speaker	0	0	60.0	50.0	76.0	Siblings	100.0	1.1430116597181994	Care
R_1CwI76BPDddolFE	Female	59.0	White	Fluent - Native Speaker	6	4	26.0	36.0	0.0	Siblings	100.0	1.3240306767649068	Care
R_cBKPplHI0vNCVDb	Female	64.0	White	Fluent - Native Speaker	2	4	81.0	81.0	91.0	Siblings	100.0	0.9244399769288614	Care
R_2YnW4UFsn22fjxj	Female	38.0	Black/African American	Fluent - Native Speaker	0	2	30.0	40.0	70.0	Siblings	65.0	0.6986371807697761	Care
R_3enlUYBlhcYJtVn	Female	52.0	White	Fluent - Native Speaker	5	2	40.0	35.0	95.0	Siblings	100.0	1.2776040922434824	Care
R_2sZMLbwAnsu8vMu	Female	49.0	White	Fluent - Native Speaker	1	2	50.0	50.0	70.0	Siblings	100.0	1.020880480584118	Care
R_XuO0cjIqD42Neq5	Female	48.0	Black/African American	Fluent - Native Speaker		2	50.0	50.0	100.0	Siblings	100.0	1.0380188221593611	Care
R_1FLkzcJTwlT5W95	Female	28.0	White	Fluent - Native Speaker	5	1	0.0	0.0	0.0	Siblings	100.0	1.1158899392123618	Care
R_1f76salpCaseoXK	Male	68.0	White	Fluent - Native Speaker	7	4	20.0	40.0	10.0	Siblings	100.0	1.5149521704164122	Care
R_3hgyHh90r0fB4rF	Male	54.0	White	Fluent - Native Speaker	1	2	89.0	99.0	20.0	Siblings	75.0	0.6548884066548959	Care
R_1eXloKzDAO03G6E	Female	71.0	White	Fluent - Native Speaker	6	2	95.0	100.0	71.0	Siblings	100.0	0.9892105816228336	Care
R_3GfCVeK8bcULPfq	Female	73.0	White	Fluent - Native Speaker	2	3	91.0	91.0	0.0	Siblings	100.0	1.0798019441783429	Care
R_3GfAgaV8yEtOmXH	Female	49.0	Asian	Fluent - Native Speaker	8	4	95.0	90.0	40.0	Siblings	90.0	1.2627717357289552	Care
R_54KEXq92sOJBajT	Male	58.0	White	Fluent - Native Speaker	4	3	100.0	100.0	0.0	Siblings	100.0	0.9460721283380268	Care
R_3BLybeLv08tZA9X	Male	60.0	White	Fluent - Native Speaker	6	2	53.0	54.0	80.0	Siblings	100.0	1.1247914070972125	Care
R_09FrouIO4XHWDu1	Female	39.0	White	Fluent - Native Speaker	5	1	20.0	20.0	80.0	Siblings	100.0	0.9749287045596012	Care
R_2VvU9thbk1V35bx	Female	54.0	White	Fluent - Native Speaker	5	3	30.0	10.0	70.0	Siblings	100.0	0.9354270845938631	Care
R_3HLeRr9G506R3b9	Female	42.0	White	Fluent - Native Speaker	0	4	15.0	24.0	96.0	Siblings	13.0	0.2968904099422133	Care
R_1Lb60upOxBdcW7d	Male	61.0	American Indian/Alaska Native	Fluent - Native Speaker	7	1	40.0	25.0	80.0	Siblings	95.0	1.0312257826475986	Care
R_1jwZRNToRjluma5	Male	53.0	White	Fluent - Native Speaker	9	4	75.0	70.0	10.0	Siblings	100.0	1.039424872713329	Care
R_0HQV7smytmw6Whb	Male	51.0	White	Fluent - Native Speaker	3	2	100.0	100.0	0.0	Siblings	100.0	1.3705781382662063	Care
R_30cttICOvk6FORs	Male	58.0	White	Fluent - Native Speaker	4	2	40.0	20.0	20.0	Siblings	100.0	1.431968786137197	Care
R_2WD5LkXY84CmkVD	Female	60.0	White	Fluent - Native Speaker	9	3	19.0	24.0	100.0	Siblings	100.0	1.1204352805442834	Care
R_10VQXoxCpBZC4PK	Male	49.0	Asian	Fluent - Native Speaker	9	4	75.0	40.0	11.0	Siblings	96.0	0.7826098754407393	Care
R_2RU1uqYTV47y6pH	Female	64.0	White	Fluent - Native Speaker	3	4	95.0	85.0	10.0	Siblings	100.0	1.2274419834035877	Care
R_28NIihAYdr6w2ua	Male	48.0	Black/African American	Fluent - Native Speaker	7	3	64.0	99.0	65.0	Siblings	26.0	0.4749724009254443	Care
R_1NleJsI7PJZOKod	Female	35.0	White	Fluent - Native Speaker	4	2	80.0	67.0	0.0	Siblings	75.0	1.0007713053834286	Care
R_1DFQa0zv6eLxUxR	Male	52.0	White	Fluent - Native Speaker	0	2	46.0	56.0	12.0	Siblings	79.0	1.3404671085993607	Care
R_PBrOzxGNZlA6S5z	Female	31.0	White	Fluent - Native Speaker	8	3	86.0	56.0	0.0	Siblings	100.0	1.2081117904857344	Care
R_307e6DkFlKZOTtx	Male	57.0	White	Fluent - Native Speaker	8	3	40.0	27.0	7.0	Siblings	80.0	1.1345091312090854	Care
R_2YaXdkHwMqC6nin	Male	48.0	White	Fluent - Native Speaker	8	2	70.0	80.0	5.0	Siblings	20.0	0.1908435992413364	Care
R_8c9kojFzb7Dc37P	Male	31.0	Asian	Fluent - Native Speaker	7	3	51.0	49.0	60.0	Siblings	100.0	1.1425013055413868	Care
R_3MEiMs16WtNSyOB	Male	57.0	White	Fluent - Native Speaker	7	3	72.0	90.0	0.0	Siblings	85.0	1.5960976427796445	Care
R_1pyWrbbpwgGyKu6	Male	60.0	White	Fluent - Native Speaker	9	4	90.0	90.0	0.0	Siblings	40.0	0.6233692890318625	Care
R_pcLrQKjwCHgK9PP	Female	42.0	White	Fluent - Native Speaker	7	2	69.0	29.0	42.0	Siblings	99.0	1.4085073411701776	Care
R_3PsL4NIopYNkC4E	Female	30.0	White	Fluent - Native Speaker	9	3	80.0	30.0	0.0	Siblings	100.0	1.0761067777525413	Care
R_1DqzaE90ZYvXivc	Male	30.0	Black/African American	Fluent - Native Speaker	1	2	66.0	65.0	0.0	Siblings	100.0	1.1327750641424623	Care
R_3rGwFLCFTm0FvLB	Female	52.0	White	Fluent - Native Speaker	2	2	100.0	100.0	87.0	Siblings	83.0	1.0583165544084026	Care
R_3HTbBPsQT4Euo1f	Male	26.0	White	Fluent - Native Speaker	0	1	100.0	85.0	0.0	Siblings	100.0	1.036307994853381	Care
R_2wmoTozRv7NAo2U	Female	64.0	Black/African American	Fluent - Native Speaker	5	3	85.0	91.0	97.0	Siblings	97.0	1.613080424166955	Care
R_3fNzfgFPcp8kFHe	Female	72.0	White	Fluent - Native Speaker	1	2	80.0	82.0	70.0	Siblings	100.0	0.8084612477339608	Care
R_10rrKQCBetm57sO	Male	67.0	White	Fluent - Native Speaker	6	4	80.0	0.0	0.0	Siblings	50.0	0.7163251713216436	Care
R_8bRKQHaQAJUk40h	Female	59.0	White	Fluent - Native Speaker	9	4	50.0	40.0	0.0	Siblings	50.0	0.2735515090009126	Care
R_1j6NPSh1yvAaEGS	Female	47.0	Black/African American	Fluent - Native Speaker	5	3	60.0	40.0	90.0	Siblings	100.0	1.2737667702691782	Care
R_A5QRFK3ehXjfJW9	Female	65.0	White	Fluent - Native Speaker	2	3	100.0	95.0	0.0	Siblings	100.0	1.2352535212709077	Care
R_3sAIsERoZcHkEpf	Female	66.0	White	Fluent - Native Speaker	2	2	20.0	23.0	9.0	Siblings	100.0	1.3299363234275678	Care
R_3KrM59gQRiuTbf3	Male	55.0	Black/African American	Fluent - Native Speaker	4	3	61.0	71.0	1.0	Siblings	16.0	-0.26620592532823	Care
R_3dGNRenB0HMo9Nj	Female	55.0	Black/African American	Fluent - Native Speaker	3	2	95.0	45.0	97.0	Siblings	93.0	1.0226842977868515	Care
R_UxBwqLp6aeLNCQ9	Male	58.0	Black/African American	Fluent - Native Speaker	6	3	45.0	47.0	28.0	Siblings	99.0	1.069179571447986	Care
R_2tJ4ssPGSFyP0yM	Female	65.0	Hispanic/Latinx	Fluent - Native Speaker	0	3	0.0	0.0	100.0	Siblings	100.0	1.1601378089876322	Care
R_3pg2ZZY1qTUJTWz	Male	38.0	Hispanic/Latinx	Fluent - Native Speaker	5	2	40.0	30.0	60.0	Siblings	90.0	1.2341394605811802	Care
R_ZfPvqovrUe99Rv3	Male	59.0	White	Fluent - Native Speaker	5	1	33.0	43.0	72.0	Siblings	77.0	0.972326580903305	Care
R_REt2v8EvJ1QELRL	Male	53.0	Other	Fluent - Native Speaker	6	2	60.0	60.0	25.0	Siblings	100.0	0.954332334047988	Care
R_32LQVTHsCdxP3fR	Male	58.0	Asian	Fluent - Native Speaker	9	4	40.0	43.0	72.0	Siblings	72.0	0.7534519402903418	Care
R_3QDDtBmlx5r0ciN	Male	58.0	Black/African American	Fluent - Native Speaker	0	2	98.0	90.0	15.0	Siblings	100.0	1.112424022315634	Care
R_2pLy1V7xrQDyOEv	Female	68.0	Black/African American	Fluent - Native Speaker	2	2	70.0	75.0	100.0	Siblings	100.0	1.0341425485477729	Care
R_4VJgPUEwlvaoUGl	Male	41.0	White	Fluent - Native Speaker	6	3	81.0	30.0	30.0	Siblings	91.0	1.2074963935563352	Care
R_2YLiC2Nv4XMjf77	Male	66.0	White	Fluent - Native Speaker	4	2	25.0	10.0	70.0	Siblings	75.0	0.6537597436289447	Care
R_2wpEMqz46xtJZPc	Male	46.0	Black/African American	Fluent - Native Speaker	3	2	100.0	0.0	100.0	Siblings	100.0	1.0039987986372263	Care
R_1ieUTCyfju8kz9g	Male	46.0	Black/African American	Fluent - Native Speaker	5	3	70.0	50.0	70.0	Siblings	90.0	1.2947969194199245	Care
R_DdwY5mRQIShXnLH	Male	58.0	White	Fluent - Native Speaker	5	3	100.0	71.0	0.0	Siblings	100.0	1.247376337411091	Care
R_tJuvaLyUsXJHgVX	Female	69.0	Black/African American	Fluent - Native Speaker	5	3	89.0	96.0	81.0	Siblings	100.0	1.0940514482769237	Care
R_2tJoMcc9Cx2Chp8	Female	67.0	White	Fluent - Native Speaker	4	3	100.0	91.0	0.0	Siblings	100.0	0.9711745090342762	Care
R_2sRuhXKkEahOYPR	Male	75.0	White	Fluent - Native Speaker	8	4	31.0	40.0	62.0	Siblings	92.0	1.0797828692605362	Care
R_ZgXE2feRrPEx489	Male	58.0	White	Fluent - Native Speaker	2	2	100.0	100.0	0.0	Siblings	100.0	0.9195203584763976	Care
R_4I0WsH96NpcuKbf	Male	61.0	White	Fluent - Native Speaker	6	3	81.0	59.0	0.0	Siblings	97.0	1.2390614956756056	Care
R_eguElH4hwB6YSWt	Male	50.0	Other	Fluent - Native Speaker	0	2	86.0	90.0	10.0	Siblings	90.0	0.9036383782681228	Care
R_2teYEwjqE1zLNyD	Male	60.0	White	Fluent - Native Speaker	1	2	50.0	50.0	50.0	Siblings	96.0	0.994937675193618	Care
R_6r0ToiMBgv7EuS5	Female	48.0	Asian	Fluent - Native Speaker	5	3	52.0	52.0	0.0	Siblings	61.0	1.014828266312158	Care
R_R8DnwjKvUeFP5HH	Male	50.0	Asian	Fluent - Native Speaker	9	3	54.0	54.0	63.0	Siblings	56.0	0.2358132592920105	Care
R_zTIg4jKjmxOs7BL	Male	66.0	White	Fluent - Native Speaker	5	1	19.0	5.0	7.0	Siblings	95.0	0.7875272018510885	Care
R_10BrNn02olTPtvl	Female	59.0	White	Fluent - Native Speaker	2	2	49.0	49.0	0.0	Siblings	100.0	1.1968598668511412	Care
R_WdJZK05I6P7w4bn	Male	70.0	White	Fluent - Native Speaker	9	4	25.0	60.0	95.0	Siblings	89.0	1.1436729519736304	Care
R_1jEftTz0ibsJETQ	Male	71.0	White	Fluent - Native Speaker	4	2	25.0	0.0	0.0	Siblings	100.0	0.925866036358403	Care
R_263xLQUojzr3oK9	Male	25.0	White	Fluent - Native Speaker	7	3	91.0	90.0	0.0	Siblings	100.0	0.9900623072246753	Care
R_2Sk6xkzOKeZte7c	Female	22.0	White	Fluent - Native Speaker	0	2	93.0	91.0	0.0	Siblings	100.0	1.3792420141164	Care
R_9SjtnfDCR9ltv5D	Female	40.0	Other	Fluent - Native Speaker	7	4	71.0	61.0	8.0	Siblings	100.0	0.94945732103406	Care
R_1gOYMSwGEMma5j1	Male	29.0	Asian	Fluent - Native Speaker	9	3	50.0	60.0	0.0	Siblings	100.0	1.3258002109590843	Care
R_2ZBkHTwCLUZTHSD	Female	26.0	White	Fluent - Native Speaker	5	2	49.0	52.0	30.0	Siblings	45.0	0.2736939247690674	Care
R_2zMGlyxXNuhSmHx	Male	29.0	White	Fluent - Native Speaker	8	3	0.0	0.0	100.0	Siblings	17.0	-0.1373356610449951	Care
R_bkIvkJTi2ykLHDX	Male	28.0	White	Fluent - Native Speaker	6	2	75.0	95.0	5.0	Siblings	100.0	1.0648873249546098	Care
R_1giGBmXQKCcEFAi	Male	23.0	Asian	Fluent - Non-native Speaker	3	3	70.0	65.0	5.0	Siblings	31.0	0.7751759865309252	Care
R_30wauxMZ4wn8P1m	Other	22.0	White	Fluent - Native Speaker	0	1	100.0	85.0	10.0	Siblings	70.0	0.9297136221022144	Care
R_3ESBFN1A2kmBBcA	Male	24.0	American Indian/Alaska Native	Fluent - Native Speaker	5	1	70.0	40.0	0.0	Siblings	100.0	1.0934778122935012	Care
R_1CEchKb3LJagSQr	Male	35.0	White	Fluent - Native Speaker	0	1	66.0	100.0	0.0	Siblings	79.0	0.9773975935141292	Care
R_BKuVALQ8wFxmpA5	Female	27.0	White	Fluent - Native Speaker	5	3	85.0	80.0	15.0	Siblings	100.0	1.3056623427451155	Care
R_3JeFww2AupUSyhi	Female	70.0	White	Fluent - Native Speaker	5	1	50.0	60.0	100.0	Siblings	100.0	0.6450064617000228	Care
R_3IQp860edavMFRE	Female	25.0	White	Fluent - Native Speaker	2	2	75.0	70.0	0.0	Siblings	100.0	1.0129915242602354	Care
R_3Gw6zKM4gq4lL9X	Female	23.0	White	Fluent - Native Speaker	5	0	50.0	50.0	0.0	Siblings	72.0	1.0395363034884453	Care
R_Or5ZAWZEfE6SAdX	Male	33.0	Hispanic/Latinx	Fluent - Native Speaker	6	2	80.0	80.0	0.0	Siblings	100.0	1.5578813561047715	Care
R_2zIR8WizhAwUafq	Male	35.0	White	Fluent - Native Speaker	5	3	38.0	36.0	36.0	Siblings	90.0	0.8036952500501321	Care
R_3HFXTCnlewgL3cX	Male	30.0	White	Fluent - Native Speaker	0	1	20.0	90.0	0.0	Siblings	90.0	1.3706977069524493	Care
R_ULxrFrmXuPrqHhn	Male	33.0	White	Fluent - Native Speaker	5	3	64.0	61.0	1.0	Siblings	57.0	0.6533474275391615	Care
R_1DHaypbFBF5Rp2r	Male	32.0	White	Fluent - Native Speaker	2	2	50.0	50.0	0.0	Siblings	65.0	0.5194691926085148	Care
R_2QKxEex3oE4n7Zf	Male	34.0	White	Fluent - Native Speaker	7	2	55.0	55.0	4.0	Siblings	94.0	1.021141708953499	Care
R_27gjcNUkcJglgV1	Male	32.0	White	Fluent - Native Speaker	6	3	33.0	0.0	15.0	Siblings	100.0	1.05780710332445	Care
R_1f44lAgM6RubBsJ	Female	62.0	White	Fluent - Native Speaker	7	2	26.0	26.0	67.0	Siblings	34.0	0.516862656131384	Care
R_1hEDulPO1n0rfO8	Male	35.0	White	Fluent - Native Speaker	8	3	90.0	100.0	0.0	Siblings	100.0	1.0962984074641635	Care
R_d08FE4lUL7lOoql	Male	30.0	White	Fluent - Native Speaker	5	3	80.0	85.0	0.0	Siblings	30.0	0.4837718972683132	Care
R_01hRXEWB01YXFa9	Male	72.0	White	Fluent - Native Speaker	7	3	30.0	9.0	40.0	Siblings	100.0	1.1993161048086267	Care
R_3D7MCwskL5hfBFq	Female	33.0	Black/African American	Fluent - Native Speaker	1	3	91.0	75.0	80.0	Siblings	100.0	1.252792088920102	Care
R_urZVPb1A8Ac0kjT	Male	35.0	White	Fluent - Native Speaker	9	3	65.0	60.0	65.0	Siblings	100.0	1.2702657852720816	Care
R_2S7dHcN6weKN8CS	Female	20.0	White	Fluent - Native Speaker	0	2	80.0	70.0	0.0	Siblings	100.0	1.6205675238284831	Care
R_2tMrNW0MnX0joKo	Male	32.0	White	Fluent - Native Speaker	3	2	81.0	81.0	58.0	Siblings	100.0	1.170980367699331	Care
R_5BdnaIfXYO5OTLz	Male	35.0	White	Fluent - Native Speaker	1	2	73.0	55.0	11.0	Siblings	75.0	0.7790452955845076	Care
R_1prHTA3qUPf0jqr	Male	34.0	White	Fluent - Native Speaker	0	1	85.0	95.0	1.0	Siblings	75.0	1.0744544661015347	Care
R_3pu1Of1qGVUKKpd	Female	23.0	White	Fluent - Native Speaker	1	3	100.0	95.0	0.0	Siblings	30.0	0.420441009942496	Care
R_WiLjdU6sJnJhH4l	Female	32.0	Black/African American	Fluent - Native Speaker	5	3	90.0	75.0	45.0	Siblings	80.0	0.8661984142157961	Care
R_3NXjORwtwfjFkRO	Male	31.0	White	Fluent - Native Speaker	4	2	75.0	25.0	0.0	Siblings	100.0	1.1725082063309369	Care
R_3kNYKudOAMRwbzj	Male	36.0	White	Fluent - Native Speaker	6	2	85.0	89.0	70.0	Siblings	76.0	1.00919728244651	Care
R_27x0s2D5ebUGNfd	Male	37.0	White	Fluent - Native Speaker	3	3	90.0	92.0	92.0	Siblings	100.0	0.873531235907844	Care
R_3IPQ3cODybwnAcJ	Female	18.0	Hispanic/Latinx	Fluent - Native Speaker	1	1	97.0	95.0	20.0	Siblings	100.0	0.8886012587697031	Care
R_3Rfiqv6al2M0hO4	Male	68.0	White	Fluent - Native Speaker	5	2	9.0	6.0	30.0	Siblings	82.0	1.3305419206805844	Care
R_r7wiTeBaeAFbxaV	Female	24.0	White	Fluent - Native Speaker	6	4	73.0	48.0	44.0	Siblings	100.0	1.0763256977072213	Care
R_3IZiwvjk5yfDtXM	Female	61.0	White	Fluent - Native Speaker	0	2	90.0	83.0	0.0	Siblings	100.0	1.0376361301308217	Care
R_szCXVxWu3dWwQjT	Male	35.0	White	Fluent - Native Speaker	5	3	89.0	81.0	80.0	Siblings	23.0	0.5455257009004891	Care
R_33seRvipn2cFpuz	Male	33.0	White	Fluent - Native Speaker	5	3	81.0	91.0	7.0	Siblings	38.0	0.7893776074204933	Care
R_1hKJAipaGolMAGm	Female	22.0	White	Fluent - Native Speaker	7	3	71.0	53.0	65.0	Siblings	44.0	0.4762016618527238	Care
R_3oHHbiE1sP2AeV4	Female	69.0	White	Fluent - Native Speaker	7	2	98.0	100.0	0.0	Siblings	100.0	1.4134282419494562	Care
R_Zw0kvlsnVs5k8dH	Female	59.0	White	Fluent - Native Speaker	6	2	82.0	82.0	0.0	Siblings	100.0	1.5723823929387064	Care
R_3ikGTfOvA0T73W8	Female	27.0	White	Fluent - Native Speaker	5	3	86.0	86.0	20.0	Siblings	100.0	0.9379279231148828	Care
R_2w47vpYyQZK7CQA	Female	59.0	White	Fluent - Native Speaker	3	3	89.0	91.0	0.0	Siblings	100.0	0.9616336594110184	Care
R_3oASfF6Ratyj4k0	Male	25.0	Asian	Fluent - Native Speaker	0	2	60.0	60.0	9.0	Siblings	100.0	1.0289835040042736	Care
R_3LkazEsTG0YVNaY	Female	59.0	White	Fluent - Native Speaker	5	1	60.0	40.0	30.0	Siblings	100.0	1.2080498338503367	Care
R_2DUe3VQAPQ61ZxR	Female	63.0	White	Fluent - Native Speaker	5	2	100.0	71.0	0.0	Siblings	93.0	1.1225426511841603	Care
R_2qwtvxKpmnYxIwc	Male	25.0	Hawaiian/Pacific Islander	Fluent - Native Speaker	0	1	79.0	92.0	14.0	Siblings	95.0	1.191503223270263	Care
R_D0rfrh8t4doLLYR	Female	35.0	Black/African American	Fluent - Native Speaker	3	3	100.0	92.0	25.0	Siblings	100.0	1.06429611904962	Care
R_1dcsAZC1DdhrNJb	Female	32.0	Black/African American	Fluent - Native Speaker	3	2	91.0	89.0	78.0	Siblings	76.0	0.7010984758560541	Care
R_2thy8OkeSxm6yBJ	Female	58.0	White	Fluent - Native Speaker	6	4	100.0	25.0	25.0	Siblings	100.0	0.8394386419931271	Care
R_vGBjM0YXGHdINDr	Female	67.0	White	Fluent - Native Speaker	3	3	20.0	9.0	10.0	Siblings	100.0	1.246530023351889	Care
R_bemvGQkcLAFfseR	Female	58.0	White	Fluent - Native Speaker	0	2	50.0	39.0	0.0	Siblings	100.0	0.974259151819655	Care
R_1q1IOdZZGyF5X1P	Male	28.0	White	Fluent - Non-native Speaker	4	1	70.0	75.0	0.0	Siblings	50.0	0.8786207962143607	Care
R_qydZ64Vc28v9CaR	Female	21.0	White	Fluent - Native Speaker	3	3	80.0	70.0	20.0	Siblings	70.0	0.9017998528268848	Care
R_3r0aJP2XKPJ7hmx	Female	25.0	White	Fluent - Native Speaker	5	3	78.0	79.0	0.0	Siblings	50.0	0.6597725376245743	Care
R_bPFb5RbM1QxIZRD	Male	21.0	Black/African American	Fluent - Native Speaker	0	2	79.0	60.0	77.0	Siblings	100.0	1.4217584445058318	Care
R_1LI6zetlpLw4b9W	Female	28.0	Black/African American	Fluent - Native Speaker	1	2	13.0	46.0	89.0	Siblings	0.0	0.179644331995823	Care
R_z6kthri4iKcLK2B	Male	58.0	White	Fluent - Native Speaker	7	3	60.0	41.0	40.0	Siblings	59.0	0.812107761378616	Care
R_3O63G5XnXUwVtwA	Female	64.0	Black/African American	Fluent - Native Speaker	5	2	100.0	100.0	25.0	Siblings	100.0	0.8729090279811427	Care
R_110gdSpXpJpIeOz	Male	62.0	White	Fluent - Native Speaker	9	3	66.0	60.0	55.0	Siblings	88.0	0.8671289314959201	Care
R_8ePlMDBuMSxbGUN	Female	58.0	White	Fluent - Native Speaker	8	3	91.0	70.0	60.0	Siblings	90.0	0.8587980554671191	Care
R_RmXZinbtVYyC7JL	Female	62.0	White	Fluent - Native Speaker	8	3	10.0	0.0	0.0	Siblings	95.0	0.9787115686363403	Care
R_r7lFjBEmVsex6Ux	Female	27.0	White	Fluent - Native Speaker	8	4	61.0	30.0	72.0	Siblings	35.0	0.6200937591182422	Care
R_3qC1Fcb7lAetycM	Female	18.0	White	Fluent - Native Speaker	1	2	80.0	80.0	0.0	Siblings	100.0	0.7587497235496399	Care
R_3kv8fKn4TYZ5F8O	Female	36.0	Black/African American	Fluent - Native Speaker	6	3	100.0	100.0	0.0	Siblings	100.0	0.7744136795017946	Care
R_diCZxVxbUlXQKYN	Female	27.0	White	Fluent - Native Speaker	5	2	90.0	100.0	0.0	Siblings	100.0	1.0093920803652323	Care
R_tEw7aOtt5Y5McSd	Female	24.0	White	Fluent - Native Speaker	3	3	50.0	70.0	100.0	Siblings	100.0	1.2460206972432628	Care
R_1f1y6emf6qWIeg2	Female	26.0	White	Fluent - Native Speaker	6	4	90.0	80.0	40.0	Siblings	70.0	1.0876338544459003	Care
R_33CtiaPYRnLXf4A	Male	60.0	White	Fluent - Native Speaker	9	4	87.0	0.0	0.0	Siblings	41.0	0.6796289241727543	Care
R_1DnZLFvDIfRdPnb	Male	70.0	White	Fluent - Native Speaker	4	2	91.0	85.0	0.0	Siblings	25.0	0.2586871228845125	Care
R_2rAfJl7E9lplPkv	Female	26.0	Hispanic/Latinx	Fluent - Native Speaker	7	3	100.0	100.0	0.0	Siblings	100.0	0.7184200840614766	Care
R_12yHoSrcmoWBiw9	Male	62.0	White	Fluent - Native Speaker	3	3	59.0	38.0	6.0	Siblings	53.0	0.7339086837700423	Care
R_2wymmzQP16RWjfE	Female	60.0	White	Not Fluent	5	3	100.0	87.0	3.0	Siblings	100.0	1.5116773969786543	Care
R_1IlVuKAWqObAkdu	Male	28.0	White	Fluent - Native Speaker	6	3	77.0	85.0	0.0	Siblings	80.0	1.3842457459427704	Care
R_5bFEE9J8jjArLbP	Female	60.0	White	Fluent - Native Speaker	5	0	35.0	60.0	85.0	Siblings	100.0	1.2217218770126954	Care
R_3EEiUFi5Uis4AH6	Female	18.0	White	Fluent - Native Speaker	0	2	5.0	12.0	7.0	Siblings	58.0	0.5709795970474348	Care
R_1LTiw8OJShlJOIj	Female	61.0	White	Fluent - Native Speaker	2	2	0.0	0.0	82.0	Siblings	100.0	0.8003198582034988	Care
R_1dixnrXlciMD77z	Male	60.0	White	Fluent - Native Speaker	2	4	70.0	80.0	10.0	Siblings	50.0	0.5530046908643322	Care
R_28YscUabw5ybVRa	Female	24.0	White	Fluent - Native Speaker	4	3	20.0	20.0	50.0	Siblings	100.0	0.9834683139748616	Care
R_1jUn61yLOzR00Af	Female	68.0	White	Fluent - Native Speaker	5	3	20.0	20.0	80.0	Siblings	100.0	1.3305924780218947	Care
R_1GB1nEWHyTBYQ3p	Male	58.0	White	Fluent - Native Speaker	5	4	40.0	30.0	70.0	Siblings	75.0	0.7968642722096799	Care
R_3JDyxueaYGYR59x	Female	27.0	White	Fluent - Native Speaker	3	3	80.0	40.0	20.0	Siblings	70.0	0.5642895442609001	Care
R_3hc1VoSTHgSE8os	Female	62.0	White	Fluent - Native Speaker	9	3	90.0	90.0	100.0	Siblings	100.0	0.7468289170899034	Care
R_Wie82huFVslqXnz	Female	24.0	White	Fluent - Native Speaker	8	3	90.0	80.0	0.0	Siblings	85.0	0.6505672618165356	Care
R_DcasGiop8hqDYYx	Female	20.0	White	Fluent - Native Speaker	1	2	100.0	100.0	71.0	Siblings	55.0	0.5574080402503703	Care
R_23Wy1n7PPq7Sx5I	Female	72.0	White	Fluent - Native Speaker	5	3	99.0	100.0	0.0	Siblings	75.0	1.1036079555359786	Care
R_3JfHZLp0rgjy8bK	Female	27.0	White	Fluent - Native Speaker	1	4	70.0	71.0	81.0	Siblings	100.0	0.929248266067232	Care
R_bjgLfCctxvyxBsd	Female	62.0	White	Fluent - Native Speaker	8	3	0.0	0.0	100.0	Siblings	100.0	1.3199645568878708	Care
R_3DklfNb7TNd9QSX	Female	41.0	Asian	Fluent - Native Speaker	5	4	92.0	88.0	6.0	Siblings	100.0	1.289471165409387	Care
R_3dEvSGZ5gLlHjeZ	Female	73.0	White	Fluent - Native Speaker	3	2	100.0	75.0	45.0	Siblings	95.0	0.9991408824047084	Care
R_232chRnT6ckWAhO	Male	49.0	Black/African American	Fluent - Native Speaker	7	3	75.0	75.0	5.0	Siblings	100.0	1.0505518164928054	Care
R_2zOtE9v7TYvqIDo	Female	75.0	White	Fluent - Native Speaker	2	1	71.0	70.0	3.0	Siblings	65.0	1.0607222686947488	Care
R_ZJMKtchuTaN3URP	Female	62.0	Other	Fluent - Native Speaker	3	2	60.0	61.0	100.0	Siblings	62.0	1.008173525663565	Care
R_29hMZWwrIS4fGCF	Male	58.0	Asian	Fluent - Native Speaker	8	2	81.0	57.0	0.0	Siblings	94.0	1.2766146955329687	Care
R_2uVS13pUjE9hH8W	Female	62.0	Black/African American	Fluent - Native Speaker	9	2	73.0	73.0	94.0	Siblings	100.0	0.8434265409669485	Care
R_2OMYzDmL5yXCZQq	Female	63.0	Black/African American	Fluent - Native Speaker	3	3	50.0	50.0	90.0	Siblings	82.0	0.926637747574166	Care
R_RKvS1JcYeJe5gat	Male	49.0	White	Fluent - Native Speaker	9	4	80.0	70.0	0.0	Siblings	100.0	1.1836125195720677	Care
R_3R4Usn1BZxYxzOG	Female	59.0	Black/African American	Fluent - Native Speaker	2		100.0	100.0	0.0	Siblings	82.0	1.1111502914274158	Care
R_2X6CMnPjyIJdCnx	Female	64.0	Black/African American	Fluent - Native Speaker	6	3	90.0	92.0	75.0	Siblings	33.0	0.1481760073543781	Care
R_1OPHSbv9eo60t97	Male	69.0	American Indian/Alaska Native	Fluent - Native Speaker	3	2	65.0	65.0	0.0	Siblings	97.0	1.241162161970913	Care
R_1OoQRXHrqOTnNSB	Female	34.0	Asian	Fluent - Native Speaker	4	3	30.0	21.0	81.0	Siblings	50.0	0.589466457830546	Care
R_3sKb4Cjnz2hWv6N	Female	26.0	Asian	Fluent - Native Speaker	0	1	68.0	69.0	0.0	Siblings	100.0	0.7210515184825294	Care
R_2PjMOtuMh8Wwzi8	Female	18.0	Asian	Fluent - Native Speaker	3	1	76.0	48.0	21.0	Siblings	100.0	1.3628245551562814	Care
R_3kbq7kdNNugigJN	Male	36.0	Black/African American	Fluent - Native Speaker	6	3	90.0	91.0	0.0	Siblings	97.0	1.0135813511457046	Care
R_3nC9Kz0UtIgmts8	Male	29.0	Black/African American	Fluent - Native Speaker	7	2	20.0	19.0	0.0	Siblings	98.0	1.563574246463488	Care
R_2ffIG9lKneNtBEW	Male	30.0	Black/African American	Fluent - Native Speaker	5	3	51.0	51.0	60.0	Siblings	100.0	1.3901905509632753	Care
R_1Falh6V1yRTuFx3	Male	33.0	Black/African American	Fluent - Native Speaker	5	3	50.0	50.0	63.0	Siblings	100.0	1.4371513772371554	Care
R_2TTqqMKS9KPpsMy	Male	23.0	Asian	Fluent - Native Speaker	9	3	57.0	43.0	0.0	Siblings	100.0	1.1861427020134734	Care
R_2P6Cex1cHfRerOc	Male	36.0	Asian	Fluent - Native Speaker	0	1	50.0	50.0	5.0	Siblings	85.0	1.0520643074581415	Care
R_3ktBofPb86VkrQb	Female	45.0	Other	Fluent - Non-native Speaker	9	3	90.0	88.0	42.0	Siblings	80.0	0.6227704097245135	Care
R_1dsIaQH8dv22GMf	Female	26.0	Hispanic/Latinx	Fluent - Native Speaker	4	3	100.0	100.0	80.0	Siblings	100.0	0.6661916895217692	Care
R_2Yod8DjeLbkCfTs	Female	77.0	White	Fluent - Native Speaker	4	4	81.0	83.0	70.0	Siblings	71.0	0.726795508317326	Care
R_0jNb7testoejqXD	Female	39.0	Other	Fluent - Native Speaker	6	3	54.0	53.0	99.0	Siblings	27.0	-0.0152251200997417	Hierarchy
R_3NyvKSTQ75QwvAP	Female	18.0	Black/African American	Fluent - Native Speaker	0	0	73.0	75.0	19.0	Siblings	76.0	0.7105658257636458	Hierarchy
R_3dY8iJFdYAy44ih	Female	35.0	Black/African American	Fluent - Native Speaker	3	3	21.0	58.0	100.0	Siblings	78.0	0.7784679676967394	Hierarchy
R_3spQhQur7KQqpYc	Female	41.0	Hispanic/Latinx	Fluent - Native Speaker	8	2	67.0	34.0	52.0	Siblings	-48.0	-0.716168401774677	Hierarchy
R_5sXixxoqh9TQSvn	Male	30.0	Asian	Fluent - Native Speaker	6	4	85.0	32.0	1.0	Siblings	21.0	0.3009981233073736	Hierarchy
R_1mza4CPmA9mV29p	Male	46.0	White	Fluent - Native Speaker	8	3	97.0	75.0	0.0	Siblings	-49.0	-0.9246001783229364	Hierarchy
R_0HQyn2VHPoyfxAZ	Male	25.0	Black/African American	Fluent - Native Speaker	4	2	71.0	70.0	92.0	Siblings	38.0	0.2789261723161772	Hierarchy
R_1dt7XXdSvLHLhpj	Female	25.0	Hispanic/Latinx	Fluent - Native Speaker	4	2	50.0	50.0	30.0	Siblings	30.0	0.0545558218985454	Hierarchy
R_RQCkpKV48fXv5XH	Female	25.0	Other	Fluent - Native Speaker	4	3	90.0	90.0	0.0	Siblings	0.0	-0.5607556428920558	Hierarchy
R_3EtoYVdcAlLsRqu	Male	27.0	White	Fluent - Native Speaker	4	3	58.0	16.0	10.0	Siblings	6.0	-0.0851519542975368	Hierarchy
R_2QQHlTdkBnm762U	Male	70.0	Hispanic/Latinx	Fluent - Native Speaker	9	3	41.0	42.0	10.0	Siblings	-37.0	-0.417634244625112	Hierarchy
R_2dYIF6n6aCm6eLZ	Male	40.0	White	Fluent - Native Speaker	9	2	90.0	80.0	25.0	Siblings	25.0	0.1660335452689675	Hierarchy
R_8omgYgIByvprXaN	Male	65.0	White	Fluent - Native Speaker	4	3	91.0	0.0	77.0	Siblings	45.0	0.7255009496336915	Hierarchy
R_3Jf4IDVPu0CcYkN	Male	28.0	Hispanic/Latinx	Fluent - Native Speaker	2	2	52.0	49.0	80.0	Siblings	50.0	0.4246700074171987	Hierarchy
R_2TsFuhkogE8n5Tl	Female	21.0	Asian	Fluent - Native Speaker	6	3	92.0	76.0	0.0	Siblings	15.0	0.0208753364664268	Hierarchy
R_8wCnN4KXlpbXF9n	Male	57.0	White	Fluent - Native Speaker	7	4	48.0	48.0	0.0	Siblings	26.0	0.4126518801155527	Hierarchy
R_2xPrOJWj5nQInnO	Female	49.0	White	Fluent - Native Speaker	4	3	82.0	84.0	83.0	Siblings	-100.0	-1.675227938950187	Hierarchy
R_QcWw71flOlPaAHD	Female	35.0	Asian	Fluent - Native Speaker	2	4	100.0	75.0	0.0	Siblings	66.0	0.973468845808204	Hierarchy
R_1OHL8JZBsMMUbCr	Male	28.0	White	Fluent - Native Speaker	4	3	10.0	30.0	0.0	Siblings	22.0	0.3429014599005907	Hierarchy
R_NVjuZQB8QVCJbyx	Male	65.0	White	Fluent - Native Speaker	5	3	71.0	61.0	6.0	Siblings	41.0	0.571602148083767	Hierarchy
R_1M4kRZNkXkAVN49	Female	22.0	Black/African American	Fluent - Native Speaker	2	2	80.0	100.0	0.0	Siblings	-96.0	-1.194089351167461	Hierarchy
R_3I5omapJgRDwna2	Female	19.0	Asian	Fluent - Native Speaker	3	2	60.0	58.0	15.0	Siblings	50.0	0.3273843220993076	Hierarchy
R_1Owq1Zt1uqWQZfv	Male	51.0	Asian	Fluent - Native Speaker	9	3	31.0	30.0	0.0	Siblings	2.0	-0.5514988835382044	Hierarchy
R_2WBxxY8pCZ3tu7v	Male	46.0	Black/African American	Fluent - Native Speaker	3	3	100.0	100.0	0.0	Siblings	-100.0	-1.0070842476416595	Hierarchy
R_2cjfkn32rTz3HnK	Female	68.0	White	Fluent - Native Speaker	3	3	88.0	89.0	0.0	Siblings	25.0	0.4098096881215769	Hierarchy
R_2Ys127amWdPgpiB	Female	48.0	White	Fluent - Native Speaker	4	2	84.0	5.0	56.0	Siblings	71.0	0.6764831253141783	Hierarchy
R_41GOCwLja65ev7j	Female	53.0	White	Fluent - Native Speaker	3	4	75.0	90.0	30.0	Siblings	100.0	0.9276599435505216	Hierarchy
R_241A17luRriwbqC	Male	30.0	Asian	Fluent - Native Speaker	7	3	80.0	70.0	0.0	Siblings	100.0	0.5777254003685771	Hierarchy
R_22yNOjWPNt9T9OI	Female	38.0	Asian	Fluent - Native Speaker	5	3	100.0	100.0	13.0	Siblings	-100.0	-1.224251411955484	Hierarchy
R_eP5uoVVLTb9s6YN	Female	34.0	White	Fluent - Native Speaker	4	3	30.0	40.0	20.0	Siblings	-100.0	-1.5261093679691162	Hierarchy
R_1GxESTL2KXd3GUi	Male	50.0	Black/African American	Fluent - Native Speaker	8	3	100.0	18.0	87.0	Siblings	-65.0	-1.1210196073674863	Hierarchy
R_2doH7e0g7zQlhSs	Female	52.0	Hispanic/Latinx	Fluent - Native Speaker	6	3	91.0	94.0	19.0	Siblings	2.0	-0.3833858001520018	Hierarchy
R_1160prMGEAgZQmI	Male	19.0	White	Fluent - Native Speaker	2	2	89.0	77.0	7.0	Siblings	57.0	0.7081525524474229	Hierarchy
R_2EFUwUgR6h7cuVC	Male	20.0	Black/African American	Fluent - Native Speaker	1	2	60.0	43.0	0.0	Siblings	-50.0	-1.0150112787423191	Hierarchy
R_vVRu5G6NZ3XVy2l	Male	18.0	Hawaiian/Pacific Islander	Fluent - Native Speaker	7	1	90.0	61.0	65.0	Siblings	34.0	0.3778511034298648	Hierarchy
R_3JlsKzZVfJNtKrw	Female	60.0	White	Fluent - Native Speaker	6	4	83.0	82.0	92.0	Siblings	38.0	0.2492584943401673	Hierarchy
R_2flGkrlmrT0aWr7	Male	55.0	White	Fluent - Native Speaker	9	3	40.0	44.0	84.0	Siblings	-70.0	-1.2705625155133191	Hierarchy
R_3Hi7DqFYlg0kZTz	Male	38.0	White	Fluent - Native Speaker	8	3	100.0	100.0	0.0	Siblings	50.0	0.2453591749884414	Hierarchy
R_27xjO605KubxKPf	Male	64.0	White	Fluent - Native Speaker	8	3	40.0	39.0	82.0	Siblings	-24.0	-0.2655012376524988	Hierarchy
R_R8nUAspb92Cc5nX	Female	26.0	Other	Fluent - Native Speaker	6	3	90.0	90.0	10.0	Siblings	0.0	-0.3401643774729824	Hierarchy
R_3CIbl2VzOMqZUv0	Male	49.0	White	Fluent - Native Speaker	6	4	100.0	27.0	72.0	Siblings	-70.0	-1.0195688675979575	Hierarchy
R_s5UQ7MLv4TPmUmd	Male	41.0	Hispanic/Latinx	Fluent - Native Speaker	4	2	90.0	90.0	0.0	Siblings	40.0	0.1346193102302468	Hierarchy
R_1feDrDmzPE2lDbs	Female	43.0	Black/African American	Fluent - Native Speaker	2	2	70.0	70.0	81.0	Siblings	-100.0	-1.264417393978557	Hierarchy
R_10Ucz6HYbt3yymv	Male	58.0	White	Fluent - Native Speaker	7	2	0.0	0.0	83.0	Siblings	-57.0	-0.8793852475542008	Hierarchy
R_1ojV5vQ6UQxRKnO	Male	53.0	White	Fluent - Native Speaker	8	3	100.0	100.0	0.0	Siblings	-100.0	-1.467982575688789	Hierarchy
R_31Hlwe3SGGG2gcy	Female	22.0	White	Fluent - Native Speaker	0	2	90.0	90.0	0.0	Siblings	86.0	0.7878383843857443	Hierarchy
R_1jl9AHiEEBrLYmt	Female	49.0	White	Fluent - Native Speaker	6	3	100.0	80.0	0.0	Siblings	-100.0	-1.0821736821423122	Hierarchy
R_BFYnKUG8o8pboZ3	Female	29.0	Asian	Fluent - Native Speaker	6	3	90.0	80.0	0.0	Siblings	50.0	0.2900670368591462	Hierarchy
R_r2xjUYt3ye5TY6B	Male	41.0	Black/African American	Fluent - Native Speaker	5	4	61.0	39.0	0.0	Siblings	88.0	0.92581436908031	Hierarchy
R_2ZPO84IHZgn3sSi	Female	51.0	White	Fluent - Native Speaker	1	2	50.0	50.0	61.0	Siblings	40.0	0.3122274198160645	Hierarchy
R_9zE8Wwc7SjSaFNL	Female	59.0	White	Fluent - Native Speaker	6	2	29.0	20.0	82.0	Siblings	28.0	0.258566240955808	Hierarchy
R_3RfoxsC8UUgyKgT	Male	30.0	Black/African American	Fluent - Native Speaker	4	2	69.0	72.0	0.0	Siblings	3.0	-0.1510271918687431	Hierarchy
R_2CQ963VLPfkK8nv	Male	49.0	White	Fluent - Native Speaker	4	3	8.0	8.0	34.0	Siblings	-27.0	-0.3370601256428624	Hierarchy
R_3qpT00MuP1ird06	Female	30.0	White	Fluent - Native Speaker	3	1	100.0	100.0	20.0	Siblings	-82.0	-1.1981311833464603	Hierarchy
R_1r8pAL5FycJ3Mah	Female	39.0	Black/African American	Fluent - Native Speaker	4	2	91.0	92.0	1.0	Siblings	1.0	-0.0661141490450535	Hierarchy
R_XFJIAMEa5jidEWt	Female	30.0	Hispanic/Latinx	Fluent - Native Speaker	1	3	13.0	63.0	0.0	Siblings	23.0	-0.077195884751888	Hierarchy
R_3NP6Q7y56P19vuI	Male	62.0	White	Fluent - Native Speaker	9	4	10.0	5.0	100.0	Siblings	-100.0	-0.9114931624807384	Hierarchy
R_USYkVXk3am6yBdn	Male	43.0	White	Fluent - Native Speaker	9	2	85.0	84.0	74.0	Siblings	55.0	0.456749757702096	Hierarchy
R_40FvnfVbVkP5dER	Female	39.0	White	Fluent - Native Speaker	7	3	50.0	30.0	0.0	Siblings	25.0	0.2746147638239986	Hierarchy
R_21dOw8EVOyyNu8g	Female	46.0	White	Fluent - Native Speaker	7	3	38.0	22.0	4.0	Siblings	0.0	-0.6148391558501543	Hierarchy
R_Zz5Xpmt5leFfj8d	Female	50.0	Asian	Fluent - Native Speaker	5	3	93.0	80.0	0.0	Siblings	100.0	0.7664676729865176	Hierarchy
R_3matu44goYdwqeU	Male	34.0	Black/African American	Fluent - Native Speaker	0	2	100.0	70.0	0.0	Siblings	70.0	0.6971086705060615	Hierarchy
R_3e8exbfJ8RZAQ4J	Male	47.0	White	Fluent - Native Speaker	9	4	60.0	20.0	0.0	Siblings	0.0	-0.1678853368777207	Hierarchy
R_1dyRUuYuXpyDfKx	Female	20.0	Black/African American	Fluent - Native Speaker	7	2	78.0	77.0	64.0	Siblings	63.0	0.6060642501450033	Hierarchy
R_s7IPhs0NwfUT4Nb	Other	47.0	White	Fluent - Native Speaker	1	3	100.0	100.0	35.0	Siblings	-65.0	-1.06545908443936	Hierarchy
R_1DwO3TpizNa6OIT	Male	38.0	White	Fluent - Native Speaker	6	2	63.0	39.0	10.0	Siblings	-3.0	-0.3312944654548275	Hierarchy
R_PI2H7Na9NtUmilj	Male	53.0	White	Not Fluent	8	3	91.0	70.0	0.0	Siblings	60.0	0.6170451579812576	Hierarchy
R_2Yn3oYpkDppLpHN	Male	53.0	White	Fluent - Native Speaker	6	3	20.0	20.0	40.0	Siblings	-100.0	-1.3632666169886676	Hierarchy
R_1gBK4Z7IfTw65BT	Male	50.0	White	Fluent - Native Speaker	2	2	71.0	67.0	12.0	Siblings	-71.0	-0.9355770879821432	Hierarchy
R_1NkRKJ1vPtTE9ss	Female	59.0	White	Fluent - Native Speaker	9	4	58.0	58.0	42.0	Siblings	18.0	-0.0260749590439818	Hierarchy
R_O0VprBRC5Z4teG5	Male	52.0	White	Fluent - Native Speaker	5	4	91.0	91.0	1.0	Siblings	90.0	0.8441267530414797	Hierarchy
R_2CN7Tioir57SL9m	Female	61.0	White	Fluent - Native Speaker	4	2	96.0	92.0	0.0	Siblings	-100.0	-1.3625037907008248	Hierarchy
R_3QWRHixYsyUTXjs	Female	36.0	Other	Fluent - Native Speaker	2	1	50.0	75.0	100.0	Siblings	-100.0	-1.2945947337637167	Hierarchy
R_1BQPaS2I7sziAfg	Male	73.0	White	Fluent - Native Speaker	6	3	81.0	66.0	2.0	Siblings	-20.0	-0.6466469198276944	Hierarchy
R_3kBwNDLNcABpHF8	Male	46.0	Hispanic/Latinx	Fluent - Native Speaker	3	2	68.0	51.0	27.0	Siblings	25.0	0.1195286219383951	Hierarchy
R_3IWEX0Tqp5ciNHR	Male	54.0	White	Fluent - Native Speaker	3	3	70.0	90.0	90.0	Siblings	-100.0	-1.5428517226397829	Hierarchy
R_3FOingrx9LPCRfL	Female	53.0	Black/African American	Fluent - Native Speaker	7	4	90.0	86.0	8.0	Siblings	-45.0	-0.6467644457948553	Hierarchy
R_1n8UfzveyPlLe2A	Male	38.0	White	Fluent - Native Speaker	5	3	98.0	87.0	0.0	Siblings	-65.0	-1.2912710094833393	Hierarchy
R_3PpFXM4eDCBYCc1	Female	46.0	White	Fluent - Native Speaker	5	3	86.0	71.0	0.0	Siblings	-21.0	-0.5703757667880943	Hierarchy
R_28CYFFCFnAHvBgt	Other	22.0	White	Fluent - Native Speaker	1	2	100.0	30.0	91.0	Siblings	-42.0	-0.6348807775512947	Hierarchy
R_3oAy1pGgPUkQ631	Male	40.0	White	Fluent - Native Speaker	9	3	44.0	10.0	0.0	Siblings	77.0	0.90407515737137	Hierarchy
R_TjF38xhIJjpmWjv	Male	63.0	White	Fluent - Native Speaker	5	3	19.0	22.0	79.0	Siblings	-100.0	-1.1568739805933417	Hierarchy
R_1Qz8wSsWPrMCwev	Female	32.0	Hispanic/Latinx	Fluent - Native Speaker	5	3	71.0	63.0	61.0	Siblings	6.0	-0.3634089211504387	Hierarchy
R_2TXX8yR0MaD3Jj6	Female	47.0	Black/African American	Fluent - Native Speaker	1	2	100.0	100.0	58.0	Siblings	-81.0	-1.4951203933250454	Hierarchy
R_w126NDksruttLfr	Male	44.0	White	Fluent - Native Speaker	5	2	85.0	80.0	0.0	Siblings	-80.0	-1.441201807537282	Hierarchy
R_1M7sQsLxdAHcTZL	Female	51.0	White	Fluent - Native Speaker	0	3	61.0	35.0	86.0	Siblings	62.0	0.2460253168055976	Hierarchy
R_1Gvql1EuyY6bUrA	Female	38.0	Asian	Fluent - Native Speaker	6	3	100.0	81.0	0.0	Siblings	-100.0	-1.5300981714885324	Hierarchy
R_bpyu6FKYlzL5li9	Male	20.0	Black/African American	Fluent - Native Speaker	0	2	65.0	30.0	70.0	Siblings	0.0	-0.0678282811535645	Hierarchy
R_3oEJBCxzhsdyYBI	Female	24.0	Hispanic/Latinx	Fluent - Native Speaker	3	3	70.0	70.0	0.0	Siblings	70.0	0.5038750195750501	Hierarchy
R_1QzuvUJANHx2K6m	Male	67.0	White	Fluent - Native Speaker	1	1	24.0	17.0	0.0	Siblings	11.0	-0.504680838579555	Hierarchy
R_2YLmjZTky3t9Ior	Female	28.0	White	Fluent - Native Speaker	4	4	91.0	91.0	0.0	Siblings	-95.0	-1.3246755799344927	Hierarchy
R_2wMr72V0rtNkHSJ	Male	53.0	White	Fluent - Native Speaker	2	3	81.0	40.0	76.0	Siblings	50.0	0.24000233708806	Hierarchy
R_0cwhJBA46ixQPZv	Female	79.0	White	Fluent - Native Speaker	4	4	100.0	100.0	0.0	Siblings	-100.0	-1.2479901719887447	Hierarchy
R_27dvHkeJ3lNYMfW	Male	45.0	White	Fluent - Native Speaker	6	3	60.0	20.0	4.0	Siblings	10.0	-0.3412437403675497	Hierarchy
R_DDkOUOj6kHMwsX7	Male	23.0	American Indian/Alaska Native	Fluent - Native Speaker	5	2	72.0	45.0	32.0	Siblings	-19.0	-0.5394243276645739	Hierarchy
R_3dUWuVNRl3Rcljz	Male	23.0	White	Fluent - Native Speaker	2	3	81.0	66.0	9.0	Siblings	52.0	0.2997785389109895	Hierarchy
R_3KMJjiam3nZeh4G	Female	66.0	White	Fluent - Native Speaker	1	1	100.0	92.0	0.0	Siblings	100.0	0.8529561540841554	Hierarchy
R_3KIaAYFJa4Umfqx	Male	70.0	White	Fluent - Native Speaker	8	4	70.0	70.0	76.0	Siblings	25.0	0.118973209526466	Hierarchy
R_2sTrbLsoMMZA1Ap	Male	23.0	Black/African American	Fluent - Native Speaker	8	2	50.0	50.0	30.0	Siblings	83.0	1.0699508573331866	Hierarchy
R_AzKoBqa2HPcqLdL	Male	42.0	White	Fluent - Native Speaker	6	2	40.0	10.0	75.0	Siblings	0.0	-0.1146632539746764	Hierarchy
R_2Xn55X9fR68YMxe	Female	52.0	White	Fluent - Native Speaker	5	4	51.0	51.0	51.0	Siblings	-41.0	-0.5867399052553058	Hierarchy
R_1lzQq8qJ1Mgom0t	Female	41.0	Black/African American	Fluent - Native Speaker	7	3	4.0	4.0	91.0	Siblings	100.0	0.8291820796228646	Hierarchy
R_1ClTJV1RMkft9ha	Male	47.0	White	Fluent - Native Speaker	5	2	85.0	35.0	0.0	Siblings	-55.0	-0.9415779694639892	Hierarchy
R_33lpzsqyPAzCndm	Female	39.0	White	Fluent - Native Speaker	5	4	72.0	74.0	45.0	Siblings	-100.0	-1.6513009931889215	Hierarchy
R_3MysIkT40jIgJAg	Female	35.0	White	Fluent - Native Speaker	2	1	67.0	75.0	0.0	Siblings	-100.0	-1.184756276755193	Hierarchy
R_1QLAQLXgJTfp4ml	Male	20.0	White	Fluent - Native Speaker	4	2	56.0	46.0	16.0	Siblings	49.0	0.5487769201851175	Hierarchy
R_5uyvm1lQjr25dfP	Female	59.0	Hispanic/Latinx	Fluent - Non-native Speaker	5	1	58.0	56.0	50.0	Siblings	64.0	0.4591025255728289	Hierarchy
R_10CcQCHGc08dS0W	Male	58.0	White	Fluent - Native Speaker	6	3	60.0	50.0	92.0	Siblings	20.0	-0.3061746416166755	Hierarchy
R_1JDfFnWD5XWp8ek	Male	59.0	White	Fluent - Native Speaker	8	3	19.0	19.0	40.0	Siblings	91.0	0.9731836698202488	Hierarchy
R_2Xp2Ij9LI1mAt65	Female	51.0	Black/African American	Fluent - Native Speaker	5	3	18.0	12.0	61.0	Siblings	-100.0	-1.2609389268866975	Hierarchy
R_1P2h6Xxg6Gq9htv	Female	33.0	White	Fluent - Native Speaker	1	4	82.0	29.0	82.0	Siblings	100.0	0.764337544823403	Hierarchy
R_2rN7086Qa4mQto5	Male	53.0	White	Fluent - Native Speaker	3	3	60.0	30.0	0.0	Siblings	0.0	-0.2298527642805857	Hierarchy
R_1kXMi3PxaVPwDuW	Female	53.0	White	Fluent - Native Speaker	0	2	10.0	0.0	50.0	Siblings	-100.0	-1.3460062950309446	Hierarchy
R_Z8iiCrZiuv29wL7	Male	43.0	White	Fluent - Native Speaker	4	2	75.0	75.0	15.0	Siblings	-95.0	-1.4019905779980877	Hierarchy
R_1pne2HhUCxt8kZk	Female	53.0	White	Fluent - Native Speaker	5	2	50.0	50.0	33.0	Siblings	22.0	0.0311723913566938	Hierarchy
R_33pT8WDv3LGYni0	Male	22.0	White	Fluent - Native Speaker	6	3	72.0	68.0	0.0	Siblings	9.0	-0.3160248606113955	Hierarchy
R_2X10weOEDYFRBNS	Male	47.0	Asian	Fluent - Non-native Speaker	9	4	50.0	73.0	0.0	Siblings	-59.0	-1.5659284278365648	Hierarchy
R_1NE0V6eRw5SnV8p	Male	53.0	White	Fluent - Native Speaker	6	3	80.0	80.0	10.0	Siblings	0.0	-0.512166892744421	Hierarchy
R_300OFlTNr8PvKki	Male	22.0	Hispanic/Latinx	Fluent - Native Speaker	2	3	5.0	2.0	61.0	Siblings	24.0	0.500837474864057	Hierarchy
R_2ciLJ9nEL8Jmlj2	Male	21.0	White	Fluent - Native Speaker	0	2	70.0	70.0	75.0	Siblings	-50.0	-0.3455394589639622	Hierarchy
R_WrLKv3tg04LMZix	Female	45.0	White	Fluent - Native Speaker	7	3	55.0	59.0	89.0	Siblings	30.0	0.2887601246095343	Hierarchy
R_cHJvKwMmYlMWen7	Female	29.0	White	Fluent - Native Speaker	8	3	53.0	51.0	0.0	Siblings	-100.0	-1.3049163667817538	Hierarchy
R_3mdYdWiCJwZJ6P8	Female	33.0	White	Fluent - Native Speaker	0	2	100.0	100.0	33.0	Siblings	-20.0	-0.0805399699932636	Hierarchy
R_1jvyzabSyl8jQoS	Female	23.0	White	Fluent - Native Speaker	4	2	80.0	70.0	0.0	Siblings	50.0	0.7423421397036546	Hierarchy
R_1K7J5Z0qHdQk5sH	Female	37.0	White	Fluent - Native Speaker	6	3	72.0	91.0	0.0	Siblings	16.0	0.0214951210410101	Hierarchy
R_27qIIzilrFiJpPF	Male	24.0	White	Fluent - Native Speaker	0	2	30.0	68.0	20.0	Siblings	0.0	-0.1267519790262416	Hierarchy
R_3esFcLqM58PuZxA	Male	23.0	White	Fluent - Native Speaker	0	2	75.0	60.0	0.0	Siblings	50.0	0.9041093918080704	Hierarchy
R_3HTZlQE5twaEn94	Male	51.0	Hispanic/Latinx	Fluent - Native Speaker	9	4	57.0	21.0	22.0	Siblings	11.0	-0.1503199723503668	Hierarchy
R_3HTH52tUpqHedPz	Male	38.0	White	Fluent - Native Speaker	3	3	90.0	90.0	10.0	Siblings	-100.0	-0.8302675438634157	Hierarchy
R_3FX7JDD6ZCPxztG							71.0	62.0	70.0	Siblings	100.0	0.9469050604224076	Hierarchy
R_aW7qrc0L7KBcpr3	Male	25.0	White	Fluent - Native Speaker	5	3	90.0	100.0	10.0	Siblings	33.0	-0.0742675883949289	Hierarchy
R_2YA1DiaVngfaHfd	Male	65.0	White	Fluent - Native Speaker	5	4	100.0	76.0	0.0	Siblings	-75.0	-0.766847249666544	Hierarchy
R_1EjugjKDwc2jtQY	Female	55.0	White	Fluent - Native Speaker	4	3	0.0	51.0	51.0	Siblings	46.0	0.3185859583816976	Hierarchy
R_22nTBTpPwqrVXNU	Female	33.0	White	Fluent - Native Speaker	5	4	100.0	40.0	100.0	Siblings	-100.0	-1.2133989868832755	Hierarchy
R_1KfLDgjWdtY6a6Z	Male	20.0	White	Fluent - Native Speaker	9	2	63.0	78.0	3.0	Siblings	81.0	0.6758933232251921	Hierarchy
R_32W3O6wFofXu1iN	Male	22.0	White	Fluent - Native Speaker	1	1	35.0	20.0	24.0	Siblings	-21.0	-0.3903277174566616	Hierarchy
R_2c6InL0JnoUMfCU	Female	57.0	Hispanic/Latinx	Fluent - Native Speaker	3	2	95.0	90.0	30.0	Siblings	5.0	-0.4888635108702697	Hierarchy
R_3GqTug5KmQ0t7a6	Male	49.0	White	Fluent - Native Speaker	3	1	51.0	69.0	70.0	Siblings	-70.0	-1.2220310323985608	Hierarchy
R_3gUdD8l2sE45sfh	Female	42.0	White	Fluent - Native Speaker	6	3	10.0	0.0	0.0	Siblings	-100.0	-1.1006533035953594	Hierarchy
R_3q8rrgwGIyYeziy	Female	39.0	White	Fluent - Native Speaker	6	2	100.0	63.0	0.0	Siblings	49.0	0.2419812584207276	Hierarchy
R_3hDUjmLhkInENZu	Female	67.0	White	Fluent - Native Speaker	2	3	100.0	100.0	0.0	Siblings	0.0	-0.1818182397711064	Hierarchy
R_PALOXyZWMx7ZoaJ	Male	41.0	White	Fluent - Native Speaker	4	2	66.0	60.0	75.0	Siblings	-64.0	-1.2685147931069438	Hierarchy
R_1N3yFd2ThjM0i4n	Male	28.0	Black/African American	Fluent - Native Speaker	3	0	70.0	70.0	10.0	Siblings	0.0	-0.0930327933450679	Hierarchy
R_1dMk36pwP0b7HGX	Male	58.0	Other	Fluent - Native Speaker	2	2	71.0	30.0	71.0	Siblings	100.0	0.8305255597841535	Hierarchy
R_3NxrAlD6goVVsgr	Female	54.0	White	Fluent - Native Speaker	0	4	100.0	100.0	0.0	Siblings	37.0	0.3228995251615782	Hierarchy
R_6r0XC1m8WUvc0ud	Male	25.0	White	Fluent - Native Speaker	7	2	95.0	47.0	0.0	Siblings	-10.0	0.126888937098515	Hierarchy
R_3GcXXHxghBjIVFP	Female	53.0	White	Fluent - Native Speaker	1	2	40.0	61.0	68.0	Siblings	0.0	-0.0255810676696718	Hierarchy
R_1lz7R9B2wmD8Oca	Male	40.0	White	Fluent - Native Speaker	9	2	90.0	60.0	0.0	Siblings	50.0	0.8610501215798446	Hierarchy
R_2SdGyFC7REmKHMm	Male	38.0	White	Fluent - Native Speaker	5	2	95.0	5.0	0.0	Siblings	25.0	-0.0335042906410602	Hierarchy
R_2X1IxlxJ1Q1xpEx	Male	22.0	Hispanic/Latinx	Fluent - Non-native Speaker	1	2	95.0	85.0	0.0	Siblings	20.0	-0.0464902100714086	Hierarchy
R_2q8lv9lFq2Nip1n	Male	49.0	White	Fluent - Native Speaker	2	1	100.0	100.0	0.0	Siblings	-100.0	-1.87242292391256	Hierarchy
R_2YLktPaQFHDq9cH	Male	21.0	White	Fluent - Native Speaker	1	2	65.0	54.0	0.0	Siblings	22.0	0.3380734553148802	Hierarchy
R_1DGqUHmkfXJXao4	Female	22.0	Black/African American	Fluent - Native Speaker	1	2	68.0	70.0	70.0	Siblings	-95.0	-1.4228518499617433	Hierarchy
R_2b2cRV1x70khU5R	Female	38.0	White	Fluent - Native Speaker	4	2	100.0	92.0	0.0	Siblings	-100.0	-1.8934828599947808	Hierarchy
R_2VOR9Be2YVKKEmg	Female	42.0	White	Fluent - Native Speaker	0	2	50.0	50.0	0.0	Siblings	10.0	-0.05121214651794	Hierarchy
R_2z5y1WXP1x35NtY	Female	33.0	White	Fluent - Native Speaker	7	2	71.0	70.0	10.0	Siblings	100.0	1.0538879345947412	Hierarchy
R_08UEUfBMTnBCHnz	Male	25.0	White	Fluent - Native Speaker	3	2	69.0	46.0	0.0	Siblings	16.0	-0.4955526790384412	Hierarchy
R_3R1SZL7ouqjmVGN	Female	45.0	White	Fluent - Native Speaker	2	3	0.0	3.0	100.0	Siblings	27.0	0.3375429471689989	Hierarchy
R_2yjgG8ygeIPo9E7	Male	64.0	White	Fluent - Native Speaker	2	2	39.0	39.0	9.0	Siblings	-100.0	-1.1650320745412797	Hierarchy
R_0wyQHCeAjPZGHwl	Female	48.0	White	Fluent - Native Speaker	0	1	0.0	0.0	100.0	Siblings	15.0	0.0437566636490868	Hierarchy
R_3HkbaS26w8s1fUq	Male	31.0	Black/African American	Fluent - Native Speaker	4	2	50.0	50.0	10.0	Siblings	0.0	-0.7387175715198183	Hierarchy
R_R36MsSEUOTiD6Mx	Female	29.0	White	Fluent - Native Speaker	5	2	100.0	70.0	0.0	Siblings	26.0	0.2077029078966877	Hierarchy
R_OHkmdBpkFOHtNsd	Male	25.0	White	Fluent - Native Speaker	6	3	80.0	40.0	10.0	Siblings	25.0	-0.2511898493316654	Hierarchy
R_1EXO96gVd3axvS5	Female	29.0	White	Fluent - Native Speaker	3	3	0.0	6.0	82.0	Siblings	35.0	-0.1326362650598909	Hierarchy
R_0ji3GA4ofmNk57H	Male	43.0	White	Fluent - Native Speaker	7	3	60.0	30.0	5.0	Siblings	20.0	-0.0113025585521906	Hierarchy
R_3knbdLoM34iqjYh	Female	31.0	White	Fluent - Native Speaker	3	3	100.0	82.0	0.0	Siblings	72.0	0.6461629453530702	Hierarchy
R_d6WA27gQsNNVArv	Male	59.0	White	Fluent - Native Speaker	8	2	32.0	1.0	0.0	Siblings	73.0	0.6454832891604716	Hierarchy
R_zd3c5R8vSL9bCa5	Female	44.0	White	Fluent - Native Speaker	0	3	40.0	40.0	0.0	Siblings	100.0	0.8069682602147921	Hierarchy
R_2Ucje9II7XAxWOz	Male	76.0	White	Fluent - Native Speaker	6	2	18.0	6.0	27.0	Siblings	8.0	0.0004666352753816	Hierarchy
R_12f3SWEicgHp8KE	Female	43.0	White	Fluent - Native Speaker	5	2	100.0	100.0	70.0	Siblings	0.0	-0.305873383580498	Hierarchy
R_3P4QVLnesAXs73l	Female	65.0	White	Fluent - Native Speaker	8	4	86.0	86.0	13.0	Siblings	20.0	-0.1419765299885155	Hierarchy
R_1gjA14TYXQWFvh1	Male	18.0	White	Fluent - Native Speaker	1	2	20.0	10.0	80.0	Siblings	-100.0	-1.4026607497928192	Hierarchy
R_3KuRPzEsVWZTpJj	Female	29.0	White	Fluent - Native Speaker	5	4	92.0	92.0	28.0	Siblings	-44.0	-0.9466362716167912	Hierarchy
R_bw45WFSI1st43Zv	Male	27.0	White	Fluent - Native Speaker	2	3	100.0	100.0	0.0	Siblings	-50.0	-0.978124426586938	Hierarchy
R_30304d3riYs149n	Male	58.0	White	Fluent - Native Speaker	7	3	33.0	55.0	50.0	Siblings	50.0	0.4629099787390546	Hierarchy
R_OlnixmhhL5lhze9	Male	55.0	White	Fluent - Native Speaker	7	4	70.0	21.0	0.0	Siblings	-100.0	-1.6306487501701878	Hierarchy
R_3iKXO6ptN1TQfWo	Female	36.0	White	Fluent - Native Speaker	8	2	100.0	90.0	10.0	Siblings	-100.0	-1.2117674091388464	Hierarchy
R_2zYHDEia6GHtxOn	Female	40.0	White	Fluent - Non-native Speaker	0	2	50.0	50.0	0.0	Siblings	5.0	-0.3409664489828023	Hierarchy
R_2b3saNsxf0lbWsO	Male	67.0	White	Fluent - Native Speaker	6	1	60.0	20.0	0.0	Siblings	0.0	0.0627709377226927	Hierarchy
R_Q9rNAE3XBGRUYP7	Male	44.0	White	Fluent - Native Speaker	5	1	97.0	83.0	0.0	Siblings	5.0	0.0794068613781608	Hierarchy
R_22Jkv8lxNh0FFFn	Male	38.0	White	Fluent - Native Speaker	3	4	0.0	0.0	100.0	Siblings	2.0	-0.1132512618282038	Hierarchy
R_Rh4mVJVoEUZvyNz	Female	55.0	White	Fluent - Native Speaker	9	3	80.0	72.0	0.0	Siblings	-65.0	-0.7979532106026679	Hierarchy
R_zcjYBTVF7JgQixr	Male	34.0	Asian	Fluent - Native Speaker	4	4	60.0	60.0	20.0	Siblings	100.0	0.9615393384949854	Hierarchy
R_2aXJRAWOYvB45z2	Female	51.0	White	Fluent - Native Speaker	9	4	8.0	0.0	100.0	Siblings	-100.0	-1.3682557267058784	Hierarchy
R_1dok6ag7unxET7w	Female	28.0	Asian	Fluent - Native Speaker	1	3	75.0	50.0	50.0	Siblings	37.0	0.4187193032167072	Hierarchy
R_eXwWdjhmU0XExyN	Male	21.0	White	Fluent - Native Speaker	5	3	80.0	30.0	0.0	Siblings	50.0	0.4048981160442507	Hierarchy
R_3KDPizL8Y4Cg1C6	Male	68.0	White	Fluent - Native Speaker	7	4	90.0	59.0	21.0	Siblings	-45.0	-0.8510371663947143	Hierarchy
R_3D7Nn97IPmFn3t7	Male	53.0	White	Fluent - Native Speaker	9	3	50.0	50.0	83.0	Siblings	0.0	-0.6268509657443876	Hierarchy
R_difqU8V64abEgZH	Female	25.0	Black/African American	Fluent - Native Speaker	5	3	97.0	97.0	50.0	Siblings	25.0	0.0353831421542151	Hierarchy
R_dpqFAX1LCmHTe81	Female	63.0	White	Fluent - Native Speaker	3	3	95.0	95.0	95.0	Siblings	11.0	0.0543020336679086	Hierarchy
R_1gqnnPhnLRLSQdr	Female	46.0	White	Fluent - Native Speaker	8	1	80.0	80.0	0.0	Siblings	30.0	0.3226015186313833	Hierarchy
R_9uvJq7WYbm21K2l	Male	24.0	White	Fluent - Native Speaker	2	2	65.0	40.0	0.0	Siblings	-100.0	-1.2577483185434972	Hierarchy
R_OoQxCinmNWCgt8t	Female	51.0	Black/African American	Fluent - Native Speaker	5	3	100.0	82.0	20.0	Siblings	-90.0	-1.131405849454131	Hierarchy
R_vk2etJ3OML676sV	Female	38.0	White	Fluent - Native Speaker	2	2	100.0	100.0	0.0	Siblings	0.0	-0.2084491202332948	Hierarchy
R_3jTkEkjdBgLzVol	Female	32.0	White	Fluent - Native Speaker	0	1	95.0	80.0	20.0	Siblings	0.0	-0.2157750076834298	Hierarchy
R_32RC92SroiFkARW	Female	51.0	White	Fluent - Native Speaker	1	2	88.0	88.0	88.0	Siblings	100.0	0.6958059563437177	Hierarchy
R_3I50TCJDTjcvHnj	Male	20.0	White	Fluent - Native Speaker	0	2	90.0	80.0	0.0	Siblings	35.0	0.2239988757042916	Hierarchy
R_0xkTu0zFjOpQVLH	Female	33.0	White	Fluent - Native Speaker	3	2	83.0	83.0	0.0	Siblings	31.0	-0.0166982337581761	Hierarchy
R_sb36gUH1upV7esF	Female	54.0	White	Fluent - Native Speaker	4	2	75.0	79.0	12.0	Siblings	-100.0	-1.368248205119575	Hierarchy
R_xc4qVtRwlMOlqpP	Female	31.0	White	Fluent - Native Speaker	5	3	80.0	40.0	70.0	Siblings	10.0	-0.1511167230560922	Hierarchy
R_O1dgyefNqCjBesp	Female	30.0	White	Fluent - Native Speaker	1	2	70.0	51.0	20.0	Siblings	2.0	-0.1464509747589643	Hierarchy
R_1FQVQxzT4Swt0lI	Female	54.0	White	Fluent - Native Speaker	9	4	50.0	50.0	80.0	Siblings	35.0	0.1540248406871743	Hierarchy
R_ve42T8uzFu5XXwZ	Male	50.0	White	Fluent - Native Speaker	8	4	81.0	60.0	5.0	Siblings	-40.0	-0.6651021837501113	Hierarchy
R_2wmZGGZSK3kRyGG	Female	55.0	White	Fluent - Native Speaker	8	3	83.0	38.0	74.0	Siblings	32.0	-0.0757106023009527	Hierarchy
R_3dGJzCVq940HT5Z	Female	42.0	White	Fluent - Native Speaker	9	4	0.0	10.0	90.0	Siblings	-100.0	-1.212763005011347	Hierarchy
R_1RdxLu3f62OaazL	Female	44.0	White	Fluent - Native Speaker	6	4	70.0	70.0	75.0	Siblings	-85.0	-1.29688119311705	Hierarchy
R_r16fzT20gqd77kl	Female	61.0	White	Fluent - Native Speaker	0	2	40.0	40.0	76.0	Siblings	-87.0	-1.3809229718404945	Hierarchy
R_12zFrS1pkXrshjq	Male	48.0	White	Fluent - Native Speaker	6	1	45.0	30.0	77.0	Siblings	27.0	-0.0144184751533427	Hierarchy
R_ZDlD45nHhr32lr3	Female	66.0	White	Fluent - Native Speaker	4	3	0.0	0.0	95.0	Siblings	30.0	0.522777483428248	Hierarchy
R_27p5Iu8GyeQBw5F	Female	48.0	White	Fluent - Native Speaker	3	3	80.0	80.0	75.0	Siblings	75.0	0.4096864663396121	Hierarchy
R_22S8svlzIrbwTDS	Male	41.0	White	Fluent - Native Speaker	3	3	90.0	95.0	70.0	Siblings	60.0	0.6149929640913661	Hierarchy
R_3F4HUTyADmDSAvv	Male	43.0	Black/African American	Fluent - Native Speaker	5	3	40.0	19.0	100.0	Siblings	56.0	0.4231212120223065	Hierarchy
R_24ldHlK3o0fx1En	Other	42.0	White	Fluent - Native Speaker	0	2	100.0	100.0	0.0	Siblings	-100.0	-1.2665867941865336	Hierarchy
R_1NFhGx9X0LNHBEi	Female	62.0	White	Fluent - Native Speaker	1	1	10.0	12.0	97.0	Siblings	-88.0	-0.9217121561451904	Hierarchy
R_2xQSgKJwGSqPBmU	Female	50.0	White	Fluent - Native Speaker	0	2	51.0	51.0	0.0	Siblings	2.0	-0.2529206469280751	Hierarchy
R_1jJqwdNbSw5YbxJ	Female	31.0	White	Fluent - Native Speaker	3	2	100.0	100.0	51.0	Siblings	-100.0	-1.5699375385628778	Hierarchy
R_3EcZPU1pYi8tZAP	Male	49.0	White	Fluent - Native Speaker	4	1	50.0	50.0	75.0	Siblings	0.0	-0.5257680757679545	Hierarchy
R_1IhOpjo441NnnLA	Female	58.0	White	Fluent - Native Speaker	9	4	100.0	100.0	10.0	Siblings	100.0	1.083922028932182	Hierarchy
R_2YrzdPfDvl1At7h	Female	38.0	White	Fluent - Native Speaker	0	3	95.0	95.0	70.0	Siblings	80.0	0.6176677438173426	Hierarchy
R_BE9BscnkGhhWCd3	Female	60.0	White	Fluent - Native Speaker	3	2	11.0	15.0	91.0	Siblings	-100.0	-1.2359466279335751	Hierarchy
R_cPiZ0wwySC9XC9z	Female	69.0	White	Fluent - Native Speaker	2	2	12.0	40.0	90.0	Siblings	-100.0	-1.3111337686909708	Hierarchy
R_27OMeOPgMd4IP4C	Male	27.0	White	Fluent - Native Speaker	8	3	25.0	20.0	5.0	Siblings	40.0	0.4062051836228687	Hierarchy
R_2AGO9PndcLFOSx7	Female	47.0	Black/African American	Fluent - Native Speaker	5	2	70.0	70.0	0.0	Siblings	40.0	0.1918855050413224	Hierarchy
R_2y442uOFzDq9j3i	Female	57.0	Black/African American	Fluent - Native Speaker	7	4	90.0	90.0	90.0	Siblings	90.0	0.8589146357578069	Hierarchy
R_1LS9NCSzC8ioOqh	Female	63.0	White	Fluent - Native Speaker	5	1	65.0	42.0	60.0	Siblings	-100.0	-1.5942235700941925	Hierarchy
R_6SDJGtu8wPJ0TFD	Female	46.0	White	Fluent - Native Speaker	7	2	71.0	31.0	83.0	Siblings	-100.0	-1.5194023418058684	Hierarchy
R_3nPlMFdg8VCfwJC	Female	45.0	White	Fluent - Native Speaker	4	1	0.0	0.0	100.0	Siblings	75.0	0.9314593723021616	Hierarchy
R_wXgKpDCwCxulEWt	Male	18.0	Black/African American	Fluent - Native Speaker	0	1	70.0	60.0	30.0	Siblings	86.0	0.8146425727657677	Hierarchy
R_3FPemjMrcxJpnfn	Male	51.0	White	Fluent - Native Speaker	4	2	75.0	25.0	0.0	Siblings	40.0	0.2216449039200844	Hierarchy
R_pbM0yLGUzlQnOgh	Female	62.0	White	Fluent - Native Speaker	6	1	100.0	100.0	0.0	Siblings	2.0	-0.5426418269376224	Hierarchy
R_2b1tNJyaas668yH	Male	66.0	White	Fluent - Native Speaker	6	3	85.0	80.0	0.0	Siblings	60.0	0.4788951964673695	Hierarchy
R_29jgobhVAYCtY9o	Female	60.0	White	Fluent - Native Speaker	4	1	10.0	0.0	95.0	Siblings	0.0	-0.204972008439552	Hierarchy
R_10Z2fmQLRXbOBMj	Male	27.0	Black/African American	Fluent - Native Speaker	0	0	60.0	50.0	76.0	Siblings	20.0	-0.2372288350358526	Hierarchy
R_1CwI76BPDddolFE	Female	59.0	White	Fluent - Native Speaker	6	4	26.0	36.0	0.0	Siblings	-73.0	-0.7058993753471888	Hierarchy
R_cBKPplHI0vNCVDb	Female	64.0	White	Fluent - Native Speaker	2	4	81.0	81.0	91.0	Siblings	37.0	0.0613736084268123	Hierarchy
R_2YnW4UFsn22fjxj	Female	38.0	Black/African American	Fluent - Native Speaker	0	2	30.0	40.0	70.0	Siblings	55.0	0.5375866550044981	Hierarchy
R_3enlUYBlhcYJtVn	Female	52.0	White	Fluent - Native Speaker	5	2	40.0	35.0	95.0	Siblings	-100.0	-1.0410966196321665	Hierarchy
R_2sZMLbwAnsu8vMu	Female	49.0	White	Fluent - Native Speaker	1	2	50.0	50.0	70.0	Siblings	0.0	-0.385484694486991	Hierarchy
R_XuO0cjIqD42Neq5	Female	48.0	Black/African American	Fluent - Native Speaker		2	50.0	50.0	100.0	Siblings	85.0	0.8046512812062674	Hierarchy
R_1FLkzcJTwlT5W95	Female	28.0	White	Fluent - Native Speaker	5	1	0.0	0.0	0.0	Siblings	0.0	-0.2000180079720271	Hierarchy
R_1f76salpCaseoXK	Male	68.0	White	Fluent - Native Speaker	7	4	20.0	40.0	10.0	Siblings	15.0	0.3486544212506207	Hierarchy
R_3hgyHh90r0fB4rF	Male	54.0	White	Fluent - Native Speaker	1	2	89.0	99.0	20.0	Siblings	-50.0	-0.92300386072872	Hierarchy
R_1eXloKzDAO03G6E	Female	71.0	White	Fluent - Native Speaker	6	2	95.0	100.0	71.0	Siblings	-50.0	-0.9968901712004165	Hierarchy
R_3GfCVeK8bcULPfq	Female	73.0	White	Fluent - Native Speaker	2	3	91.0	91.0	0.0	Siblings	55.0	0.452901060575899	Hierarchy
R_3GfAgaV8yEtOmXH	Female	49.0	Asian	Fluent - Native Speaker	8	4	95.0	90.0	40.0	Siblings	-80.0	-1.2109687007071173	Hierarchy
R_54KEXq92sOJBajT	Male	58.0	White	Fluent - Native Speaker	4	3	100.0	100.0	0.0	Siblings	20.0	0.0043554396850201	Hierarchy
R_3BLybeLv08tZA9X	Male	60.0	White	Fluent - Native Speaker	6	2	53.0	54.0	80.0	Siblings	50.0	0.406350293723929	Hierarchy
R_09FrouIO4XHWDu1	Female	39.0	White	Fluent - Native Speaker	5	1	20.0	20.0	80.0	Siblings	25.0	0.0817005975235629	Hierarchy
R_2VvU9thbk1V35bx	Female	54.0	White	Fluent - Native Speaker	5	3	30.0	10.0	70.0	Siblings	-100.0	-1.7126326028622247	Hierarchy
R_3HLeRr9G506R3b9	Female	42.0	White	Fluent - Native Speaker	0	4	15.0	24.0	96.0	Siblings	-98.0	-1.4000630145472654	Hierarchy
R_1Lb60upOxBdcW7d	Male	61.0	American Indian/Alaska Native	Fluent - Native Speaker	7	1	40.0	25.0	80.0	Siblings	-100.0	-1.6129428908077823	Hierarchy
R_1jwZRNToRjluma5	Male	53.0	White	Fluent - Native Speaker	9	4	75.0	70.0	10.0	Siblings	-100.0	-1.3610944638070614	Hierarchy
R_0HQV7smytmw6Whb	Male	51.0	White	Fluent - Native Speaker	3	2	100.0	100.0	0.0	Siblings	11.0	0.2020614766540561	Hierarchy
R_30cttICOvk6FORs	Male	58.0	White	Fluent - Native Speaker	4	2	40.0	20.0	20.0	Siblings	50.0	0.8052866040202619	Hierarchy
R_2WD5LkXY84CmkVD	Female	60.0	White	Fluent - Native Speaker	9	3	19.0	24.0	100.0	Siblings	100.0	1.1204352805442834	Hierarchy
R_10VQXoxCpBZC4PK	Male	49.0	Asian	Fluent - Native Speaker	9	4	75.0	40.0	11.0	Siblings	90.0	0.6962926097671284	Hierarchy
R_2RU1uqYTV47y6pH	Female	64.0	White	Fluent - Native Speaker	3	4	95.0	85.0	10.0	Siblings	0.0	-0.3233375281612736	Hierarchy
R_28NIihAYdr6w2ua	Male	48.0	Black/African American	Fluent - Native Speaker	7	3	64.0	99.0	65.0	Siblings	-100.0	-1.3418619195543973	Hierarchy
R_1NleJsI7PJZOKod	Female	35.0	White	Fluent - Native Speaker	4	2	80.0	67.0	0.0	Siblings	15.0	-0.1418790908678695	Hierarchy
R_1DFQa0zv6eLxUxR	Male	52.0	White	Fluent - Native Speaker	0	2	46.0	56.0	12.0	Siblings	-25.0	-0.4749851546423831	Hierarchy
R_PBrOzxGNZlA6S5z	Female	31.0	White	Fluent - Native Speaker	8	3	86.0	56.0	0.0	Siblings	-100.0	-1.2657528362895996	Hierarchy
R_307e6DkFlKZOTtx	Male	57.0	White	Fluent - Native Speaker	8	3	40.0	27.0	7.0	Siblings	-28.0	-0.567963929379788	Hierarchy
R_2YaXdkHwMqC6nin	Male	48.0	White	Fluent - Native Speaker	8	2	70.0	80.0	5.0	Siblings	-20.0	-0.4323191737915989	Hierarchy
R_8c9kojFzb7Dc37P	Male	31.0	Asian	Fluent - Native Speaker	7	3	51.0	49.0	60.0	Siblings	-100.0	-1.3498662894441864	Hierarchy
R_3MEiMs16WtNSyOB	Male	57.0	White	Fluent - Native Speaker	7	3	72.0	90.0	0.0	Siblings	-71.0	-1.1301832317810097	Hierarchy
R_1pyWrbbpwgGyKu6	Male	60.0	White	Fluent - Native Speaker	9	4	90.0	90.0	0.0	Siblings	-100.0	-1.2635863966862078	Hierarchy
R_pcLrQKjwCHgK9PP	Female	42.0	White	Fluent - Native Speaker	7	2	69.0	29.0	42.0	Siblings	94.0	1.34025909322124	Hierarchy
R_3PsL4NIopYNkC4E	Female	30.0	White	Fluent - Native Speaker	9	3	80.0	30.0	0.0	Siblings	-70.0	-1.2111919496534604	Hierarchy
R_1DqzaE90ZYvXivc	Male	30.0	Black/African American	Fluent - Native Speaker	1	2	66.0	65.0	0.0	Siblings	54.0	0.4044041814117765	Hierarchy
R_3rGwFLCFTm0FvLB	Female	52.0	White	Fluent - Native Speaker	2	2	100.0	100.0	87.0	Siblings	-100.0	-1.3781148137729746	Hierarchy
R_3HTbBPsQT4Euo1f	Male	26.0	White	Fluent - Native Speaker	0	1	100.0	85.0	0.0	Siblings	100.0	1.036307994853381	Hierarchy
R_2wmoTozRv7NAo2U	Female	64.0	Black/African American	Fluent - Native Speaker	5	3	85.0	91.0	97.0	Siblings	-85.0	-0.7497416055987255	Hierarchy
R_3fNzfgFPcp8kFHe	Female	72.0	White	Fluent - Native Speaker	1	2	80.0	82.0	70.0	Siblings	100.0	0.8084612477339608	Hierarchy
R_10rrKQCBetm57sO	Male	67.0	White	Fluent - Native Speaker	6	4	80.0	0.0	0.0	Siblings	-100.0	-1.418136006633194	Hierarchy
R_8bRKQHaQAJUk40h	Female	59.0	White	Fluent - Native Speaker	9	4	50.0	40.0	0.0	Siblings	0.0	-0.56095583999516	Hierarchy
R_1j6NPSh1yvAaEGS	Female	47.0	Black/African American	Fluent - Native Speaker	5	3	60.0	40.0	90.0	Siblings	25.0	0.0775169860193864	Hierarchy
R_A5QRFK3ehXjfJW9	Female	65.0	White	Fluent - Native Speaker	2	3	100.0	95.0	0.0	Siblings	0.0	-0.181159185151415	Hierarchy
R_3sAIsERoZcHkEpf	Female	66.0	White	Fluent - Native Speaker	2	2	20.0	23.0	9.0	Siblings	-76.0	-1.0009618335456638	Hierarchy
R_3KrM59gQRiuTbf3	Male	55.0	Black/African American	Fluent - Native Speaker	4	3	61.0	71.0	1.0	Siblings	100.0	0.8272560662400495	Hierarchy
R_3dGNRenB0HMo9Nj	Female	55.0	Black/African American	Fluent - Native Speaker	3	2	95.0	45.0	97.0	Siblings	-100.0	-1.7758137806600838	Hierarchy
R_UxBwqLp6aeLNCQ9	Male	58.0	Black/African American	Fluent - Native Speaker	6	3	45.0	47.0	28.0	Siblings	100.0	1.0819979334123548	Hierarchy
R_2tJ4ssPGSFyP0yM	Female	65.0	Hispanic/Latinx	Fluent - Native Speaker	0	3	0.0	0.0	100.0	Siblings	-38.0	-0.4290920663378914	Hierarchy
R_3pg2ZZY1qTUJTWz	Male	38.0	Hispanic/Latinx	Fluent - Native Speaker	5	2	40.0	30.0	60.0	Siblings	10.0	0.0180887542565784	Hierarchy
R_ZfPvqovrUe99Rv3	Male	59.0	White	Fluent - Native Speaker	5	1	33.0	43.0	72.0	Siblings	85.0	1.0983164196986797	Hierarchy
R_REt2v8EvJ1QELRL	Male	53.0	Other	Fluent - Native Speaker	6	2	60.0	60.0	25.0	Siblings	100.0	0.954332334047988	Hierarchy
R_32LQVTHsCdxP3fR	Male	58.0	Asian	Fluent - Native Speaker	9	4	40.0	43.0	72.0	Siblings	53.0	0.395651718707825	Hierarchy
R_3QDDtBmlx5r0ciN	Male	58.0	Black/African American	Fluent - Native Speaker	0	2	98.0	90.0	15.0	Siblings	-100.0	-1.342716172598588	Hierarchy
R_2pLy1V7xrQDyOEv	Female	68.0	Black/African American	Fluent - Native Speaker	2	2	70.0	75.0	100.0	Siblings	-95.0	-1.45085803021767	Hierarchy
R_4VJgPUEwlvaoUGl	Male	41.0	White	Fluent - Native Speaker	6	3	81.0	30.0	30.0	Siblings	15.0	0.1783416788509244	Hierarchy
R_2YLiC2Nv4XMjf77	Male	66.0	White	Fluent - Native Speaker	4	2	25.0	10.0	70.0	Siblings	75.0	0.6537597436289447	Hierarchy
R_2wpEMqz46xtJZPc	Male	46.0	Black/African American	Fluent - Native Speaker	3	2	100.0	0.0	100.0	Siblings	-100.0	-1.1323961340943969	Hierarchy
R_1ieUTCyfju8kz9g	Male	46.0	Black/African American	Fluent - Native Speaker	5	3	70.0	50.0	70.0	Siblings	0.0	-0.221753350593001	Hierarchy
R_DdwY5mRQIShXnLH	Male	58.0	White	Fluent - Native Speaker	5	3	100.0	71.0	0.0	Siblings	39.0	0.4401414914310724	Hierarchy
R_tJuvaLyUsXJHgVX	Female	69.0	Black/African American	Fluent - Native Speaker	5	3	89.0	96.0	81.0	Siblings	0.0	-0.2108763287709337	Hierarchy
R_2tJoMcc9Cx2Chp8	Female	67.0	White	Fluent - Native Speaker	4	3	100.0	91.0	0.0	Siblings	100.0	0.9711745090342762	Hierarchy
R_2sRuhXKkEahOYPR	Male	75.0	White	Fluent - Native Speaker	8	4	31.0	40.0	62.0	Siblings	-26.0	-1.135348886176586	Hierarchy
R_ZgXE2feRrPEx489	Male	58.0	White	Fluent - Native Speaker	2	2	100.0	100.0	0.0	Siblings	100.0	0.9195203584763976	Hierarchy
R_4I0WsH96NpcuKbf	Male	61.0	White	Fluent - Native Speaker	6	3	81.0	59.0	0.0	Siblings	15.0	-0.0563999686288653	Hierarchy
R_eguElH4hwB6YSWt	Male	50.0	Other	Fluent - Native Speaker	0	2	86.0	90.0	10.0	Siblings	70.0	0.5331429382237919	Hierarchy
R_2teYEwjqE1zLNyD	Male	60.0	White	Fluent - Native Speaker	1	2	50.0	50.0	50.0	Siblings	3.0	-0.7502378018529017	Hierarchy
R_6r0ToiMBgv7EuS5	Female	48.0	Asian	Fluent - Native Speaker	5	3	52.0	52.0	0.0	Siblings	5.0	0.1548043118103292	Hierarchy
R_R8DnwjKvUeFP5HH	Male	50.0	Asian	Fluent - Native Speaker	9	3	54.0	54.0	63.0	Siblings	34.0	-0.1173447872991557	Hierarchy
R_zTIg4jKjmxOs7BL	Male	66.0	White	Fluent - Native Speaker	5	1	19.0	5.0	7.0	Siblings	51.0	0.1006848454299211	Hierarchy
R_10BrNn02olTPtvl	Female	59.0	White	Fluent - Native Speaker	2	2	49.0	49.0	0.0	Siblings	59.0	0.4799679086203627	Hierarchy
R_WdJZK05I6P7w4bn	Male	70.0	White	Fluent - Native Speaker	9	4	25.0	60.0	95.0	Siblings	10.0	-0.0467112799883827	Hierarchy
R_1jEftTz0ibsJETQ	Male	71.0	White	Fluent - Native Speaker	4	2	25.0	0.0	0.0	Siblings	1.0	-0.2441714617202528	Hierarchy
R_263xLQUojzr3oK9	Male	25.0	White	Fluent - Native Speaker	7	3	91.0	90.0	0.0	Siblings	53.0	0.3855815532683263	Hierarchy
R_2Sk6xkzOKeZte7c	Female	22.0	White	Fluent - Native Speaker	0	2	93.0	91.0	0.0	Siblings	-36.0	-1.1446669460535464	Hierarchy
R_9SjtnfDCR9ltv5D	Female	40.0	Other	Fluent - Native Speaker	7	4	71.0	61.0	8.0	Siblings	61.0	0.4281446993203004	Hierarchy
R_1gOYMSwGEMma5j1	Male	29.0	Asian	Fluent - Native Speaker	9	3	50.0	60.0	0.0	Siblings	0.0	-0.1925234387879202	Hierarchy
R_2ZBkHTwCLUZTHSD	Female	26.0	White	Fluent - Native Speaker	5	2	49.0	52.0	30.0	Siblings	100.0	1.0248499059216978	Hierarchy
R_2zMGlyxXNuhSmHx	Male	29.0	White	Fluent - Native Speaker	8	3	0.0	0.0	100.0	Siblings	11.0	-0.2548840157197413	Hierarchy
R_bkIvkJTi2ykLHDX	Male	28.0	White	Fluent - Native Speaker	6	2	75.0	95.0	5.0	Siblings	1.0	-0.3532434952028608	Hierarchy
R_1giGBmXQKCcEFAi	Male	23.0	Asian	Fluent - Non-native Speaker	3	3	70.0	65.0	5.0	Siblings	4.0	0.1273966105997899	Hierarchy
R_30wauxMZ4wn8P1m	Other	22.0	White	Fluent - Native Speaker	0	1	100.0	85.0	10.0	Siblings	0.0	-0.2090432203676895	Hierarchy
R_3ESBFN1A2kmBBcA	Male	24.0	American Indian/Alaska Native	Fluent - Native Speaker	5	1	70.0	40.0	0.0	Siblings	90.0	0.9418165345828908	Hierarchy
R_1CEchKb3LJagSQr	Male	35.0	White	Fluent - Native Speaker	0	1	66.0	100.0	0.0	Siblings	0.0	-0.3048078181035428	Hierarchy
R_BKuVALQ8wFxmpA5	Female	27.0	White	Fluent - Native Speaker	5	3	85.0	80.0	15.0	Siblings	12.0	-0.0710245271514836	Hierarchy
R_3JeFww2AupUSyhi	Female	70.0	White	Fluent - Native Speaker	5	1	50.0	60.0	100.0	Siblings	0.0	-0.6184733849209818	Hierarchy
R_3IQp860edavMFRE	Female	25.0	White	Fluent - Native Speaker	2	2	75.0	70.0	0.0	Siblings	-80.0	-1.3080175690040514	Hierarchy
R_3Gw6zKM4gq4lL9X	Female	23.0	White	Fluent - Native Speaker	5	0	50.0	50.0	0.0	Siblings	0.0	-0.0233238761646086	Hierarchy
R_Or5ZAWZEfE6SAdX	Male	33.0	Hispanic/Latinx	Fluent - Native Speaker	6	2	80.0	80.0	0.0	Siblings	0.0	-0.4348039292684333	Hierarchy
R_2zIR8WizhAwUafq	Male	35.0	White	Fluent - Native Speaker	5	3	38.0	36.0	36.0	Siblings	70.0	0.3736817401249678	Hierarchy
R_3HFXTCnlewgL3cX	Male	30.0	White	Fluent - Native Speaker	0	1	20.0	90.0	0.0	Siblings	29.0	0.3149835639713961	Hierarchy
R_ULxrFrmXuPrqHhn	Male	33.0	White	Fluent - Native Speaker	5	3	64.0	61.0	1.0	Siblings	22.0	0.1369255674698152	Hierarchy
R_1DHaypbFBF5Rp2r	Male	32.0	White	Fluent - Native Speaker	2	2	50.0	50.0	0.0	Siblings	56.0	0.3861580225635579	Hierarchy
R_2QKxEex3oE4n7Zf	Male	34.0	White	Fluent - Native Speaker	7	2	55.0	55.0	4.0	Siblings	12.0	-0.2629193266880731	Hierarchy
R_27gjcNUkcJglgV1	Male	32.0	White	Fluent - Native Speaker	6	3	33.0	0.0	15.0	Siblings	-71.0	-1.116030352131396	Hierarchy
R_1f44lAgM6RubBsJ	Female	62.0	White	Fluent - Native Speaker	7	2	26.0	26.0	67.0	Siblings	-32.0	-0.5839096996179334	Hierarchy
R_1hEDulPO1n0rfO8	Male	35.0	White	Fluent - Native Speaker	8	3	90.0	100.0	0.0	Siblings	-50.0	-0.8567272590396908	Hierarchy
R_d08FE4lUL7lOoql	Male	30.0	White	Fluent - Native Speaker	5	3	80.0	85.0	0.0	Siblings	10.0	-0.0703768968534659	Hierarchy
R_01hRXEWB01YXFa9	Male	72.0	White	Fluent - Native Speaker	7	3	30.0	9.0	40.0	Siblings	-63.0	-0.9234825170157424	Hierarchy
R_3D7MCwskL5hfBFq	Female	33.0	Black/African American	Fluent - Native Speaker	1	3	91.0	75.0	80.0	Siblings	65.0	0.7740528912762153	Hierarchy
R_urZVPb1A8Ac0kjT	Male	35.0	White	Fluent - Native Speaker	9	3	65.0	60.0	65.0	Siblings	10.0	-0.140269941741951	Hierarchy
R_2S7dHcN6weKN8CS	Female	20.0	White	Fluent - Native Speaker	0	2	80.0	70.0	0.0	Siblings	0.0	-0.2997637047868541	Hierarchy
R_2tMrNW0MnX0joKo	Male	32.0	White	Fluent - Native Speaker	3	2	81.0	81.0	58.0	Siblings	45.0	0.334348512367255	Hierarchy
R_5BdnaIfXYO5OTLz	Male	35.0	White	Fluent - Native Speaker	1	2	73.0	55.0	11.0	Siblings	-15.0	-0.7947835843841948	Hierarchy
R_1prHTA3qUPf0jqr	Male	34.0	White	Fluent - Native Speaker	0	1	85.0	95.0	1.0	Siblings	-90.0	-1.116954519148814	Hierarchy
R_3pu1Of1qGVUKKpd	Female	23.0	White	Fluent - Native Speaker	1	3	100.0	95.0	0.0	Siblings	8.0	0.0416653253096167	Hierarchy
R_WiLjdU6sJnJhH4l	Female	32.0	Black/African American	Fluent - Native Speaker	5	3	90.0	75.0	45.0	Siblings	50.0	0.3997480026833265	Hierarchy
R_3NXjORwtwfjFkRO	Male	31.0	White	Fluent - Native Speaker	4	2	75.0	25.0	0.0	Siblings	-50.0	-0.9464825280020815	Hierarchy
R_3kNYKudOAMRwbzj	Male	36.0	White	Fluent - Native Speaker	6	2	85.0	89.0	70.0	Siblings	-70.0	-1.224961978162898	Hierarchy
R_27x0s2D5ebUGNfd	Male	37.0	White	Fluent - Native Speaker	3	3	90.0	92.0	92.0	Siblings	-20.0	-0.9638701367291636	Hierarchy
R_3IPQ3cODybwnAcJ	Female	18.0	Hispanic/Latinx	Fluent - Native Speaker	1	1	97.0	95.0	20.0	Siblings	41.0	0.1435753348331892	Hierarchy
R_3Rfiqv6al2M0hO4	Male	68.0	White	Fluent - Native Speaker	5	2	9.0	6.0	30.0	Siblings	21.0	0.4850053318534603	Hierarchy
R_r7wiTeBaeAFbxaV	Female	24.0	White	Fluent - Native Speaker	6	4	73.0	48.0	44.0	Siblings	54.0	0.4254648840548987	Hierarchy
R_3IZiwvjk5yfDtXM	Female	61.0	White	Fluent - Native Speaker	0	2	90.0	83.0	0.0	Siblings	-30.0	-0.6642651683426428	Hierarchy
R_szCXVxWu3dWwQjT	Male	35.0	White	Fluent - Native Speaker	5	3	89.0	81.0	80.0	Siblings	36.0	0.7737791322396059	Hierarchy
R_33seRvipn2cFpuz	Male	33.0	White	Fluent - Native Speaker	5	3	81.0	91.0	7.0	Siblings	21.0	0.4649235618172925	Hierarchy
R_1hKJAipaGolMAGm	Female	22.0	White	Fluent - Native Speaker	7	3	71.0	53.0	65.0	Siblings	31.0	0.2686716047261596	Hierarchy
R_3oHHbiE1sP2AeV4	Female	69.0	White	Fluent - Native Speaker	7	2	98.0	100.0	0.0	Siblings	-99.0	-0.9657987936447054	Hierarchy
R_Zw0kvlsnVs5k8dH	Female	59.0	White	Fluent - Native Speaker	6	2	82.0	82.0	0.0	Siblings	0.0	0.0198721313483564	Hierarchy
R_3ikGTfOvA0T73W8	Female	27.0	White	Fluent - Native Speaker	5	3	86.0	86.0	20.0	Siblings	-50.0	-1.0349957687548748	Hierarchy
R_2w47vpYyQZK7CQA	Female	59.0	White	Fluent - Native Speaker	3	3	89.0	91.0	0.0	Siblings	41.0	0.0614847476983405	Hierarchy
R_3oASfF6Ratyj4k0	Male	25.0	Asian	Fluent - Native Speaker	0	2	60.0	60.0	9.0	Siblings	75.0	0.7406559137766694	Hierarchy
R_3LkazEsTG0YVNaY	Female	59.0	White	Fluent - Native Speaker	5	1	60.0	40.0	30.0	Siblings	1.0	-0.3242619349028129	Hierarchy
R_2DUe3VQAPQ61ZxR	Female	63.0	White	Fluent - Native Speaker	5	2	100.0	71.0	0.0	Siblings	-96.0	-1.5722441019443334	Hierarchy
R_2qwtvxKpmnYxIwc	Male	25.0	Hawaiian/Pacific Islander	Fluent - Native Speaker	0	1	79.0	92.0	14.0	Siblings	70.0	0.796651943024285	Hierarchy
R_D0rfrh8t4doLLYR	Female	35.0	Black/African American	Fluent - Native Speaker	3	3	100.0	92.0	25.0	Siblings	20.0	0.0273494679234526	Hierarchy
R_1dcsAZC1DdhrNJb	Female	32.0	Black/African American	Fluent - Native Speaker	3	2	91.0	89.0	78.0	Siblings	62.0	0.5022052912160387	Hierarchy
R_2thy8OkeSxm6yBJ	Female	58.0	White	Fluent - Native Speaker	6	4	100.0	25.0	25.0	Siblings	25.0	-0.2197453780183893	Hierarchy
R_vGBjM0YXGHdINDr	Female	67.0	White	Fluent - Native Speaker	3	3	20.0	9.0	10.0	Siblings	-51.0	-0.8868263579938577	Hierarchy
R_bemvGQkcLAFfseR	Female	58.0	White	Fluent - Native Speaker	0	2	50.0	39.0	0.0	Siblings	100.0	0.974259151819655	Hierarchy
R_1q1IOdZZGyF5X1P	Male	28.0	White	Fluent - Non-native Speaker	4	1	70.0	75.0	0.0	Siblings	-80.0	-1.1165006624383362	Hierarchy
R_qydZ64Vc28v9CaR	Female	21.0	White	Fluent - Native Speaker	3	3	80.0	70.0	20.0	Siblings	20.0	-0.033677172927145	Hierarchy
R_3r0aJP2XKPJ7hmx	Female	25.0	White	Fluent - Native Speaker	5	3	78.0	79.0	0.0	Siblings	12.0	0.1566347405197414	Hierarchy
R_bPFb5RbM1QxIZRD	Male	21.0	Black/African American	Fluent - Native Speaker	0	2	79.0	60.0	77.0	Siblings	-26.0	-0.5872307223410316	Hierarchy
R_1LI6zetlpLw4b9W	Female	28.0	Black/African American	Fluent - Native Speaker	1	2	13.0	46.0	89.0	Siblings	-22.0	-0.2499399401681016	Hierarchy
R_z6kthri4iKcLK2B	Male	58.0	White	Fluent - Native Speaker	7	3	60.0	41.0	40.0	Siblings	-91.0	-1.485443430752512	Hierarchy
R_3O63G5XnXUwVtwA	Female	64.0	Black/African American	Fluent - Native Speaker	5	2	100.0	100.0	25.0	Siblings	-70.0	-1.0863533796871208	Hierarchy
R_110gdSpXpJpIeOz	Male	62.0	White	Fluent - Native Speaker	9	3	66.0	60.0	55.0	Siblings	50.0	0.275869297603134	Hierarchy
R_8ePlMDBuMSxbGUN	Female	58.0	White	Fluent - Native Speaker	8	3	91.0	70.0	60.0	Siblings	-80.0	-1.2942128489630569	Hierarchy
R_RmXZinbtVYyC7JL	Female	62.0	White	Fluent - Native Speaker	8	3	10.0	0.0	0.0	Siblings	95.0	0.9787115686363403	Hierarchy
R_r7lFjBEmVsex6Ux	Female	27.0	White	Fluent - Native Speaker	8	4	61.0	30.0	72.0	Siblings	-100.0	-1.2768619961720975	Hierarchy
R_3qC1Fcb7lAetycM	Female	18.0	White	Fluent - Native Speaker	1	2	80.0	80.0	0.0	Siblings	30.0	-0.2409205314564732	Hierarchy
R_3kv8fKn4TYZ5F8O	Female	36.0	Black/African American	Fluent - Native Speaker	6	3	100.0	100.0	0.0	Siblings	-100.0	-1.5676812229684751	Hierarchy
R_diCZxVxbUlXQKYN	Female	27.0	White	Fluent - Native Speaker	5	2	90.0	100.0	0.0	Siblings	67.0	0.6208473626228709	Hierarchy
R_tEw7aOtt5Y5McSd	Female	24.0	White	Fluent - Native Speaker	3	3	50.0	70.0	100.0	Siblings	50.0	0.5267753167057063	Hierarchy
R_1f1y6emf6qWIeg2	Female	26.0	White	Fluent - Native Speaker	6	4	90.0	80.0	40.0	Siblings	-71.0	-1.330473579752648	Hierarchy
R_33CtiaPYRnLXf4A	Male	60.0	White	Fluent - Native Speaker	9	4	87.0	0.0	0.0	Siblings	-100.0	-1.1435765230943378	Hierarchy
R_1DnZLFvDIfRdPnb	Male	70.0	White	Fluent - Native Speaker	4	2	91.0	85.0	0.0	Siblings	22.0	0.1927515775443649	Hierarchy
R_2rAfJl7E9lplPkv	Female	26.0	Hispanic/Latinx	Fluent - Native Speaker	7	3	100.0	100.0	0.0	Siblings	100.0	0.7184200840614766	Hierarchy
R_12yHoSrcmoWBiw9	Male	62.0	White	Fluent - Native Speaker	3	3	59.0	38.0	6.0	Siblings	10.0	-0.0217923076598384	Hierarchy
R_2wymmzQP16RWjfE	Female	60.0	White	Not Fluent	5	3	100.0	87.0	3.0	Siblings	23.0	0.4272805312496028	Hierarchy
R_1IlVuKAWqObAkdu	Male	28.0	White	Fluent - Native Speaker	6	3	77.0	85.0	0.0	Siblings	29.0	0.6938826221105653	Hierarchy
R_5bFEE9J8jjArLbP	Female	60.0	White	Fluent - Native Speaker	5	0	35.0	60.0	85.0	Siblings	-100.0	-1.1948974030045043	Hierarchy
R_3EEiUFi5Uis4AH6	Female	18.0	White	Fluent - Native Speaker	0	2	5.0	12.0	7.0	Siblings	-85.0	-1.5145908340581382	Hierarchy
R_1LTiw8OJShlJOIj	Female	61.0	White	Fluent - Native Speaker	2	2	0.0	0.0	82.0	Siblings	0.0	-0.7328599467840468	Hierarchy
R_1dixnrXlciMD77z	Male	60.0	White	Fluent - Native Speaker	2	4	70.0	80.0	10.0	Siblings	10.0	-0.0605927469879088	Hierarchy
R_28YscUabw5ybVRa	Female	24.0	White	Fluent - Native Speaker	4	3	20.0	20.0	50.0	Siblings	20.0	-0.1325240990462579	Hierarchy
R_1jUn61yLOzR00Af	Female	68.0	White	Fluent - Native Speaker	5	3	20.0	20.0	80.0	Siblings	-100.0	-0.8134495426385866	Hierarchy
R_1GB1nEWHyTBYQ3p	Male	58.0	White	Fluent - Native Speaker	5	4	40.0	30.0	70.0	Siblings	50.0	0.395623450351835	Hierarchy
R_3JDyxueaYGYR59x	Female	27.0	White	Fluent - Native Speaker	3	3	80.0	40.0	20.0	Siblings	20.0	-0.2260319463005845	Hierarchy
R_3hc1VoSTHgSE8os	Female	62.0	White	Fluent - Native Speaker	9	3	90.0	90.0	100.0	Siblings	50.0	0.1318512185639618	Hierarchy
R_Wie82huFVslqXnz	Female	24.0	White	Fluent - Native Speaker	8	3	90.0	80.0	0.0	Siblings	75.0	0.514749461854837	Hierarchy
R_DcasGiop8hqDYYx	Female	20.0	White	Fluent - Native Speaker	1	2	100.0	100.0	71.0	Siblings	56.0	0.5743094362555361	Hierarchy
R_23Wy1n7PPq7Sx5I	Female	72.0	White	Fluent - Native Speaker	5	3	99.0	100.0	0.0	Siblings	35.0	0.6040117782901757	Hierarchy
R_3JfHZLp0rgjy8bK	Female	27.0	White	Fluent - Native Speaker	1	4	70.0	71.0	81.0	Siblings	-100.0	-1.4872080232767595	Hierarchy
R_bjgLfCctxvyxBsd	Female	62.0	White	Fluent - Native Speaker	8	3	0.0	0.0	100.0	Siblings	-57.0	-1.0272371129659714	Hierarchy
R_3DklfNb7TNd9QSX	Female	41.0	Asian	Fluent - Native Speaker	5	4	92.0	88.0	6.0	Siblings	5.0	-0.3317538308041091	Hierarchy
R_3dEvSGZ5gLlHjeZ	Female	73.0	White	Fluent - Native Speaker	3	2	100.0	75.0	45.0	Siblings	75.0	0.708270174281067	Hierarchy
R_232chRnT6ckWAhO	Male	49.0	Black/African American	Fluent - Native Speaker	7	3	75.0	75.0	5.0	Siblings	75.0	0.7049755610675404	Hierarchy
R_2zOtE9v7TYvqIDo	Female	75.0	White	Fluent - Native Speaker	2	1	71.0	70.0	3.0	Siblings	-1.0	0.149875667942037	Hierarchy
R_ZJMKtchuTaN3URP	Female	62.0	Other	Fluent - Native Speaker	3	2	60.0	61.0	100.0	Siblings	-98.0	-1.2400183085687753	Hierarchy
R_29hMZWwrIS4fGCF	Male	58.0	Asian	Fluent - Native Speaker	8	2	81.0	57.0	0.0	Siblings	20.0	-0.0694880042310621	Hierarchy
R_2uVS13pUjE9hH8W	Female	62.0	Black/African American	Fluent - Native Speaker	9	2	73.0	73.0	94.0	Siblings	100.0	0.8434265409669485	Hierarchy
R_2OMYzDmL5yXCZQq	Female	63.0	Black/African American	Fluent - Native Speaker	3	3	50.0	50.0	90.0	Siblings	52.0	0.4210151133940099	Hierarchy
R_RKvS1JcYeJe5gat	Male	49.0	White	Fluent - Native Speaker	9	4	80.0	70.0	0.0	Siblings	-75.0	-1.493551638694855	Hierarchy
R_3R4Usn1BZxYxzOG	Female	59.0	Black/African American	Fluent - Native Speaker	2		100.0	100.0	0.0	Siblings	-63.0	-1.2010884034201057	Hierarchy
R_2X6CMnPjyIJdCnx	Female	64.0	Black/African American	Fluent - Native Speaker	6	3	90.0	92.0	75.0	Siblings	29.0	0.0808997270572711	Hierarchy
R_1OPHSbv9eo60t97	Male	69.0	American Indian/Alaska Native	Fluent - Native Speaker	3	2	65.0	65.0	0.0	Siblings	-71.0	-0.9468256996357332	Hierarchy
R_1OoQRXHrqOTnNSB	Female	34.0	Asian	Fluent - Native Speaker	4	3	30.0	21.0	81.0	Siblings	-100.0	-1.4549258814661452	Hierarchy
R_3sKb4Cjnz2hWv6N	Female	26.0	Asian	Fluent - Native Speaker	0	1	68.0	69.0	0.0	Siblings	100.0	0.7210515184825294	Hierarchy
R_2PjMOtuMh8Wwzi8	Female	18.0	Asian	Fluent - Native Speaker	3	1	76.0	48.0	21.0	Siblings	14.0	-0.0812724352754608	Hierarchy
R_3kbq7kdNNugigJN	Male	36.0	Black/African American	Fluent - Native Speaker	6	3	90.0	91.0	0.0	Siblings	100.0	1.0534913662846614	Hierarchy
R_3nC9Kz0UtIgmts8	Male	29.0	Black/African American	Fluent - Native Speaker	7	2	20.0	19.0	0.0	Siblings	23.0	0.3107102669254367	Hierarchy
R_2ffIG9lKneNtBEW	Male	30.0	Black/African American	Fluent - Native Speaker	5	3	51.0	51.0	60.0	Siblings	6.0	-0.0756301084932348	Hierarchy
R_1Falh6V1yRTuFx3	Male	33.0	Black/African American	Fluent - Native Speaker	5	3	50.0	50.0	63.0	Siblings	62.0	0.8991575605194733	Hierarchy
R_2TTqqMKS9KPpsMy	Male	23.0	Asian	Fluent - Native Speaker	9	3	57.0	43.0	0.0	Siblings	19.0	-0.1860018118838609	Hierarchy
R_2P6Cex1cHfRerOc	Male	36.0	Asian	Fluent - Native Speaker	0	1	50.0	50.0	5.0	Siblings	25.0	0.2187460441249601	Hierarchy
R_3ktBofPb86VkrQb	Female	45.0	Other	Fluent - Non-native Speaker	9	3	90.0	88.0	42.0	Siblings	70.0	0.4576231252576576	Hierarchy
R_1dsIaQH8dv22GMf	Female	26.0	Hispanic/Latinx	Fluent - Native Speaker	4	3	100.0	100.0	80.0	Siblings	100.0	0.6661916895217692	Hierarchy
R_2Yod8DjeLbkCfTs	Female	77.0	White	Fluent - Native Speaker	4	4	81.0	83.0	70.0	Siblings	45.0	0.2960527862692184	Hierarchy
R_0jNb7testoejqXD	Female	39.0	Other	Fluent - Native Speaker	6	3	54.0	53.0	99.0	Siblings	-100.0	-2.0722360271925053	Mating
R_3NyvKSTQ75QwvAP	Female	18.0	Black/African American	Fluent - Native Speaker	0	0	73.0	75.0	19.0	Siblings	-100.0	-1.8706433658648711	Mating
R_3dY8iJFdYAy44ih	Female	35.0	Black/African American	Fluent - Native Speaker	3	3	21.0	58.0	100.0	Siblings	-100.0	-1.4684478463136323	Mating
R_3spQhQur7KQqpYc	Female	41.0	Hispanic/Latinx	Fluent - Native Speaker	8	2	67.0	34.0	52.0	Siblings	-100.0	-1.4527340048657214	Mating
R_5sXixxoqh9TQSvn	Male	30.0	Asian	Fluent - Native Speaker	6	4	85.0	32.0	1.0	Siblings	-100.0	-1.5959171329526372	Mating
R_1mza4CPmA9mV29p	Male	46.0	White	Fluent - Native Speaker	8	3	97.0	75.0	0.0	Siblings	-100.0	-1.7230188897091496	Mating
R_0HQyn2VHPoyfxAZ	Male	25.0	Black/African American	Fluent - Native Speaker	4	2	71.0	70.0	92.0	Siblings	-100.0	-1.958969861383384	Mating
R_1dt7XXdSvLHLhpj	Female	25.0	Hispanic/Latinx	Fluent - Native Speaker	4	2	50.0	50.0	30.0	Siblings	-100.0	-1.8118275588411652	Mating
R_RQCkpKV48fXv5XH	Female	25.0	Other	Fluent - Native Speaker	4	3	90.0	90.0	0.0	Siblings	-100.0	-2.250796760710186	Mating
R_3EtoYVdcAlLsRqu	Male	27.0	White	Fluent - Native Speaker	4	3	58.0	16.0	10.0	Siblings	-100.0	-1.6467621888198394	Mating
R_2QQHlTdkBnm762U	Male	70.0	Hispanic/Latinx	Fluent - Native Speaker	9	3	41.0	42.0	10.0	Siblings	-100.0	-1.4153952386100217	Mating
R_2dYIF6n6aCm6eLZ	Male	40.0	White	Fluent - Native Speaker	9	2	90.0	80.0	25.0	Siblings	-100.0	-1.7172870680360186	Mating
R_8omgYgIByvprXaN	Male	65.0	White	Fluent - Native Speaker	4	3	91.0	0.0	77.0	Siblings	-100.0	-1.7768215455348448	Mating
R_3Jf4IDVPu0CcYkN	Male	28.0	Hispanic/Latinx	Fluent - Native Speaker	2	2	52.0	49.0	80.0	Siblings	-100.0	-2.1753504461574877	Mating
R_2TsFuhkogE8n5Tl	Female	21.0	Asian	Fluent - Native Speaker	6	3	92.0	76.0	0.0	Siblings	-100.0	-1.899655618444842	Mating
R_8wCnN4KXlpbXF9n	Male	57.0	White	Fluent - Native Speaker	7	4	48.0	48.0	0.0	Siblings	-100.0	-2.035283001925862	Mating
R_2xPrOJWj5nQInnO	Female	49.0	White	Fluent - Native Speaker	4	3	82.0	84.0	83.0	Siblings	-100.0	-1.675227938950187	Mating
R_QcWw71flOlPaAHD	Female	35.0	Asian	Fluent - Native Speaker	2	4	100.0	75.0	0.0	Siblings	-100.0	-1.2389603492104413	Mating
R_1OHL8JZBsMMUbCr	Male	28.0	White	Fluent - Native Speaker	4	3	10.0	30.0	0.0	Siblings	-100.0	-1.2423193854147585	Mating
R_NVjuZQB8QVCJbyx	Male	65.0	White	Fluent - Native Speaker	5	3	71.0	61.0	6.0	Siblings	-100.0	-1.4483452925130034	Mating
R_1M4kRZNkXkAVN49	Female	22.0	Black/African American	Fluent - Native Speaker	2	2	80.0	100.0	0.0	Siblings	-100.0	-1.2517191461079755	Mating
R_3I5omapJgRDwna2	Female	19.0	Asian	Fluent - Native Speaker	3	2	60.0	58.0	15.0	Siblings	-100.0	-2.3043224471877317	Mating
R_1Owq1Zt1uqWQZfv	Male	51.0	Asian	Fluent - Native Speaker	9	3	31.0	30.0	0.0	Siblings	-100.0	-2.162406275316465	Mating
R_2WBxxY8pCZ3tu7v	Male	46.0	Black/African American	Fluent - Native Speaker	3	3	100.0	100.0	0.0	Siblings	-100.0	-1.0070842476416595	Mating
R_2cjfkn32rTz3HnK	Female	68.0	White	Fluent - Native Speaker	3	3	88.0	89.0	0.0	Siblings	-100.0	-1.6318886385104323	Mating
R_2Ys127amWdPgpiB	Female	48.0	White	Fluent - Native Speaker	4	2	84.0	5.0	56.0	Siblings	-100.0	-1.9090916272277196	Mating
R_41GOCwLja65ev7j	Female	53.0	White	Fluent - Native Speaker	3	4	75.0	90.0	30.0	Siblings	-100.0	-1.563371054168387	Mating
R_241A17luRriwbqC	Male	30.0	Asian	Fluent - Native Speaker	7	3	80.0	70.0	0.0	Siblings	-100.0	-2.366098295777039	Mating
R_22yNOjWPNt9T9OI	Female	38.0	Asian	Fluent - Native Speaker	5	3	100.0	100.0	13.0	Siblings	-100.0	-1.224251411955484	Mating
R_eP5uoVVLTb9s6YN	Female	34.0	White	Fluent - Native Speaker	4	3	30.0	40.0	20.0	Siblings	-100.0	-1.5261093679691162	Mating
R_1GxESTL2KXd3GUi	Male	50.0	Black/African American	Fluent - Native Speaker	8	3	100.0	18.0	87.0	Siblings	-100.0	-1.5751363464631118	Mating
R_2doH7e0g7zQlhSs	Female	52.0	Hispanic/Latinx	Fluent - Native Speaker	6	3	91.0	94.0	19.0	Siblings	-100.0	-2.006688067296219	Mating
R_1160prMGEAgZQmI	Male	19.0	White	Fluent - Native Speaker	2	2	89.0	77.0	7.0	Siblings	-100.0	-1.5837450095860834	Mating
R_2EFUwUgR6h7cuVC	Male	20.0	Black/African American	Fluent - Native Speaker	1	2	60.0	43.0	0.0	Siblings	-100.0	-1.835952138288032	Mating
R_vVRu5G6NZ3XVy2l	Male	18.0	Hawaiian/Pacific Islander	Fluent - Native Speaker	7	1	90.0	61.0	65.0	Siblings	-100.0	-1.504381159008867	Mating
R_3JlsKzZVfJNtKrw	Female	60.0	White	Fluent - Native Speaker	6	4	83.0	82.0	92.0	Siblings	-100.0	-1.8610281448587955	Mating
R_2flGkrlmrT0aWr7	Male	55.0	White	Fluent - Native Speaker	9	3	40.0	44.0	84.0	Siblings	-100.0	-1.697594505939037	Mating
R_3Hi7DqFYlg0kZTz	Male	38.0	White	Fluent - Native Speaker	8	3	100.0	100.0	0.0	Siblings	-100.0	-2.427398722489134	Mating
R_27xjO605KubxKPf	Male	64.0	White	Fluent - Native Speaker	8	3	40.0	39.0	82.0	Siblings	-96.0	-1.463251181949486	Mating
R_R8nUAspb92Cc5nX	Female	26.0	Other	Fluent - Native Speaker	6	3	90.0	90.0	10.0	Siblings	-100.0	-2.267441303665517	Mating
R_3CIbl2VzOMqZUv0	Male	49.0	White	Fluent - Native Speaker	6	4	100.0	27.0	72.0	Siblings	-100.0	-1.4003365263548193	Mating
R_s5UQ7MLv4TPmUmd	Male	41.0	Hispanic/Latinx	Fluent - Native Speaker	4	2	90.0	90.0	0.0	Siblings	-80.0	-1.6623014047452394	Mating
R_1feDrDmzPE2lDbs	Female	43.0	Black/African American	Fluent - Native Speaker	2	2	70.0	70.0	81.0	Siblings	-100.0	-1.264417393978557	Mating
R_10Ucz6HYbt3yymv	Male	58.0	White	Fluent - Native Speaker	7	2	0.0	0.0	83.0	Siblings	-100.0	-1.4914533220901451	Mating
R_1ojV5vQ6UQxRKnO	Male	53.0	White	Fluent - Native Speaker	8	3	100.0	100.0	0.0	Siblings	-100.0	-1.467982575688789	Mating
R_31Hlwe3SGGG2gcy	Female	22.0	White	Fluent - Native Speaker	0	2	90.0	90.0	0.0	Siblings	-100.0	-1.89306061846366	Mating
R_1jl9AHiEEBrLYmt	Female	49.0	White	Fluent - Native Speaker	6	3	100.0	80.0	0.0	Siblings	-100.0	-1.0821736821423122	Mating
R_BFYnKUG8o8pboZ3	Female	29.0	Asian	Fluent - Native Speaker	6	3	90.0	80.0	0.0	Siblings	-100.0	-2.6478165234968243	Mating
R_r2xjUYt3ye5TY6B	Male	41.0	Black/African American	Fluent - Native Speaker	5	4	61.0	39.0	0.0	Siblings	-100.0	-1.4256190460385536	Mating
R_2ZPO84IHZgn3sSi	Female	51.0	White	Fluent - Native Speaker	1	2	50.0	50.0	61.0	Siblings	-99.0	-1.5576395062689408	Mating
R_9zE8Wwc7SjSaFNL	Female	59.0	White	Fluent - Native Speaker	6	2	29.0	20.0	82.0	Siblings	-100.0	-1.678032872112854	Mating
R_3RfoxsC8UUgyKgT	Male	30.0	Black/African American	Fluent - Native Speaker	4	2	69.0	72.0	0.0	Siblings	-100.0	-2.1924708614856128	Mating
R_2CQ963VLPfkK8nv	Male	49.0	White	Fluent - Native Speaker	4	3	8.0	8.0	34.0	Siblings	-100.0	-1.3588786128492143	Mating
R_3qpT00MuP1ird06	Female	30.0	White	Fluent - Native Speaker	3	1	100.0	100.0	20.0	Siblings	-100.0	-1.442039363625088	Mating
R_1r8pAL5FycJ3Mah	Female	39.0	Black/African American	Fluent - Native Speaker	4	2	91.0	92.0	1.0	Siblings	-100.0	-1.3989542794942376	Mating
R_XFJIAMEa5jidEWt	Female	30.0	Hispanic/Latinx	Fluent - Native Speaker	1	3	13.0	63.0	0.0	Siblings	-100.0	-2.038992129479622	Mating
R_3NP6Q7y56P19vuI	Male	62.0	White	Fluent - Native Speaker	9	4	10.0	5.0	100.0	Siblings	-100.0	-0.9114931624807384	Mating
R_USYkVXk3am6yBdn	Male	43.0	White	Fluent - Native Speaker	9	2	85.0	84.0	74.0	Siblings	-100.0	-1.470726758601331	Mating
R_40FvnfVbVkP5dER	Female	39.0	White	Fluent - Native Speaker	7	3	50.0	30.0	0.0	Siblings	-100.0	-1.7061610860317329	Mating
R_21dOw8EVOyyNu8g	Female	46.0	White	Fluent - Native Speaker	7	3	38.0	22.0	4.0	Siblings	-99.0	-2.159347565623442	Mating
R_Zz5Xpmt5leFfj8d	Female	50.0	Asian	Fluent - Native Speaker	5	3	93.0	80.0	0.0	Siblings	-100.0	-2.4445405925623622	Mating
R_3matu44goYdwqeU	Male	34.0	Black/African American	Fluent - Native Speaker	0	2	100.0	70.0	0.0	Siblings	-100.0	-1.9517173014660096	Mating
R_3e8exbfJ8RZAQ4J	Male	47.0	White	Fluent - Native Speaker	9	4	60.0	20.0	0.0	Siblings	-100.0	-1.485666631051353	Mating
R_1dyRUuYuXpyDfKx	Female	20.0	Black/African American	Fluent - Native Speaker	7	2	78.0	77.0	64.0	Siblings	-100.0	-2.08425363584725	Mating
R_s7IPhs0NwfUT4Nb	Other	47.0	White	Fluent - Native Speaker	1	3	100.0	100.0	35.0	Siblings	-100.0	-1.6223746751708057	Mating
R_1DwO3TpizNa6OIT	Male	38.0	White	Fluent - Native Speaker	6	2	63.0	39.0	10.0	Siblings	-100.0	-2.206181463653093	Mating
R_PI2H7Na9NtUmilj	Male	53.0	White	Not Fluent	8	3	91.0	70.0	0.0	Siblings	-100.0	-1.818859734123386	Mating
R_2Yn3oYpkDppLpHN	Male	53.0	White	Fluent - Native Speaker	6	3	20.0	20.0	40.0	Siblings	-100.0	-1.3632666169886676	Mating
R_1gBK4Z7IfTw65BT	Male	50.0	White	Fluent - Native Speaker	2	2	71.0	67.0	12.0	Siblings	-100.0	-1.382778926641813	Mating
R_1NkRKJ1vPtTE9ss	Female	59.0	White	Fluent - Native Speaker	9	4	58.0	58.0	42.0	Siblings	-78.0	-1.8802942688382411	Mating
R_O0VprBRC5Z4teG5	Male	52.0	White	Fluent - Native Speaker	5	4	91.0	91.0	1.0	Siblings	-100.0	-1.459911216760002	Mating
R_2CN7Tioir57SL9m	Female	61.0	White	Fluent - Native Speaker	4	2	96.0	92.0	0.0	Siblings	-100.0	-1.3625037907008248	Mating
R_3QWRHixYsyUTXjs	Female	36.0	Other	Fluent - Native Speaker	2	1	50.0	75.0	100.0	Siblings	-100.0	-1.2945947337637167	Mating
R_1BQPaS2I7sziAfg	Male	73.0	White	Fluent - Native Speaker	6	3	81.0	66.0	2.0	Siblings	-100.0	-2.020664279355332	Mating
R_3kBwNDLNcABpHF8	Male	46.0	Hispanic/Latinx	Fluent - Native Speaker	3	2	68.0	51.0	27.0	Siblings	-100.0	-1.81835435371652	Mating
R_3IWEX0Tqp5ciNHR	Male	54.0	White	Fluent - Native Speaker	3	3	70.0	90.0	90.0	Siblings	-100.0	-1.5428517226397829	Mating
R_3FOingrx9LPCRfL	Female	53.0	Black/African American	Fluent - Native Speaker	7	4	90.0	86.0	8.0	Siblings	-100.0	-1.552135902112418	Mating
R_1n8UfzveyPlLe2A	Male	38.0	White	Fluent - Native Speaker	5	3	98.0	87.0	0.0	Siblings	-100.0	-1.8842966666401015	Mating
R_3PpFXM4eDCBYCc1	Female	46.0	White	Fluent - Native Speaker	5	3	86.0	71.0	0.0	Siblings	-100.0	-1.8237745310790388	Mating
R_28CYFFCFnAHvBgt	Other	22.0	White	Fluent - Native Speaker	1	2	100.0	30.0	91.0	Siblings	-100.0	-1.3341417934642283	Mating
R_3oAy1pGgPUkQ631	Male	40.0	White	Fluent - Native Speaker	9	3	44.0	10.0	0.0	Siblings	-100.0	-2.1935110380357634	Mating
R_TjF38xhIJjpmWjv	Male	63.0	White	Fluent - Native Speaker	5	3	19.0	22.0	79.0	Siblings	-100.0	-1.1568739805933417	Mating
R_1Qz8wSsWPrMCwev	Female	32.0	Hispanic/Latinx	Fluent - Native Speaker	5	3	71.0	63.0	61.0	Siblings	-100.0	-2.234285348636913	Mating
R_2TXX8yR0MaD3Jj6	Female	47.0	Black/African American	Fluent - Native Speaker	1	2	100.0	100.0	58.0	Siblings	-100.0	-1.8060242728607336	Mating
R_w126NDksruttLfr	Male	44.0	White	Fluent - Native Speaker	5	2	85.0	80.0	0.0	Siblings	-100.0	-1.7226865355719072	Mating
R_1M7sQsLxdAHcTZL	Female	51.0	White	Fluent - Native Speaker	0	3	61.0	35.0	86.0	Siblings	-100.0	-2.0684985695188405	Mating
R_1Gvql1EuyY6bUrA	Female	38.0	Asian	Fluent - Native Speaker	6	3	100.0	81.0	0.0	Siblings	-100.0	-1.5300981714885324	Mating
R_bpyu6FKYlzL5li9	Male	20.0	Black/African American	Fluent - Native Speaker	0	2	65.0	30.0	70.0	Siblings	-100.0	-1.480917471852826	Mating
R_3oEJBCxzhsdyYBI	Female	24.0	Hispanic/Latinx	Fluent - Native Speaker	3	3	70.0	70.0	0.0	Siblings	-100.0	-1.6322534923391272	Mating
R_1QzuvUJANHx2K6m	Male	67.0	White	Fluent - Native Speaker	1	1	24.0	17.0	0.0	Siblings	-100.0	-2.4525102225270725	Mating
R_2YLmjZTky3t9Ior	Female	28.0	White	Fluent - Native Speaker	4	4	91.0	91.0	0.0	Siblings	-100.0	-1.4016200257949998	Mating
R_2wMr72V0rtNkHSJ	Male	53.0	White	Fluent - Native Speaker	2	3	81.0	40.0	76.0	Siblings	-100.0	-1.9118416894038115	Mating
R_0cwhJBA46ixQPZv	Female	79.0	White	Fluent - Native Speaker	4	4	100.0	100.0	0.0	Siblings	-100.0	-1.2479901719887447	Mating
R_27dvHkeJ3lNYMfW	Male	45.0	White	Fluent - Native Speaker	6	3	60.0	20.0	4.0	Siblings	-100.0	-1.9912134740128449	Mating
R_DDkOUOj6kHMwsX7	Male	23.0	American Indian/Alaska Native	Fluent - Native Speaker	5	2	72.0	45.0	32.0	Siblings	-100.0	-1.7733517645702643	Mating
R_3dUWuVNRl3Rcljz	Male	23.0	White	Fluent - Native Speaker	2	3	81.0	66.0	9.0	Siblings	-100.0	-2.6399851975064563	Mating
R_3KMJjiam3nZeh4G	Female	66.0	White	Fluent - Native Speaker	1	1	100.0	92.0	0.0	Siblings	-100.0	-1.9746790326692192	Mating
R_3KIaAYFJa4Umfqx	Male	70.0	White	Fluent - Native Speaker	8	4	70.0	70.0	76.0	Siblings	-100.0	-1.7307346500267993	Mating
R_2sTrbLsoMMZA1Ap	Male	23.0	Black/African American	Fluent - Native Speaker	8	2	50.0	50.0	30.0	Siblings	-100.0	-1.741262450519981	Mating
R_AzKoBqa2HPcqLdL	Male	42.0	White	Fluent - Native Speaker	6	2	40.0	10.0	75.0	Siblings	-100.0	-1.6496465735821262	Mating
R_2Xn55X9fR68YMxe	Female	52.0	White	Fluent - Native Speaker	5	4	51.0	51.0	51.0	Siblings	-100.0	-1.3246988566529403	Mating
R_1lzQq8qJ1Mgom0t	Female	41.0	Black/African American	Fluent - Native Speaker	7	3	4.0	4.0	91.0	Siblings	-100.0	-1.8361412235686	Mating
R_1ClTJV1RMkft9ha	Male	47.0	White	Fluent - Native Speaker	5	2	85.0	35.0	0.0	Siblings	-100.0	-1.4890070214779365	Mating
R_33lpzsqyPAzCndm	Female	39.0	White	Fluent - Native Speaker	5	4	72.0	74.0	45.0	Siblings	-100.0	-1.6513009931889215	Mating
R_3MysIkT40jIgJAg	Female	35.0	White	Fluent - Native Speaker	2	1	67.0	75.0	0.0	Siblings	-100.0	-1.184756276755193	Mating
R_1QLAQLXgJTfp4ml	Male	20.0	White	Fluent - Native Speaker	4	2	56.0	46.0	16.0	Siblings	-100.0	-1.950237783591854	Mating
R_5uyvm1lQjr25dfP	Female	59.0	Hispanic/Latinx	Fluent - Non-native Speaker	5	1	58.0	56.0	50.0	Siblings	-100.0	-2.0315628463737125	Mating
R_10CcQCHGc08dS0W	Male	58.0	White	Fluent - Native Speaker	6	3	60.0	50.0	92.0	Siblings	-100.0	-2.1450613780531658	Mating
R_1JDfFnWD5XWp8ek	Male	59.0	White	Fluent - Native Speaker	8	3	19.0	19.0	40.0	Siblings	-100.0	-1.6574147017572705	Mating
R_2Xp2Ij9LI1mAt65	Female	51.0	Black/African American	Fluent - Native Speaker	5	3	18.0	12.0	61.0	Siblings	-100.0	-1.2609389268866975	Mating
R_1P2h6Xxg6Gq9htv	Female	33.0	White	Fluent - Native Speaker	1	4	82.0	29.0	82.0	Siblings	-100.0	-2.226613520813079	Mating
R_2rN7086Qa4mQto5	Male	53.0	White	Fluent - Native Speaker	3	3	60.0	30.0	0.0	Siblings	-100.0	-1.4817741383578502	Mating
R_1kXMi3PxaVPwDuW	Female	53.0	White	Fluent - Native Speaker	0	2	10.0	0.0	50.0	Siblings	-100.0	-1.3460062950309446	Mating
R_Z8iiCrZiuv29wL7	Male	43.0	White	Fluent - Native Speaker	4	2	75.0	75.0	15.0	Siblings	-100.0	-1.4653373418693187	Mating
R_1pne2HhUCxt8kZk	Female	53.0	White	Fluent - Native Speaker	5	2	50.0	50.0	33.0	Siblings	-100.0	-1.6742230102202773	Mating
R_33pT8WDv3LGYni0	Male	22.0	White	Fluent - Native Speaker	6	3	72.0	68.0	0.0	Siblings	-100.0	-1.7774890017502207	Mating
R_2X10weOEDYFRBNS	Male	47.0	Asian	Fluent - Non-native Speaker	9	4	50.0	73.0	0.0	Siblings	-100.0	-2.186187973207052	Mating
R_1NE0V6eRw5SnV8p	Male	53.0	White	Fluent - Native Speaker	6	3	80.0	80.0	10.0	Siblings	-100.0	-2.04789970457177	Mating
R_300OFlTNr8PvKki	Male	22.0	Hispanic/Latinx	Fluent - Native Speaker	2	3	5.0	2.0	61.0	Siblings	-100.0	-1.29355278468934	Mating
R_2ciLJ9nEL8Jmlj2	Male	21.0	White	Fluent - Native Speaker	0	2	70.0	70.0	75.0	Siblings	-100.0	-1.0416302304465614	Mating
R_WrLKv3tg04LMZix	Female	45.0	White	Fluent - Native Speaker	7	3	55.0	59.0	89.0	Siblings	-100.0	-1.6704682782735274	Mating
R_cHJvKwMmYlMWen7	Female	29.0	White	Fluent - Native Speaker	8	3	53.0	51.0	0.0	Siblings	-100.0	-1.3049163667817538	Mating
R_3mdYdWiCJwZJ6P8	Female	33.0	White	Fluent - Native Speaker	0	2	100.0	100.0	33.0	Siblings	-100.0	-1.159802549467483	Mating
R_1jvyzabSyl8jQoS	Female	23.0	White	Fluent - Native Speaker	4	2	80.0	70.0	0.0	Siblings	-100.0	-1.3621999308982768	Mating
R_1K7J5Z0qHdQk5sH	Female	37.0	White	Fluent - Native Speaker	6	3	72.0	91.0	0.0	Siblings	-100.0	-1.7221650473206558	Mating
R_27qIIzilrFiJpPF	Male	24.0	White	Fluent - Native Speaker	0	2	30.0	68.0	20.0	Siblings	-100.0	-1.9990116396797373	Mating
R_3esFcLqM58PuZxA	Male	23.0	White	Fluent - Native Speaker	0	2	75.0	60.0	0.0	Siblings	-100.0	-1.1166983681563245	Mating
R_3HTZlQE5twaEn94	Male	51.0	Hispanic/Latinx	Fluent - Native Speaker	9	4	57.0	21.0	22.0	Siblings	-100.0	-2.3200881038055967	Mating
R_3HTH52tUpqHedPz	Male	38.0	White	Fluent - Native Speaker	3	3	90.0	90.0	10.0	Siblings	-100.0	-0.8302675438634157	Mating
R_3FX7JDD6ZCPxztG							71.0	62.0	70.0	Siblings	-100.0	-1.980610971181883	Mating
R_aW7qrc0L7KBcpr3	Male	25.0	White	Fluent - Native Speaker	5	3	90.0	100.0	10.0	Siblings	-100.0	-2.184863583379022	Mating
R_2YA1DiaVngfaHfd	Male	65.0	White	Fluent - Native Speaker	5	4	100.0	76.0	0.0	Siblings	-100.0	-1.078168802795216	Mating
R_1EjugjKDwc2jtQY	Female	55.0	White	Fluent - Native Speaker	4	3	0.0	51.0	51.0	Siblings	-100.0	-1.7413586795159044	Mating
R_22nTBTpPwqrVXNU	Female	33.0	White	Fluent - Native Speaker	5	4	100.0	40.0	100.0	Siblings	-100.0	-1.2133989868832755	Mating
R_1KfLDgjWdtY6a6Z	Male	20.0	White	Fluent - Native Speaker	9	2	63.0	78.0	3.0	Siblings	-100.0	-2.2066865896814947	Mating
R_32W3O6wFofXu1iN	Male	22.0	White	Fluent - Native Speaker	1	1	35.0	20.0	24.0	Siblings	-100.0	-1.6139741332930218	Mating
R_2c6InL0JnoUMfCU	Female	57.0	Hispanic/Latinx	Fluent - Native Speaker	3	2	95.0	90.0	30.0	Siblings	-100.0	-2.3052353665453698	Mating
R_3GqTug5KmQ0t7a6	Male	49.0	White	Fluent - Native Speaker	3	1	51.0	69.0	70.0	Siblings	-100.0	-1.6530318667737878	Mating
R_3gUdD8l2sE45sfh	Female	42.0	White	Fluent - Native Speaker	6	3	10.0	0.0	0.0	Siblings	-100.0	-1.1006533035953594	Mating
R_3q8rrgwGIyYeziy	Female	39.0	White	Fluent - Native Speaker	6	2	100.0	63.0	0.0	Siblings	-100.0	-1.9850235287743567	Mating
R_3hDUjmLhkInENZu	Female	67.0	White	Fluent - Native Speaker	2	3	100.0	100.0	0.0	Siblings	-100.0	-1.6100840667240244	Mating
R_PALOXyZWMx7ZoaJ	Male	41.0	White	Fluent - Native Speaker	4	2	66.0	60.0	75.0	Siblings	-100.0	-1.8195106009236663	Mating
R_1N3yFd2ThjM0i4n	Male	28.0	Black/African American	Fluent - Native Speaker	3	0	70.0	70.0	10.0	Siblings	-100.0	-2.007287800445231	Mating
R_1dMk36pwP0b7HGX	Male	58.0	Other	Fluent - Native Speaker	2	2	71.0	30.0	71.0	Siblings	-100.0	-2.1246368519687726	Mating
R_3NxrAlD6goVVsgr	Female	54.0	White	Fluent - Native Speaker	0	4	100.0	100.0	0.0	Siblings	-100.0	-1.4332431881030594	Mating
R_6r0XC1m8WUvc0ud	Male	25.0	White	Fluent - Native Speaker	7	2	95.0	47.0	0.0	Siblings	-95.0	-1.1406669381349657	Mating
R_3GcXXHxghBjIVFP	Female	53.0	White	Fluent - Native Speaker	1	2	40.0	61.0	68.0	Siblings	-100.0	-1.5482636670549037	Mating
R_1lz7R9B2wmD8Oca	Male	40.0	White	Fluent - Native Speaker	9	2	90.0	60.0	0.0	Siblings	-100.0	-1.1560905661755307	Mating
R_2SdGyFC7REmKHMm	Male	38.0	White	Fluent - Native Speaker	5	2	95.0	5.0	0.0	Siblings	-100.0	-1.937157167974028	Mating
R_2X1IxlxJ1Q1xpEx	Male	22.0	Hispanic/Latinx	Fluent - Non-native Speaker	1	2	95.0	85.0	0.0	Siblings	-100.0	-1.8231861363672783	Mating
R_2q8lv9lFq2Nip1n	Male	49.0	White	Fluent - Native Speaker	2	1	100.0	100.0	0.0	Siblings	-100.0	-1.87242292391256	Mating
R_2YLktPaQFHDq9cH	Male	21.0	White	Fluent - Native Speaker	1	2	65.0	54.0	0.0	Siblings	-100.0	-2.010728455187135	Mating
R_1DGqUHmkfXJXao4	Female	22.0	Black/African American	Fluent - Native Speaker	1	2	68.0	70.0	70.0	Siblings	-100.0	-1.4912713464976994	Mating
R_2b2cRV1x70khU5R	Female	38.0	White	Fluent - Native Speaker	4	2	100.0	92.0	0.0	Siblings	-100.0	-1.8934828599947808	Mating
R_2VOR9Be2YVKKEmg	Female	42.0	White	Fluent - Native Speaker	0	2	50.0	50.0	0.0	Siblings	-100.0	-1.7480001335581226	Mating
R_2z5y1WXP1x35NtY	Female	33.0	White	Fluent - Native Speaker	7	2	71.0	70.0	10.0	Siblings	-100.0	-1.651857725468779	Mating
R_08UEUfBMTnBCHnz	Male	25.0	White	Fluent - Native Speaker	3	2	69.0	46.0	0.0	Siblings	-85.0	-2.204938627907381	Mating
R_3R1SZL7ouqjmVGN	Female	45.0	White	Fluent - Native Speaker	2	3	0.0	3.0	100.0	Siblings	-87.0	-1.689848832455125	Mating
R_2yjgG8ygeIPo9E7	Male	64.0	White	Fluent - Native Speaker	2	2	39.0	39.0	9.0	Siblings	-100.0	-1.1650320745412797	Mating
R_0wyQHCeAjPZGHwl	Female	48.0	White	Fluent - Native Speaker	0	1	0.0	0.0	100.0	Siblings	-100.0	-1.5336779193117251	Mating
R_3HkbaS26w8s1fUq	Male	31.0	Black/African American	Fluent - Native Speaker	4	2	50.0	50.0	10.0	Siblings	-100.0	-2.2509336851734894	Mating
R_R36MsSEUOTiD6Mx	Female	29.0	White	Fluent - Native Speaker	5	2	100.0	70.0	0.0	Siblings	-100.0	-1.409761022571956	Mating
R_OHkmdBpkFOHtNsd	Male	25.0	White	Fluent - Native Speaker	6	3	80.0	40.0	10.0	Siblings	-100.0	-2.225952815775576	Mating
R_1EXO96gVd3axvS5	Female	29.0	White	Fluent - Native Speaker	3	3	0.0	6.0	82.0	Siblings	-100.0	-2.8333746938811983	Mating
R_0ji3GA4ofmNk57H	Male	43.0	White	Fluent - Native Speaker	7	3	60.0	30.0	5.0	Siblings	-100.0	-1.50174984015975	Mating
R_3knbdLoM34iqjYh	Female	31.0	White	Fluent - Native Speaker	3	3	100.0	82.0	0.0	Siblings	-100.0	-1.8496831494308523	Mating
R_d6WA27gQsNNVArv	Male	59.0	White	Fluent - Native Speaker	8	2	32.0	1.0	0.0	Siblings	-100.0	-1.591468013418887	Mating
R_zd3c5R8vSL9bCa5	Female	44.0	White	Fluent - Native Speaker	0	3	40.0	40.0	0.0	Siblings	-100.0	-2.0072192209178743	Mating
R_2Ucje9II7XAxWOz	Male	76.0	White	Fluent - Native Speaker	6	2	18.0	6.0	27.0	Siblings	-100.0	-1.6794203560986452	Mating
R_12f3SWEicgHp8KE	Female	43.0	White	Fluent - Native Speaker	5	2	100.0	100.0	70.0	Siblings	-100.0	-1.5713817972358473	Mating
R_3P4QVLnesAXs73l	Female	65.0	White	Fluent - Native Speaker	8	4	86.0	86.0	13.0	Siblings	-100.0	-1.8188646794591712	Mating
R_1gjA14TYXQWFvh1	Male	18.0	White	Fluent - Native Speaker	1	2	20.0	10.0	80.0	Siblings	-100.0	-1.4026607497928192	Mating
R_3KuRPzEsVWZTpJj	Female	29.0	White	Fluent - Native Speaker	5	4	92.0	92.0	28.0	Siblings	-100.0	-1.9328991778594016	Mating
R_bw45WFSI1st43Zv	Male	27.0	White	Fluent - Native Speaker	2	3	100.0	100.0	0.0	Siblings	-100.0	-1.7403784996752625	Mating
R_30304d3riYs149n	Male	58.0	White	Fluent - Native Speaker	7	3	33.0	55.0	50.0	Siblings	-100.0	-1.7337523689628815	Mating
R_OlnixmhhL5lhze9	Male	55.0	White	Fluent - Native Speaker	7	4	70.0	21.0	0.0	Siblings	-100.0	-1.6306487501701878	Mating
R_3iKXO6ptN1TQfWo	Female	36.0	White	Fluent - Native Speaker	8	2	100.0	90.0	10.0	Siblings	-100.0	-1.2117674091388464	Mating
R_2zYHDEia6GHtxOn	Female	40.0	White	Fluent - Non-native Speaker	0	2	50.0	50.0	0.0	Siblings	-100.0	-1.96167614310658	Mating
R_2b3saNsxf0lbWsO	Male	67.0	White	Fluent - Native Speaker	6	1	60.0	20.0	0.0	Siblings	-100.0	-1.160834086111474	Mating
R_Q9rNAE3XBGRUYP7	Male	44.0	White	Fluent - Native Speaker	5	1	97.0	83.0	0.0	Siblings	-100.0	-1.5117611624208638	Mating
R_22Jkv8lxNh0FFFn	Male	38.0	White	Fluent - Native Speaker	3	4	0.0	0.0	100.0	Siblings	-100.0	-1.5626400581239115	Mating
R_Rh4mVJVoEUZvyNz	Female	55.0	White	Fluent - Native Speaker	9	3	80.0	72.0	0.0	Siblings	-100.0	-1.189051969475282	Mating
R_zcjYBTVF7JgQixr	Male	34.0	Asian	Fluent - Native Speaker	4	4	60.0	60.0	20.0	Siblings	-100.0	-1.7056987710611462	Mating
R_2aXJRAWOYvB45z2	Female	51.0	White	Fluent - Native Speaker	9	4	8.0	0.0	100.0	Siblings	-100.0	-1.3682557267058784	Mating
R_1dok6ag7unxET7w	Female	28.0	Asian	Fluent - Native Speaker	1	3	75.0	50.0	50.0	Siblings	-100.0	-2.364616191236902	Mating
R_eXwWdjhmU0XExyN	Male	21.0	White	Fluent - Native Speaker	5	3	80.0	30.0	0.0	Siblings	-100.0	-1.751874519134642	Mating
R_3KDPizL8Y4Cg1C6	Male	68.0	White	Fluent - Native Speaker	7	4	90.0	59.0	21.0	Siblings	-100.0	-1.6275309313533952	Mating
R_3D7Nn97IPmFn3t7	Male	53.0	White	Fluent - Native Speaker	9	3	50.0	50.0	83.0	Siblings	-100.0	-2.297562494913864	Mating
R_difqU8V64abEgZH	Female	25.0	Black/African American	Fluent - Native Speaker	5	3	97.0	97.0	50.0	Siblings	-100.0	-1.879289052337946	Mating
R_dpqFAX1LCmHTe81	Female	63.0	White	Fluent - Native Speaker	3	3	95.0	95.0	95.0	Siblings	-100.0	-1.452579400616557	Mating
R_1gqnnPhnLRLSQdr	Female	46.0	White	Fluent - Native Speaker	8	1	80.0	80.0	0.0	Siblings	-100.0	-1.3940664069551838	Mating
R_9uvJq7WYbm21K2l	Male	24.0	White	Fluent - Native Speaker	2	2	65.0	40.0	0.0	Siblings	-100.0	-1.2577483185434972	Mating
R_OoQxCinmNWCgt8t	Female	51.0	Black/African American	Fluent - Native Speaker	5	3	100.0	82.0	20.0	Siblings	-100.0	-1.2663218820625417	Mating
R_vk2etJ3OML676sV	Female	38.0	White	Fluent - Native Speaker	2	2	100.0	100.0	0.0	Siblings	-100.0	-1.7156734169310155	Mating
R_3jTkEkjdBgLzVol	Female	32.0	White	Fluent - Native Speaker	0	1	95.0	80.0	20.0	Siblings	-100.0	-1.841811237400309	Mating
R_32RC92SroiFkARW	Female	51.0	White	Fluent - Native Speaker	1	2	88.0	88.0	88.0	Siblings	-100.0	-2.464793436541668	Mating
R_3I50TCJDTjcvHnj	Male	20.0	White	Fluent - Native Speaker	0	2	90.0	80.0	0.0	Siblings	-100.0	-1.7460238096428986	Mating
R_0xkTu0zFjOpQVLH	Female	33.0	White	Fluent - Native Speaker	3	2	83.0	83.0	0.0	Siblings	-100.0	-2.319296783569836	Mating
R_sb36gUH1upV7esF	Female	54.0	White	Fluent - Native Speaker	4	2	75.0	79.0	12.0	Siblings	-100.0	-1.368248205119575	Mating
R_xc4qVtRwlMOlqpP	Female	31.0	White	Fluent - Native Speaker	5	3	80.0	40.0	70.0	Siblings	-100.0	-1.8134006766731072	Mating
R_O1dgyefNqCjBesp	Female	30.0	White	Fluent - Native Speaker	1	2	70.0	51.0	20.0	Siblings	-100.0	-2.20686468860922	Mating
R_1FQVQxzT4Swt0lI	Female	54.0	White	Fluent - Native Speaker	9	4	50.0	50.0	80.0	Siblings	-63.0	-1.5065289973043643	Mating
R_ve42T8uzFu5XXwZ	Male	50.0	White	Fluent - Native Speaker	8	4	81.0	60.0	5.0	Siblings	-90.0	-1.3831999852509873	Mating
R_2wmZGGZSK3kRyGG	Female	55.0	White	Fluent - Native Speaker	8	3	83.0	38.0	74.0	Siblings	-100.0	-2.513222676380407	Mating
R_3dGJzCVq940HT5Z	Female	42.0	White	Fluent - Native Speaker	9	4	0.0	10.0	90.0	Siblings	-100.0	-1.212763005011347	Mating
R_1RdxLu3f62OaazL	Female	44.0	White	Fluent - Native Speaker	6	4	70.0	70.0	75.0	Siblings	-100.0	-1.5188992015255842	Mating
R_r16fzT20gqd77kl	Female	61.0	White	Fluent - Native Speaker	0	2	40.0	40.0	76.0	Siblings	-100.0	-1.5464096849113502	Mating
R_12zFrS1pkXrshjq	Male	48.0	White	Fluent - Native Speaker	6	1	45.0	30.0	77.0	Siblings	-100.0	-1.9419409430212733	Mating
R_ZDlD45nHhr32lr3	Female	66.0	White	Fluent - Native Speaker	4	3	0.0	0.0	95.0	Siblings	-100.0	-1.201247702915543	Mating
R_27p5Iu8GyeQBw5F	Female	48.0	White	Fluent - Native Speaker	3	3	80.0	80.0	75.0	Siblings	-100.0	-2.4421485221023977	Mating
R_22S8svlzIrbwTDS	Male	41.0	White	Fluent - Native Speaker	3	3	90.0	95.0	70.0	Siblings	-100.0	-1.5153139043784016	Mating
R_3F4HUTyADmDSAvv	Male	43.0	Black/African American	Fluent - Native Speaker	5	3	40.0	19.0	100.0	Siblings	-100.0	-1.3264798697340696	Mating
R_24ldHlK3o0fx1En	Other	42.0	White	Fluent - Native Speaker	0	2	100.0	100.0	0.0	Siblings	-100.0	-1.2665867941865336	Mating
R_1NFhGx9X0LNHBEi	Female	62.0	White	Fluent - Native Speaker	1	1	10.0	12.0	97.0	Siblings	-100.0	-1.0596930178435724	Mating
R_2xQSgKJwGSqPBmU	Female	50.0	White	Fluent - Native Speaker	0	2	51.0	51.0	0.0	Siblings	-100.0	-1.6933397416608311	Mating
R_1jJqwdNbSw5YbxJ	Female	31.0	White	Fluent - Native Speaker	3	2	100.0	100.0	51.0	Siblings	-100.0	-1.5699375385628778	Mating
R_3EcZPU1pYi8tZAP	Male	49.0	White	Fluent - Native Speaker	4	1	50.0	50.0	75.0	Siblings	-100.0	-2.1037034772324037	Mating
R_1IhOpjo441NnnLA	Female	58.0	White	Fluent - Native Speaker	9	4	100.0	100.0	10.0	Siblings	-100.0	-1.8158158761833396	Mating
R_2YrzdPfDvl1At7h	Female	38.0	White	Fluent - Native Speaker	0	3	95.0	95.0	70.0	Siblings	-100.0	-2.042145507070736	Mating
R_BE9BscnkGhhWCd3	Female	60.0	White	Fluent - Native Speaker	3	2	11.0	15.0	91.0	Siblings	-100.0	-1.2359466279335751	Mating
R_cPiZ0wwySC9XC9z	Female	69.0	White	Fluent - Native Speaker	2	2	12.0	40.0	90.0	Siblings	-100.0	-1.3111337686909708	Mating
R_27OMeOPgMd4IP4C	Male	27.0	White	Fluent - Native Speaker	8	3	25.0	20.0	5.0	Siblings	-100.0	-1.8083090573117735	Mating
R_2AGO9PndcLFOSx7	Female	47.0	Black/African American	Fluent - Native Speaker	5	2	70.0	70.0	0.0	Siblings	-100.0	-1.492375981214799	Mating
R_2y442uOFzDq9j3i	Female	57.0	Black/African American	Fluent - Native Speaker	7	4	90.0	90.0	90.0	Siblings	-100.0	-1.3213629967603404	Mating
R_1LS9NCSzC8ioOqh	Female	63.0	White	Fluent - Native Speaker	5	1	65.0	42.0	60.0	Siblings	-100.0	-1.5942235700941925	Mating
R_6SDJGtu8wPJ0TFD	Female	46.0	White	Fluent - Native Speaker	7	2	71.0	31.0	83.0	Siblings	-100.0	-1.5194023418058684	Mating
R_3nPlMFdg8VCfwJC	Female	45.0	White	Fluent - Native Speaker	4	1	0.0	0.0	100.0	Siblings	-100.0	-1.3397596628501065	Mating
R_wXgKpDCwCxulEWt	Male	18.0	Black/African American	Fluent - Native Speaker	0	1	70.0	60.0	30.0	Siblings	-100.0	-1.8652923146490323	Mating
R_3FPemjMrcxJpnfn	Male	51.0	White	Fluent - Native Speaker	4	2	75.0	25.0	0.0	Siblings	-100.0	-1.468457849283174	Mating
R_pbM0yLGUzlQnOgh	Female	62.0	White	Fluent - Native Speaker	6	1	100.0	100.0	0.0	Siblings	-100.0	-1.956060272995781	Mating
R_2b1tNJyaas668yH	Male	66.0	White	Fluent - Native Speaker	6	3	85.0	80.0	0.0	Siblings	-95.0	-2.3804559380643053	Mating
R_29jgobhVAYCtY9o	Female	60.0	White	Fluent - Native Speaker	4	1	10.0	0.0	95.0	Siblings	-100.0	-1.4702313197948111	Mating
R_10Z2fmQLRXbOBMj	Male	27.0	Black/African American	Fluent - Native Speaker	0	0	60.0	50.0	76.0	Siblings	-85.0	-2.048794484400546	Mating
R_1CwI76BPDddolFE	Female	59.0	White	Fluent - Native Speaker	6	4	26.0	36.0	0.0	Siblings	-100.0	-1.022709267873354	Mating
R_cBKPplHI0vNCVDb	Female	64.0	White	Fluent - Native Speaker	2	4	81.0	81.0	91.0	Siblings	-100.0	-1.815453256410977	Mating
R_2YnW4UFsn22fjxj	Female	38.0	Black/African American	Fluent - Native Speaker	0	2	30.0	40.0	70.0	Siblings	-100.0	-1.958696494357312	Mating
R_3enlUYBlhcYJtVn	Female	52.0	White	Fluent - Native Speaker	5	2	40.0	35.0	95.0	Siblings	-100.0	-1.0410966196321665	Mating
R_2sZMLbwAnsu8vMu	Female	49.0	White	Fluent - Native Speaker	1	2	50.0	50.0	70.0	Siblings	-100.0	-1.7918498695581	Mating
R_XuO0cjIqD42Neq5	Female	48.0	Black/African American	Fluent - Native Speaker		2	50.0	50.0	100.0	Siblings	-100.0	-2.073548390548556	Mating
R_1FLkzcJTwlT5W95	Female	28.0	White	Fluent - Native Speaker	5	1	0.0	0.0	0.0	Siblings	-100.0	-1.515925955156416	Mating
R_1f76salpCaseoXK	Male	68.0	White	Fluent - Native Speaker	7	4	20.0	40.0	10.0	Siblings	-100.0	-1.2292778276207443	Mating
R_3hgyHh90r0fB4rF	Male	54.0	White	Fluent - Native Speaker	1	2	89.0	99.0	20.0	Siblings	-100.0	-1.5541607676821665	Mating
R_1eXloKzDAO03G6E	Female	71.0	White	Fluent - Native Speaker	6	2	95.0	100.0	71.0	Siblings	-100.0	-1.658923755474833	Mating
R_3GfCVeK8bcULPfq	Female	73.0	White	Fluent - Native Speaker	2	3	91.0	91.0	0.0	Siblings	-100.0	-1.7064242051658522	Mating
R_3GfAgaV8yEtOmXH	Female	49.0	Asian	Fluent - Native Speaker	8	4	95.0	90.0	40.0	Siblings	-100.0	-1.5019969873466552	Mating
R_54KEXq92sOJBajT	Male	58.0	White	Fluent - Native Speaker	4	3	100.0	100.0	0.0	Siblings	-100.0	-1.40821959329449	Mating
R_3BLybeLv08tZA9X	Male	60.0	White	Fluent - Native Speaker	6	2	53.0	54.0	80.0	Siblings	-100.0	-1.7489730463959203	Mating
R_09FrouIO4XHWDu1	Female	39.0	White	Fluent - Native Speaker	5	1	20.0	20.0	80.0	Siblings	-100.0	-1.4070129142031675	Mating
R_2VvU9thbk1V35bx	Female	54.0	White	Fluent - Native Speaker	5	3	30.0	10.0	70.0	Siblings	-100.0	-1.7126326028622247	Mating
R_3HLeRr9G506R3b9	Female	42.0	White	Fluent - Native Speaker	0	4	15.0	24.0	96.0	Siblings	-100.0	-1.4306387519254542	Mating
R_1Lb60upOxBdcW7d	Male	61.0	American Indian/Alaska Native	Fluent - Native Speaker	7	1	40.0	25.0	80.0	Siblings	-100.0	-1.6129428908077823	Mating
R_1jwZRNToRjluma5	Male	53.0	White	Fluent - Native Speaker	9	4	75.0	70.0	10.0	Siblings	-100.0	-1.3610944638070614	Mating
R_0HQV7smytmw6Whb	Male	51.0	White	Fluent - Native Speaker	3	2	100.0	100.0	0.0	Siblings	-100.0	-1.255302000188064	Mating
R_30cttICOvk6FORs	Male	58.0	White	Fluent - Native Speaker	4	2	40.0	20.0	20.0	Siblings	-100.0	-1.074759942330544	Mating
R_2WD5LkXY84CmkVD	Female	60.0	White	Fluent - Native Speaker	9	3	19.0	24.0	100.0	Siblings	-100.0	-1.4499599489677222	Mating
R_10VQXoxCpBZC4PK	Male	49.0	Asian	Fluent - Native Speaker	9	4	75.0	40.0	11.0	Siblings	-100.0	-2.0370874698972186	Mating
R_2RU1uqYTV47y6pH	Female	64.0	White	Fluent - Native Speaker	3	4	95.0	85.0	10.0	Siblings	-100.0	-1.8741170397261344	Mating
R_28NIihAYdr6w2ua	Male	48.0	Black/African American	Fluent - Native Speaker	7	3	64.0	99.0	65.0	Siblings	-100.0	-1.3418619195543973	Mating
R_1NleJsI7PJZOKod	Female	35.0	White	Fluent - Native Speaker	4	2	80.0	67.0	0.0	Siblings	-100.0	-2.331959017016191	Mating
R_1DFQa0zv6eLxUxR	Male	52.0	White	Fluent - Native Speaker	0	2	46.0	56.0	12.0	Siblings	-100.0	-1.7842055367878713	Mating
R_PBrOzxGNZlA6S5z	Female	31.0	White	Fluent - Native Speaker	8	3	86.0	56.0	0.0	Siblings	-100.0	-1.2657528362895996	Mating
R_307e6DkFlKZOTtx	Male	57.0	White	Fluent - Native Speaker	8	3	40.0	27.0	7.0	Siblings	-100.0	-1.7029459697723703	Mating
R_2YaXdkHwMqC6nin	Male	48.0	White	Fluent - Native Speaker	8	2	70.0	80.0	5.0	Siblings	-100.0	-1.6786447198574694	Mating
R_8c9kojFzb7Dc37P	Male	31.0	Asian	Fluent - Native Speaker	7	3	51.0	49.0	60.0	Siblings	-100.0	-1.3498662894441864	Mating
R_3MEiMs16WtNSyOB	Male	57.0	White	Fluent - Native Speaker	7	3	72.0	90.0	0.0	Siblings	-100.0	-1.6369918558980543	Mating
R_1pyWrbbpwgGyKu6	Male	60.0	White	Fluent - Native Speaker	9	4	90.0	90.0	0.0	Siblings	-100.0	-1.2635863966862078	Mating
R_pcLrQKjwCHgK9PP	Female	42.0	White	Fluent - Native Speaker	7	2	69.0	29.0	42.0	Siblings	-100.0	-1.3077729271975456	Mating
R_3PsL4NIopYNkC4E	Female	30.0	White	Fluent - Native Speaker	9	3	80.0	30.0	0.0	Siblings	-100.0	-1.6148329015486371	Mating
R_1DqzaE90ZYvXivc	Male	30.0	Black/African American	Fluent - Native Speaker	1	2	66.0	65.0	0.0	Siblings	-100.0	-2.034054860773564	Mating
R_3rGwFLCFTm0FvLB	Female	52.0	White	Fluent - Native Speaker	2	2	100.0	100.0	87.0	Siblings	-100.0	-1.3781148137729746	Mating
R_3HTbBPsQT4Euo1f	Male	26.0	White	Fluent - Native Speaker	0	1	100.0	85.0	0.0	Siblings	-100.0	-2.162173470743474	Mating
R_2wmoTozRv7NAo2U	Female	64.0	Black/African American	Fluent - Native Speaker	5	3	85.0	91.0	97.0	Siblings	-100.0	-0.944479684975018	Mating
R_3fNzfgFPcp8kFHe	Female	72.0	White	Fluent - Native Speaker	1	2	80.0	82.0	70.0	Siblings	-100.0	-1.263453790026062	Mating
R_10rrKQCBetm57sO	Male	67.0	White	Fluent - Native Speaker	6	4	80.0	0.0	0.0	Siblings	-100.0	-1.418136006633194	Mating
R_8bRKQHaQAJUk40h	Female	59.0	White	Fluent - Native Speaker	9	4	50.0	40.0	0.0	Siblings	80.0	0.7742559183985562	Mating
R_1j6NPSh1yvAaEGS	Female	47.0	Black/African American	Fluent - Native Speaker	5	3	60.0	40.0	90.0	Siblings	-100.0	-1.916232654396933	Mating
R_A5QRFK3ehXjfJW9	Female	65.0	White	Fluent - Native Speaker	2	3	100.0	95.0	0.0	Siblings	-100.0	-1.5975718915737376	Mating
R_3sAIsERoZcHkEpf	Female	66.0	White	Fluent - Native Speaker	2	2	20.0	23.0	9.0	Siblings	-100.0	-1.3188115822238318	Mating
R_3KrM59gQRiuTbf3	Male	55.0	Black/African American	Fluent - Native Speaker	4	3	61.0	71.0	1.0	Siblings	-100.0	-1.7762248660653777	Mating
R_3dGNRenB0HMo9Nj	Female	55.0	Black/African American	Fluent - Native Speaker	3	2	95.0	45.0	97.0	Siblings	-99.0	-1.7613137906163172	Mating
R_UxBwqLp6aeLNCQ9	Male	58.0	Black/African American	Fluent - Native Speaker	6	3	45.0	47.0	28.0	Siblings	-100.0	-1.4816744594613684	Mating
R_2tJ4ssPGSFyP0yM	Female	65.0	Hispanic/Latinx	Fluent - Native Speaker	0	3	0.0	0.0	100.0	Siblings	-100.0	-1.143093894382692	Mating
R_3pg2ZZY1qTUJTWz	Male	38.0	Hispanic/Latinx	Fluent - Native Speaker	5	2	40.0	30.0	60.0	Siblings	-100.0	-1.653980966939749	Mating
R_ZfPvqovrUe99Rv3	Male	59.0	White	Fluent - Native Speaker	5	1	33.0	43.0	72.0	Siblings	-100.0	-1.8151986024443625	Mating
R_REt2v8EvJ1QELRL	Male	53.0	Other	Fluent - Native Speaker	6	2	60.0	60.0	25.0	Siblings	-100.0	-2.0131189534146614	Mating
R_32LQVTHsCdxP3fR	Male	58.0	Asian	Fluent - Native Speaker	9	4	40.0	43.0	72.0	Siblings	-100.0	-2.4855816445619148	Mating
R_3QDDtBmlx5r0ciN	Male	58.0	Black/African American	Fluent - Native Speaker	0	2	98.0	90.0	15.0	Siblings	-100.0	-1.342716172598588	Mating
R_2pLy1V7xrQDyOEv	Female	68.0	Black/African American	Fluent - Native Speaker	2	2	70.0	75.0	100.0	Siblings	-100.0	-1.5145759937757586	Mating
R_4VJgPUEwlvaoUGl	Male	41.0	White	Fluent - Native Speaker	6	3	81.0	30.0	30.0	Siblings	-100.0	-1.37893190261121	Mating
R_2YLiC2Nv4XMjf77	Male	66.0	White	Fluent - Native Speaker	4	2	25.0	10.0	70.0	Siblings	-100.0	-2.333393131960228	Mating
R_2wpEMqz46xtJZPc	Male	46.0	Black/African American	Fluent - Native Speaker	3	2	100.0	0.0	100.0	Siblings	-100.0	-1.1323961340943969	Mating
R_1ieUTCyfju8kz9g	Male	46.0	Black/African American	Fluent - Native Speaker	5	3	70.0	50.0	70.0	Siblings	-100.0	-1.906809206162918	Mating
R_DdwY5mRQIShXnLH	Male	58.0	White	Fluent - Native Speaker	5	3	100.0	71.0	0.0	Siblings	-100.0	-1.3992952887529044	Mating
R_tJuvaLyUsXJHgVX	Female	69.0	Black/African American	Fluent - Native Speaker	5	3	89.0	96.0	81.0	Siblings	-100.0	-1.5158041058187908	Mating
R_2tJoMcc9Cx2Chp8	Female	67.0	White	Fluent - Native Speaker	4	3	100.0	91.0	0.0	Siblings	-100.0	-1.56751196079784	Mating
R_2sRuhXKkEahOYPR	Male	75.0	White	Fluent - Native Speaker	8	4	31.0	40.0	62.0	Siblings	-100.0	-2.5244993090778323	Mating
R_ZgXE2feRrPEx489	Male	58.0	White	Fluent - Native Speaker	2	2	100.0	100.0	0.0	Siblings	-100.0	-2.124241172395491	Mating
R_4I0WsH96NpcuKbf	Male	61.0	White	Fluent - Native Speaker	6	3	81.0	59.0	0.0	Siblings	-100.0	-1.873205680763184	Mating
R_eguElH4hwB6YSWt	Male	50.0	Other	Fluent - Native Speaker	0	2	86.0	90.0	10.0	Siblings	-100.0	-2.616068302153019	Mating
R_2teYEwjqE1zLNyD	Male	60.0	White	Fluent - Native Speaker	1	2	50.0	50.0	50.0	Siblings	-99.0	-2.66430122829102	Mating
R_6r0ToiMBgv7EuS5	Female	48.0	Asian	Fluent - Native Speaker	5	3	52.0	52.0	0.0	Siblings	-100.0	-1.4577406028806	Mating
R_R8DnwjKvUeFP5HH	Male	50.0	Asian	Fluent - Native Speaker	9	3	54.0	54.0	63.0	Siblings	-100.0	-2.2683983438089865	Mating
R_zTIg4jKjmxOs7BL	Male	66.0	White	Fluent - Native Speaker	5	1	19.0	5.0	7.0	Siblings	-100.0	-2.256433241379085	Mating
R_10BrNn02olTPtvl	Female	59.0	White	Fluent - Native Speaker	2	2	49.0	49.0	0.0	Siblings	-100.0	-2.3001740757380227	Mating
R_WdJZK05I6P7w4bn	Male	70.0	White	Fluent - Native Speaker	9	4	25.0	60.0	95.0	Siblings	-100.0	-1.7042083118342235	Mating
R_1jEftTz0ibsJETQ	Male	71.0	White	Fluent - Native Speaker	4	2	25.0	0.0	0.0	Siblings	-100.0	-1.437846080972215	Mating
R_263xLQUojzr3oK9	Male	25.0	White	Fluent - Native Speaker	7	3	91.0	90.0	0.0	Siblings	-100.0	-1.5821962202491495	Mating
R_2Sk6xkzOKeZte7c	Female	22.0	White	Fluent - Native Speaker	0	2	93.0	91.0	0.0	Siblings	-100.0	-2.332388809662933	Mating
R_9SjtnfDCR9ltv5D	Female	40.0	Other	Fluent - Native Speaker	7	4	71.0	61.0	8.0	Siblings	-100.0	-1.7239407390365016	Mating
R_1gOYMSwGEMma5j1	Male	29.0	Asian	Fluent - Native Speaker	9	3	50.0	60.0	0.0	Siblings	-100.0	-1.7108470885349252	Mating
R_2ZBkHTwCLUZTHSD	Female	26.0	White	Fluent - Native Speaker	5	2	49.0	52.0	30.0	Siblings	-100.0	-1.7066263891787763	Mating
R_2zMGlyxXNuhSmHx	Male	29.0	White	Fluent - Native Speaker	8	3	0.0	0.0	100.0	Siblings	40.0	0.3132663652081984	Mating
R_bkIvkJTi2ykLHDX	Male	28.0	White	Fluent - Native Speaker	6	2	75.0	95.0	5.0	Siblings	-100.0	-1.80002342283826	Mating
R_1giGBmXQKCcEFAi	Male	23.0	Asian	Fluent - Non-native Speaker	3	3	70.0	65.0	5.0	Siblings	-100.0	-2.3677535781719903	Mating
R_30wauxMZ4wn8P1m	Other	22.0	White	Fluent - Native Speaker	0	1	100.0	85.0	10.0	Siblings	-100.0	-1.8358387096104096	Mating
R_3ESBFN1A2kmBBcA	Male	24.0	American Indian/Alaska Native	Fluent - Native Speaker	5	1	70.0	40.0	0.0	Siblings	-100.0	-1.9397477419187077	Mating
R_1CEchKb3LJagSQr	Male	35.0	White	Fluent - Native Speaker	0	1	66.0	100.0	0.0	Siblings	-100.0	-1.927852642936039	Mating
R_BKuVALQ8wFxmpA5	Female	27.0	White	Fluent - Native Speaker	5	3	85.0	80.0	15.0	Siblings	-100.0	-1.823171452474428	Mating
R_3JeFww2AupUSyhi	Female	70.0	White	Fluent - Native Speaker	5	1	50.0	60.0	100.0	Siblings	-100.0	-1.8819532315419865	Mating
R_3IQp860edavMFRE	Female	25.0	White	Fluent - Native Speaker	2	2	75.0	70.0	0.0	Siblings	-100.0	-1.5659074682556389	Mating
R_3Gw6zKM4gq4lL9X	Female	23.0	White	Fluent - Native Speaker	5	0	50.0	50.0	0.0	Siblings	-100.0	-1.4995185701271836	Mating
R_Or5ZAWZEfE6SAdX	Male	33.0	Hispanic/Latinx	Fluent - Native Speaker	6	2	80.0	80.0	0.0	Siblings	-100.0	-2.4274892146416382	Mating
R_2zIR8WizhAwUafq	Male	35.0	White	Fluent - Native Speaker	5	3	38.0	36.0	36.0	Siblings	-82.0	-2.8944209353062806	Mating
R_3HFXTCnlewgL3cX	Male	30.0	White	Fluent - Native Speaker	0	1	20.0	90.0	0.0	Siblings	-91.0	-1.7618311435323146	Mating
R_ULxrFrmXuPrqHhn	Male	33.0	White	Fluent - Native Speaker	5	3	64.0	61.0	1.0	Siblings	-100.0	-1.6631734876290487	Mating
R_1DHaypbFBF5Rp2r	Male	32.0	White	Fluent - Native Speaker	2	2	50.0	50.0	0.0	Siblings	-100.0	-1.9245689248823588	Mating
R_2QKxEex3oE4n7Zf	Male	34.0	White	Fluent - Native Speaker	7	2	55.0	55.0	4.0	Siblings	-100.0	-2.0167587900033914	Mating
R_27gjcNUkcJglgV1	Male	32.0	White	Fluent - Native Speaker	6	3	33.0	0.0	15.0	Siblings	-100.0	-1.484692844577124	Mating
R_1f44lAgM6RubBsJ	Female	62.0	White	Fluent - Native Speaker	7	2	26.0	26.0	67.0	Siblings	-100.0	-1.7180387934202606	Mating
R_1hEDulPO1n0rfO8	Male	35.0	White	Fluent - Native Speaker	8	3	90.0	100.0	0.0	Siblings	-100.0	-1.5077358145409756	Mating
R_d08FE4lUL7lOoql	Male	30.0	White	Fluent - Native Speaker	5	3	80.0	85.0	0.0	Siblings	-100.0	-3.118195264523252	Mating
R_01hRXEWB01YXFa9	Male	72.0	White	Fluent - Native Speaker	7	3	30.0	9.0	40.0	Siblings	-100.0	-1.4053447808654458	Mating
R_3D7MCwskL5hfBFq	Female	33.0	Black/African American	Fluent - Native Speaker	1	3	91.0	75.0	80.0	Siblings	-100.0	-1.4828604690449636	Mating
R_urZVPb1A8Ac0kjT	Male	35.0	White	Fluent - Native Speaker	9	3	65.0	60.0	65.0	Siblings	-100.0	-1.86425805253688	Mating
R_2S7dHcN6weKN8CS	Female	20.0	White	Fluent - Native Speaker	0	2	80.0	70.0	0.0	Siblings	-100.0	-2.220094933402192	Mating
R_2tMrNW0MnX0joKo	Male	32.0	White	Fluent - Native Speaker	3	2	81.0	81.0	58.0	Siblings	-100.0	-1.871317288053672	Mating
R_5BdnaIfXYO5OTLz	Male	35.0	White	Fluent - Native Speaker	1	2	73.0	55.0	11.0	Siblings	-100.0	-2.281177526576858	Mating
R_1prHTA3qUPf0jqr	Male	34.0	White	Fluent - Native Speaker	0	1	85.0	95.0	1.0	Siblings	-100.0	-1.2497671849215624	Mating
R_3pu1Of1qGVUKKpd	Female	23.0	White	Fluent - Native Speaker	1	3	100.0	95.0	0.0	Siblings	-100.0	-1.817778944706336	Mating
R_WiLjdU6sJnJhH4l	Female	32.0	Black/African American	Fluent - Native Speaker	5	3	90.0	75.0	45.0	Siblings	-100.0	-1.9325040549790216	Mating
R_3NXjORwtwfjFkRO	Male	31.0	White	Fluent - Native Speaker	4	2	75.0	25.0	0.0	Siblings	-100.0	-1.6528127727797544	Mating
R_3kNYKudOAMRwbzj	Male	36.0	White	Fluent - Native Speaker	6	2	85.0	89.0	70.0	Siblings	-100.0	-1.684035798836064	Mating
R_27x0s2D5ebUGNfd	Male	37.0	White	Fluent - Native Speaker	3	3	90.0	92.0	92.0	Siblings	-100.0	-2.1888043851538352	Mating
R_3IPQ3cODybwnAcJ	Female	18.0	Hispanic/Latinx	Fluent - Native Speaker	1	1	97.0	95.0	20.0	Siblings	-100.0	-1.6369103477947506	Mating
R_3Rfiqv6al2M0hO4	Male	68.0	White	Fluent - Native Speaker	5	2	9.0	6.0	30.0	Siblings	-100.0	-1.192206590246245	Mating
R_r7wiTeBaeAFbxaV	Female	24.0	White	Fluent - Native Speaker	6	4	73.0	48.0	44.0	Siblings	-100.0	-1.7535039268680943	Mating
R_3IZiwvjk5yfDtXM	Female	61.0	White	Fluent - Native Speaker	0	2	90.0	83.0	0.0	Siblings	-100.0	-1.5806735598283543	Mating
R_szCXVxWu3dWwQjT	Male	35.0	White	Fluent - Native Speaker	5	3	89.0	81.0	80.0	Siblings	-90.0	-1.4385233561241415	Mating
R_33seRvipn2cFpuz	Male	33.0	White	Fluent - Native Speaker	5	3	81.0	91.0	7.0	Siblings	-64.0	-1.1573466661987115	Mating
R_1hKJAipaGolMAGm	Female	22.0	White	Fluent - Native Speaker	7	3	71.0	53.0	65.0	Siblings	-94.0	-1.726809713798496	Mating
R_3oHHbiE1sP2AeV4	Female	69.0	White	Fluent - Native Speaker	7	2	98.0	100.0	0.0	Siblings	-100.0	-0.9777547083964347	Mating
R_Zw0kvlsnVs5k8dH	Female	59.0	White	Fluent - Native Speaker	6	2	82.0	82.0	0.0	Siblings	-100.0	-1.5326381302419936	Mating
R_3ikGTfOvA0T73W8	Female	27.0	White	Fluent - Native Speaker	5	3	86.0	86.0	20.0	Siblings	-100.0	-1.6926369993781272	Mating
R_2w47vpYyQZK7CQA	Female	59.0	White	Fluent - Native Speaker	3	3	89.0	91.0	0.0	Siblings	-100.0	-2.0897185836828047	Mating
R_3oASfF6Ratyj4k0	Male	25.0	Asian	Fluent - Native Speaker	0	2	60.0	60.0	9.0	Siblings	-100.0	-1.2776372178165594	Mating
R_3LkazEsTG0YVNaY	Female	59.0	White	Fluent - Native Speaker	5	1	60.0	40.0	30.0	Siblings	-100.0	-1.8875294969641072	Mating
R_2DUe3VQAPQ61ZxR	Female	63.0	White	Fluent - Native Speaker	5	2	100.0	71.0	0.0	Siblings	-100.0	-1.6292766258200686	Mating
R_2qwtvxKpmnYxIwc	Male	25.0	Hawaiian/Pacific Islander	Fluent - Native Speaker	0	1	79.0	92.0	14.0	Siblings	-100.0	-1.888336762648365	Mating
R_D0rfrh8t4doLLYR	Female	35.0	Black/African American	Fluent - Native Speaker	3	3	100.0	92.0	25.0	Siblings	-100.0	-1.5280705087657984	Mating
R_1dcsAZC1DdhrNJb	Female	32.0	Black/African American	Fluent - Native Speaker	3	2	91.0	89.0	78.0	Siblings	-100.0	-1.7992729881898533	Mating
R_2thy8OkeSxm6yBJ	Female	58.0	White	Fluent - Native Speaker	6	4	100.0	25.0	25.0	Siblings	-100.0	-1.9850520780375835	Mating
R_vGBjM0YXGHdINDr	Female	67.0	White	Fluent - Native Speaker	3	3	20.0	9.0	10.0	Siblings	-100.0	-1.5791075678345303	Mating
R_bemvGQkcLAFfseR	Female	58.0	White	Fluent - Native Speaker	0	2	50.0	39.0	0.0	Siblings	-100.0	-1.634548323932534	Mating
R_1q1IOdZZGyF5X1P	Male	28.0	White	Fluent - Non-native Speaker	4	1	70.0	75.0	0.0	Siblings	-100.0	-1.4234424253079818	Mating
R_qydZ64Vc28v9CaR	Female	21.0	White	Fluent - Native Speaker	3	3	80.0	70.0	20.0	Siblings	-100.0	-2.2788220347368164	Mating
R_3r0aJP2XKPJ7hmx	Female	25.0	White	Fluent - Native Speaker	5	3	78.0	79.0	0.0	Siblings	-100.0	-1.3262977141050294	Mating
R_bPFb5RbM1QxIZRD	Male	21.0	Black/African American	Fluent - Native Speaker	0	2	79.0	60.0	77.0	Siblings	-100.0	-1.767113248901888	Mating
R_1LI6zetlpLw4b9W	Female	28.0	Black/African American	Fluent - Native Speaker	1	2	13.0	46.0	89.0	Siblings	-100.0	-1.773011450567471	Mating
R_z6kthri4iKcLK2B	Male	58.0	White	Fluent - Native Speaker	7	3	60.0	41.0	40.0	Siblings	-100.0	-1.6232965022803798	Mating
R_3O63G5XnXUwVtwA	Female	64.0	Black/African American	Fluent - Native Speaker	5	2	100.0	100.0	25.0	Siblings	-100.0	-1.4321055692756377	Mating
R_110gdSpXpJpIeOz	Male	62.0	White	Fluent - Native Speaker	9	3	66.0	60.0	55.0	Siblings	-100.0	-2.0580503098683898	Mating
R_8ePlMDBuMSxbGUN	Female	58.0	White	Fluent - Native Speaker	8	3	91.0	70.0	60.0	Siblings	-100.0	-1.547508249484254	Mating
R_RmXZinbtVYyC7JL	Female	62.0	White	Fluent - Native Speaker	8	3	10.0	0.0	0.0	Siblings	-100.0	-1.9448294222350808	Mating
R_r7lFjBEmVsex6Ux	Female	27.0	White	Fluent - Native Speaker	8	4	61.0	30.0	72.0	Siblings	-100.0	-1.2768619961720975	Mating
R_3qC1Fcb7lAetycM	Female	18.0	White	Fluent - Native Speaker	1	2	80.0	80.0	0.0	Siblings	-100.0	-2.0974510050392547	Mating
R_3kv8fKn4TYZ5F8O	Female	36.0	Black/African American	Fluent - Native Speaker	6	3	100.0	100.0	0.0	Siblings	-100.0	-1.5676812229684751	Mating
R_diCZxVxbUlXQKYN	Female	27.0	White	Fluent - Native Speaker	5	2	90.0	100.0	0.0	Siblings	-100.0	-1.3454243908005965	Mating
R_tEw7aOtt5Y5McSd	Female	24.0	White	Fluent - Native Speaker	3	3	50.0	70.0	100.0	Siblings	-100.0	-1.630960824906963	Mating
R_1f1y6emf6qWIeg2	Female	26.0	White	Fluent - Native Speaker	6	4	90.0	80.0	40.0	Siblings	-100.0	-1.8278148250842643	Mating
R_33CtiaPYRnLXf4A	Male	60.0	White	Fluent - Native Speaker	9	4	87.0	0.0	0.0	Siblings	-100.0	-1.1435765230943378	Mating
R_1DnZLFvDIfRdPnb	Male	70.0	White	Fluent - Native Speaker	4	2	91.0	85.0	0.0	Siblings	-100.0	-2.4886272662883058	Mating
R_2rAfJl7E9lplPkv	Female	26.0	Hispanic/Latinx	Fluent - Native Speaker	7	3	100.0	100.0	0.0	Siblings	-100.0	-2.011139505837751	Mating
R_12yHoSrcmoWBiw9	Male	62.0	White	Fluent - Native Speaker	3	3	59.0	38.0	6.0	Siblings	-8.0	-0.3381322575607188	Mating
R_2wymmzQP16RWjfE	Female	60.0	White	Not Fluent	5	3	100.0	87.0	3.0	Siblings	-100.0	-1.3049378386812194	Mating
R_1IlVuKAWqObAkdu	Male	28.0	White	Fluent - Native Speaker	6	3	77.0	85.0	0.0	Siblings	-100.0	-1.052329985229718	Mating
R_5bFEE9J8jjArLbP	Female	60.0	White	Fluent - Native Speaker	5	0	35.0	60.0	85.0	Siblings	-100.0	-1.1948974030045043	Mating
R_3EEiUFi5Uis4AH6	Female	18.0	White	Fluent - Native Speaker	0	2	5.0	12.0	7.0	Siblings	-100.0	-1.7333569631950865	Mating
R_1LTiw8OJShlJOIj	Female	61.0	White	Fluent - Native Speaker	2	2	0.0	0.0	82.0	Siblings	-100.0	-2.266039751771592	Mating
R_1dixnrXlciMD77z	Male	60.0	White	Fluent - Native Speaker	2	4	70.0	80.0	10.0	Siblings	-100.0	-1.7479857010815718	Mating
R_28YscUabw5ybVRa	Female	24.0	White	Fluent - Native Speaker	4	3	20.0	20.0	50.0	Siblings	-100.0	-1.806512718577937	Mating
R_1jUn61yLOzR00Af	Female	68.0	White	Fluent - Native Speaker	5	3	20.0	20.0	80.0	Siblings	-100.0	-0.8134495426385866	Mating
R_1GB1nEWHyTBYQ3p	Male	58.0	White	Fluent - Native Speaker	5	4	40.0	30.0	70.0	Siblings	-100.0	-2.011821480795234	Mating
R_3JDyxueaYGYR59x	Female	27.0	White	Fluent - Native Speaker	3	3	80.0	40.0	20.0	Siblings	-100.0	-2.122803523648148	Mating
R_3hc1VoSTHgSE8os	Female	62.0	White	Fluent - Native Speaker	9	3	90.0	90.0	100.0	Siblings	-100.0	-1.7130818770138627	Mating
R_Wie82huFVslqXnz	Female	24.0	White	Fluent - Native Speaker	8	3	90.0	80.0	0.0	Siblings	-100.0	-1.8620620374748853	Mating
R_DcasGiop8hqDYYx	Female	20.0	White	Fluent - Native Speaker	1	2	100.0	100.0	71.0	Siblings	-100.0	-2.062308340550339	Mating
R_23Wy1n7PPq7Sx5I	Female	72.0	White	Fluent - Native Speaker	5	3	99.0	100.0	0.0	Siblings	-100.0	-1.0821253199144092	Mating
R_3JfHZLp0rgjy8bK	Female	27.0	White	Fluent - Native Speaker	1	4	70.0	71.0	81.0	Siblings	-100.0	-1.4872080232767595	Mating
R_bjgLfCctxvyxBsd	Female	62.0	White	Fluent - Native Speaker	8	3	0.0	0.0	100.0	Siblings	-100.0	-1.670101264581992	Mating
R_3DklfNb7TNd9QSX	Female	41.0	Asian	Fluent - Native Speaker	5	4	92.0	88.0	6.0	Siblings	-100.0	-2.1236340897769206	Mating
R_3dEvSGZ5gLlHjeZ	Female	73.0	White	Fluent - Native Speaker	3	2	100.0	75.0	45.0	Siblings	-100.0	-1.836848521800796	Mating
R_232chRnT6ckWAhO	Male	49.0	Black/African American	Fluent - Native Speaker	7	3	75.0	75.0	5.0	Siblings	-100.0	-1.714058226909314	Mating
R_2zOtE9v7TYvqIDo	Female	75.0	White	Fluent - Native Speaker	2	1	71.0	70.0	3.0	Siblings	-98.0	-1.1887928210430088	Mating
R_ZJMKtchuTaN3URP	Female	62.0	Other	Fluent - Native Speaker	3	2	60.0	61.0	100.0	Siblings	-100.0	-1.2681207064966795	Mating
R_29hMZWwrIS4fGCF	Male	58.0	Asian	Fluent - Native Speaker	8	2	81.0	57.0	0.0	Siblings	-100.0	-2.252357247091652	Mating
R_2uVS13pUjE9hH8W	Female	62.0	Black/African American	Fluent - Native Speaker	9	2	73.0	73.0	94.0	Siblings	-100.0	-1.964251691279884	Mating
R_2OMYzDmL5yXCZQq	Female	63.0	Black/African American	Fluent - Native Speaker	3	3	50.0	50.0	90.0	Siblings	-100.0	-2.1408062331187803	Mating
R_RKvS1JcYeJe5gat	Male	49.0	White	Fluent - Native Speaker	9	4	80.0	70.0	0.0	Siblings	-100.0	-1.8760036613044155	Mating
R_3R4Usn1BZxYxzOG	Female	59.0	Black/African American	Fluent - Native Speaker	2		100.0	100.0	0.0	Siblings	-100.0	-1.7911079324501626	Mating
R_2X6CMnPjyIJdCnx	Female	64.0	Black/African American	Fluent - Native Speaker	6	3	90.0	92.0	75.0	Siblings	-96.0	-2.021484032227322	Mating
R_1OPHSbv9eo60t97	Male	69.0	American Indian/Alaska Native	Fluent - Native Speaker	3	2	65.0	65.0	0.0	Siblings	-100.0	-1.324514080508309	Mating
R_1OoQRXHrqOTnNSB	Female	34.0	Asian	Fluent - Native Speaker	4	3	30.0	21.0	81.0	Siblings	-100.0	-1.4549258814661452	Mating
R_3sKb4Cjnz2hWv6N	Female	26.0	Asian	Fluent - Native Speaker	0	1	68.0	69.0	0.0	Siblings	-100.0	-2.3590489449199885	Mating
R_2PjMOtuMh8Wwzi8	Female	18.0	Asian	Fluent - Native Speaker	3	1	76.0	48.0	21.0	Siblings	-100.0	-1.9955405388710263	Mating
R_3kbq7kdNNugigJN	Male	36.0	Black/African American	Fluent - Native Speaker	6	3	90.0	91.0	0.0	Siblings	-100.0	-1.607176309645788	Mating
R_3nC9Kz0UtIgmts8	Male	29.0	Black/African American	Fluent - Native Speaker	7	2	20.0	19.0	0.0	Siblings	-100.0	-1.7439866595169675	Mating
R_2ffIG9lKneNtBEW	Male	30.0	Black/African American	Fluent - Native Speaker	5	3	51.0	51.0	60.0	Siblings	-100.0	-1.7285768095824907	Mating
R_1Falh6V1yRTuFx3	Male	33.0	Black/African American	Fluent - Native Speaker	5	3	50.0	50.0	63.0	Siblings	-100.0	-1.3943950265401184	Mating
R_2TTqqMKS9KPpsMy	Male	23.0	Asian	Fluent - Native Speaker	9	3	57.0	43.0	0.0	Siblings	-100.0	-2.2018684434120432	Mating
R_2P6Cex1cHfRerOc	Male	36.0	Asian	Fluent - Native Speaker	0	1	50.0	50.0	5.0	Siblings	-100.0	-1.5173336711525012	Mating
R_3ktBofPb86VkrQb	Female	45.0	Other	Fluent - Non-native Speaker	9	3	90.0	88.0	42.0	Siblings	-100.0	-2.349880710678892	Mating
R_1dsIaQH8dv22GMf	Female	26.0	Hispanic/Latinx	Fluent - Native Speaker	4	3	100.0	100.0	80.0	Siblings	-100.0	-1.898550137318536	Mating
R_2Yod8DjeLbkCfTs	Female	77.0	White	Fluent - Native Speaker	4	4	81.0	83.0	70.0	Siblings	-100.0	-2.1061662405375343	Mating
R_0jNb7testoejqXD	Female	39.0	Other	Fluent - Native Speaker	6	3	54.0	53.0	99.0	Siblings	81.0	0.8594094388215909	Reciprocity
R_3NyvKSTQ75QwvAP	Female	18.0	Black/African American	Fluent - Native Speaker	0	0	73.0	75.0	19.0	Siblings	66.0	0.5639062126029346	Reciprocity
R_3dY8iJFdYAy44ih	Female	35.0	Black/African American	Fluent - Native Speaker	3	3	21.0	58.0	100.0	Siblings	85.0	0.8668298255510799	Reciprocity
R_3spQhQur7KQqpYc	Female	41.0	Hispanic/Latinx	Fluent - Native Speaker	8	2	67.0	34.0	52.0	Siblings	86.0	1.1819044984983988	Reciprocity
R_5sXixxoqh9TQSvn	Male	30.0	Asian	Fluent - Native Speaker	6	4	85.0	32.0	1.0	Siblings	53.0	0.8026616621529963	Reciprocity
R_1mza4CPmA9mV29p	Male	46.0	White	Fluent - Native Speaker	8	3	97.0	75.0	0.0	Siblings	100.0	1.408034880432863	Reciprocity
R_0HQyn2VHPoyfxAZ	Male	25.0	Black/African American	Fluent - Native Speaker	4	2	71.0	70.0	92.0	Siblings	31.0	0.1654097068386632	Reciprocity
R_1dt7XXdSvLHLhpj	Female	25.0	Hispanic/Latinx	Fluent - Native Speaker	4	2	50.0	50.0	30.0	Siblings	100.0	1.0595314884506972	Reciprocity
R_RQCkpKV48fXv5XH	Female	25.0	Other	Fluent - Native Speaker	4	3	90.0	90.0	0.0	Siblings	100.0	1.1292854749260748	Reciprocity
R_3EtoYVdcAlLsRqu	Male	27.0	White	Fluent - Native Speaker	4	3	58.0	16.0	10.0	Siblings	33.0	0.3126166903449364	Reciprocity
R_2QQHlTdkBnm762U	Male	70.0	Hispanic/Latinx	Fluent - Native Speaker	9	3	41.0	42.0	10.0	Siblings	-54.0	-0.6868713382400875	Reciprocity
R_2dYIF6n6aCm6eLZ	Male	40.0	White	Fluent - Native Speaker	9	2	90.0	80.0	25.0	Siblings	50.0	0.5426976679299648	Reciprocity
R_8omgYgIByvprXaN	Male	65.0	White	Fluent - Native Speaker	4	3	91.0	0.0	77.0	Siblings	53.0	0.8635601217809211	Reciprocity
R_3Jf4IDVPu0CcYkN	Male	28.0	Hispanic/Latinx	Fluent - Native Speaker	2	2	52.0	49.0	80.0	Siblings	56.0	0.5286708255601862	Reciprocity
R_2TsFuhkogE8n5Tl	Female	21.0	Asian	Fluent - Native Speaker	6	3	92.0	76.0	0.0	Siblings	78.0	1.0729922943743395	Reciprocity
R_8wCnN4KXlpbXF9n	Male	57.0	White	Fluent - Native Speaker	7	4	48.0	48.0	0.0	Siblings	36.0	0.6069324263093158	Reciprocity
R_2xPrOJWj5nQInnO	Female	49.0	White	Fluent - Native Speaker	4	3	82.0	84.0	83.0	Siblings	70.0	0.833924040094146	Reciprocity
R_QcWw71flOlPaAHD	Female	35.0	Asian	Fluent - Native Speaker	2	4	100.0	75.0	0.0	Siblings	65.0	0.9601409590912242	Reciprocity
R_1OHL8JZBsMMUbCr	Male	28.0	White	Fluent - Native Speaker	4	3	10.0	30.0	0.0	Siblings	62.0	0.862645999348246	Reciprocity
R_NVjuZQB8QVCJbyx	Male	65.0	White	Fluent - Native Speaker	5	3	71.0	61.0	6.0	Siblings	45.0	0.6289056215758739	Reciprocity
R_1M4kRZNkXkAVN49	Female	22.0	Black/African American	Fluent - Native Speaker	2	2	80.0	100.0	0.0	Siblings	71.0	1.2119545875990207	Reciprocity
R_3I5omapJgRDwna2	Female	19.0	Asian	Fluent - Native Speaker	3	2	60.0	58.0	15.0	Siblings	100.0	1.2046199118616538	Reciprocity
R_1Owq1Zt1uqWQZfv	Male	51.0	Asian	Fluent - Native Speaker	9	3	31.0	30.0	0.0	Siblings	100.0	0.9962356693467908	Reciprocity
R_2WBxxY8pCZ3tu7v	Male	46.0	Black/African American	Fluent - Native Speaker	3	3	100.0	100.0	0.0	Siblings	45.0	0.6528818306582226	Reciprocity
R_2cjfkn32rTz3HnK	Female	68.0	White	Fluent - Native Speaker	3	3	88.0	89.0	0.0	Siblings	2.0	0.0341371960212871	Reciprocity
R_2Ys127amWdPgpiB	Female	48.0	White	Fluent - Native Speaker	4	2	84.0	5.0	56.0	Siblings	82.0	0.8428066474075168	Reciprocity
R_41GOCwLja65ev7j	Female	53.0	White	Fluent - Native Speaker	3	4	75.0	90.0	30.0	Siblings	100.0	0.9276599435505216	Reciprocity
R_241A17luRriwbqC	Male	30.0	Asian	Fluent - Native Speaker	7	3	80.0	70.0	0.0	Siblings	100.0	0.5777254003685771	Reciprocity
R_22yNOjWPNt9T9OI	Female	38.0	Asian	Fluent - Native Speaker	5	3	100.0	100.0	13.0	Siblings	100.0	1.3588299509635666	Reciprocity
R_eP5uoVVLTb9s6YN	Female	34.0	White	Fluent - Native Speaker	4	3	30.0	40.0	20.0	Siblings	100.0	1.065128203928526	Reciprocity
R_1GxESTL2KXd3GUi	Male	50.0	Black/African American	Fluent - Native Speaker	8	3	100.0	18.0	87.0	Siblings	100.0	1.0198164483690328	Reciprocity
R_2doH7e0g7zQlhSs	Female	52.0	Hispanic/Latinx	Fluent - Native Speaker	6	3	91.0	94.0	19.0	Siblings	73.0	0.7465598956052472	Reciprocity
R_1160prMGEAgZQmI	Male	19.0	White	Fluent - Native Speaker	2	2	89.0	77.0	7.0	Siblings	87.0	1.1460947617531887	Reciprocity
R_2EFUwUgR6h7cuVC	Male	20.0	Black/African American	Fluent - Native Speaker	1	2	60.0	43.0	0.0	Siblings	100.0	1.4478112998948192	Reciprocity
R_vVRu5G6NZ3XVy2l	Male	18.0	Hawaiian/Pacific Islander	Fluent - Native Speaker	7	1	90.0	61.0	65.0	Siblings	100.0	1.3049207252280464	Reciprocity
R_3JlsKzZVfJNtKrw	Female	60.0	White	Fluent - Native Speaker	6	4	83.0	82.0	92.0	Siblings	100.0	1.1973582887628895	Reciprocity
R_2flGkrlmrT0aWr7	Male	55.0	White	Fluent - Native Speaker	9	3	40.0	44.0	84.0	Siblings	76.0	0.8076598378918408	Reciprocity
R_3Hi7DqFYlg0kZTz	Male	38.0	White	Fluent - Native Speaker	8	3	100.0	100.0	0.0	Siblings	54.0	0.3166327189211768	Reciprocity
R_27xjO605KubxKPf	Male	64.0	White	Fluent - Native Speaker	8	3	40.0	39.0	82.0	Siblings	26.0	0.5662695569981866	Reciprocity
R_R8nUAspb92Cc5nX	Female	26.0	Other	Fluent - Native Speaker	6	3	90.0	90.0	10.0	Siblings	50.0	0.6234740856232851	Reciprocity
R_3CIbl2VzOMqZUv0	Male	49.0	White	Fluent - Native Speaker	6	4	100.0	27.0	72.0	Siblings	93.0	1.0492687449809928	Reciprocity
R_s5UQ7MLv4TPmUmd	Male	41.0	Hispanic/Latinx	Fluent - Native Speaker	4	2	90.0	90.0	0.0	Siblings	90.0	0.883336274803366	Reciprocity
R_1feDrDmzPE2lDbs	Female	43.0	Black/African American	Fluent - Native Speaker	2	2	70.0	70.0	81.0	Siblings	100.0	1.1410185310258318	Reciprocity
R_10Ucz6HYbt3yymv	Male	58.0	White	Fluent - Native Speaker	7	2	0.0	0.0	83.0	Siblings	67.0	0.885648269712243	Reciprocity
R_1ojV5vQ6UQxRKnO	Male	53.0	White	Fluent - Native Speaker	8	3	100.0	100.0	0.0	Siblings	100.0	0.9956954904164204	Reciprocity
R_31Hlwe3SGGG2gcy	Female	22.0	White	Fluent - Native Speaker	0	2	90.0	90.0	0.0	Siblings	100.0	0.9896264813744092	Reciprocity
R_1jl9AHiEEBrLYmt	Female	49.0	White	Fluent - Native Speaker	6	3	100.0	80.0	0.0	Siblings	79.0	1.1842249267669411	Reciprocity
R_BFYnKUG8o8pboZ3	Female	29.0	Asian	Fluent - Native Speaker	6	3	90.0	80.0	0.0	Siblings	55.0	0.3879964888710119	Reciprocity
R_r2xjUYt3ye5TY6B	Male	41.0	Black/African American	Fluent - Native Speaker	5	4	61.0	39.0	0.0	Siblings	88.0	0.92581436908031	Reciprocity
R_2ZPO84IHZgn3sSi	Female	51.0	White	Fluent - Native Speaker	1	2	50.0	50.0	61.0	Siblings	32.0	0.2046091794658484	Reciprocity
R_9zE8Wwc7SjSaFNL	Female	59.0	White	Fluent - Native Speaker	6	2	29.0	20.0	82.0	Siblings	29.0	0.273695921526657	Reciprocity
R_3RfoxsC8UUgyKgT	Male	30.0	Black/African American	Fluent - Native Speaker	4	2	69.0	72.0	0.0	Siblings	30.0	0.384108527351213	Reciprocity
R_2CQ963VLPfkK8nv	Male	49.0	White	Fluent - Native Speaker	4	3	8.0	8.0	34.0	Siblings	100.0	1.4406240918257227	Reciprocity
R_3qpT00MuP1ird06	Female	30.0	White	Fluent - Native Speaker	3	1	100.0	100.0	20.0	Siblings	62.0	0.7531342588825634	Reciprocity
R_1r8pAL5FycJ3Mah	Female	39.0	Black/African American	Fluent - Native Speaker	4	2	91.0	92.0	1.0	Siblings	64.0	0.7652613778687939	Reciprocity
R_XFJIAMEa5jidEWt	Female	30.0	Hispanic/Latinx	Fluent - Native Speaker	1	3	13.0	63.0	0.0	Siblings	80.0	0.8319292042682812	Reciprocity
R_3NP6Q7y56P19vuI	Male	62.0	White	Fluent - Native Speaker	9	4	10.0	5.0	100.0	Siblings	15.0	0.622109086023796	Reciprocity
R_USYkVXk3am6yBdn	Male	43.0	White	Fluent - Native Speaker	9	2	85.0	84.0	74.0	Siblings	100.0	1.0163397140482522	Reciprocity
R_40FvnfVbVkP5dER	Female	39.0	White	Fluent - Native Speaker	7	3	50.0	30.0	0.0	Siblings	50.0	0.6707699337951448	Reciprocity
R_21dOw8EVOyyNu8g	Female	46.0	White	Fluent - Native Speaker	7	3	38.0	22.0	4.0	Siblings	90.0	0.7892593984891983	Reciprocity
R_Zz5Xpmt5leFfj8d	Female	50.0	Asian	Fluent - Native Speaker	5	3	93.0	80.0	0.0	Siblings	100.0	0.7664676729865176	Reciprocity
R_3matu44goYdwqeU	Male	34.0	Black/African American	Fluent - Native Speaker	0	2	100.0	70.0	0.0	Siblings	100.0	1.1645485479128976	Reciprocity
R_3e8exbfJ8RZAQ4J	Male	47.0	White	Fluent - Native Speaker	9	4	60.0	20.0	0.0	Siblings	100.0	1.1498959572959118	Reciprocity
R_1dyRUuYuXpyDfKx	Female	20.0	Black/African American	Fluent - Native Speaker	7	2	78.0	77.0	64.0	Siblings	100.0	1.2167499052475397	Reciprocity
R_s7IPhs0NwfUT4Nb	Other	47.0	White	Fluent - Native Speaker	1	3	100.0	100.0	35.0	Siblings	79.0	1.2258507745700165	Reciprocity
R_1DwO3TpizNa6OIT	Male	38.0	White	Fluent - Native Speaker	6	2	63.0	39.0	10.0	Siblings	34.0	0.3838686163321397	Reciprocity
R_PI2H7Na9NtUmilj	Male	53.0	White	Not Fluent	8	3	91.0	70.0	0.0	Siblings	100.0	1.2260213810074183	Reciprocity
R_2Yn3oYpkDppLpHN	Male	53.0	White	Fluent - Native Speaker	6	3	20.0	20.0	40.0	Siblings	100.0	0.9395486144111086	Reciprocity
R_1gBK4Z7IfTw65BT	Male	50.0	White	Fluent - Native Speaker	2	2	71.0	67.0	12.0	Siblings	61.0	1.099962315572215	Reciprocity
R_1NkRKJ1vPtTE9ss	Female	59.0	White	Fluent - Native Speaker	9	4	58.0	58.0	42.0	Siblings	93.0	1.4225338767327838	Reciprocity
R_O0VprBRC5Z4teG5	Male	52.0	White	Fluent - Native Speaker	5	4	91.0	91.0	1.0	Siblings	90.0	0.8441267530414797	Reciprocity
R_2CN7Tioir57SL9m	Female	61.0	White	Fluent - Native Speaker	4	2	96.0	92.0	0.0	Siblings	100.0	1.3376622630067154	Reciprocity
R_3QWRHixYsyUTXjs	Female	36.0	Other	Fluent - Native Speaker	2	1	50.0	75.0	100.0	Siblings	86.0	0.9194050867590056	Reciprocity
R_1BQPaS2I7sziAfg	Male	73.0	White	Fluent - Native Speaker	6	3	81.0	66.0	2.0	Siblings	21.0	0.0575369769302198	Reciprocity
R_3kBwNDLNcABpHF8	Male	46.0	Hispanic/Latinx	Fluent - Native Speaker	3	2	68.0	51.0	27.0	Siblings	46.0	0.4450929618484209	Reciprocity
R_3IWEX0Tqp5ciNHR	Male	54.0	White	Fluent - Native Speaker	3	3	70.0	90.0	90.0	Siblings	100.0	0.9845489205575022	Reciprocity
R_3FOingrx9LPCRfL	Female	53.0	Black/African American	Fluent - Native Speaker	7	4	90.0	86.0	8.0	Siblings	40.0	0.7524459866959236	Reciprocity
R_1n8UfzveyPlLe2A	Male	38.0	White	Fluent - Native Speaker	5	3	98.0	87.0	0.0	Siblings	63.0	0.8775085366899638	Reciprocity
R_3PpFXM4eDCBYCc1	Female	46.0	White	Fluent - Native Speaker	5	3	86.0	71.0	0.0	Siblings	88.0	1.1589972117905505	Reciprocity
R_28CYFFCFnAHvBgt	Other	22.0	White	Fluent - Native Speaker	1	2	100.0	30.0	91.0	Siblings	100.0	1.077103088994164	Reciprocity
R_3oAy1pGgPUkQ631	Male	40.0	White	Fluent - Native Speaker	9	3	44.0	10.0	0.0	Siblings	49.0	0.4140615219397332	Reciprocity
R_TjF38xhIJjpmWjv	Male	63.0	White	Fluent - Native Speaker	5	3	19.0	22.0	79.0	Siblings	100.0	1.3754100964414435	Reciprocity
R_1Qz8wSsWPrMCwev	Female	32.0	Hispanic/Latinx	Fluent - Native Speaker	5	3	71.0	63.0	61.0	Siblings	65.0	0.67792795829958	Reciprocity
R_2TXX8yR0MaD3Jj6	Female	47.0	Black/African American	Fluent - Native Speaker	1	2	100.0	100.0	58.0	Siblings	36.0	0.419392970131563	Reciprocity
R_w126NDksruttLfr	Male	44.0	White	Fluent - Native Speaker	5	2	85.0	80.0	0.0	Siblings	80.0	0.810676016739721	Reciprocity
R_1M7sQsLxdAHcTZL	Female	51.0	White	Fluent - Native Speaker	0	3	61.0	35.0	86.0	Siblings	100.0	0.7889383271779967	Reciprocity
R_1Gvql1EuyY6bUrA	Female	38.0	Asian	Fluent - Native Speaker	6	3	100.0	81.0	0.0	Siblings	100.0	0.8248047473087472	Reciprocity
R_bpyu6FKYlzL5li9	Male	20.0	Black/African American	Fluent - Native Speaker	0	2	65.0	30.0	70.0	Siblings	30.0	0.3560984760562138	Reciprocity
R_3oEJBCxzhsdyYBI	Female	24.0	Hispanic/Latinx	Fluent - Native Speaker	3	3	70.0	70.0	0.0	Siblings	100.0	0.8808388746187283	Reciprocity
R_1QzuvUJANHx2K6m	Male	67.0	White	Fluent - Native Speaker	1	1	24.0	17.0	0.0	Siblings	88.0	0.8465161214561104	Reciprocity
R_2YLmjZTky3t9Ior	Female	28.0	White	Fluent - Native Speaker	4	4	91.0	91.0	0.0	Siblings	15.0	0.3681022289966666	Reciprocity
R_2wMr72V0rtNkHSJ	Male	53.0	White	Fluent - Native Speaker	2	3	81.0	40.0	76.0	Siblings	80.0	0.6703711423864344	Reciprocity
R_0cwhJBA46ixQPZv	Female	79.0	White	Fluent - Native Speaker	4	4	100.0	100.0	0.0	Siblings	100.0	1.3337023641898746	Reciprocity
R_27dvHkeJ3lNYMfW	Male	45.0	White	Fluent - Native Speaker	6	3	60.0	20.0	4.0	Siblings	35.0	0.0337493809154719	Reciprocity
R_DDkOUOj6kHMwsX7	Male	23.0	American Indian/Alaska Native	Fluent - Native Speaker	5	2	72.0	45.0	32.0	Siblings	54.0	0.5726337327566038	Reciprocity
R_3dUWuVNRl3Rcljz	Male	23.0	White	Fluent - Native Speaker	2	3	81.0	66.0	9.0	Siblings	50.0	0.2610974371160231	Reciprocity
R_3KMJjiam3nZeh4G	Female	66.0	White	Fluent - Native Speaker	1	1	100.0	92.0	0.0	Siblings	100.0	0.8529561540841554	Reciprocity
R_3KIaAYFJa4Umfqx	Male	70.0	White	Fluent - Native Speaker	8	4	70.0	70.0	76.0	Siblings	80.0	0.9328446677299028	Reciprocity
R_2sTrbLsoMMZA1Ap	Male	23.0	Black/African American	Fluent - Native Speaker	8	2	50.0	50.0	30.0	Siblings	66.0	0.8087998943085752	Reciprocity
R_AzKoBqa2HPcqLdL	Male	42.0	White	Fluent - Native Speaker	6	2	40.0	10.0	75.0	Siblings	50.0	0.6528284058290483	Reciprocity
R_2Xn55X9fR68YMxe	Female	52.0	White	Fluent - Native Speaker	5	4	51.0	51.0	51.0	Siblings	50.0	0.5514679689342664	Reciprocity
R_1lzQq8qJ1Mgom0t	Female	41.0	Black/African American	Fluent - Native Speaker	7	3	4.0	4.0	91.0	Siblings	100.0	0.8291820796228646	Reciprocity
R_1ClTJV1RMkft9ha	Male	47.0	White	Fluent - Native Speaker	5	2	85.0	35.0	0.0	Siblings	100.0	0.94401098747294	Reciprocity
R_33lpzsqyPAzCndm	Female	39.0	White	Fluent - Native Speaker	5	4	72.0	74.0	45.0	Siblings	100.0	1.000326454725846	Reciprocity
R_3MysIkT40jIgJAg	Female	35.0	White	Fluent - Native Speaker	2	1	67.0	75.0	0.0	Siblings	66.0	0.8983868430558656	Reciprocity
R_1QLAQLXgJTfp4ml	Male	20.0	White	Fluent - Native Speaker	4	2	56.0	46.0	16.0	Siblings	77.0	1.0183904215660249	Reciprocity
R_5uyvm1lQjr25dfP	Female	59.0	Hispanic/Latinx	Fluent - Non-native Speaker	5	1	58.0	56.0	50.0	Siblings	69.0	0.5350374454492479	Reciprocity
R_10CcQCHGc08dS0W	Male	58.0	White	Fluent - Native Speaker	6	3	60.0	50.0	92.0	Siblings	80.0	0.6132687266015696	Reciprocity
R_1JDfFnWD5XWp8ek	Male	59.0	White	Fluent - Native Speaker	8	3	19.0	19.0	40.0	Siblings	84.0	0.8767743054168841	Reciprocity
R_2Xp2Ij9LI1mAt65	Female	51.0	Black/African American	Fluent - Native Speaker	5	3	18.0	12.0	61.0	Siblings	100.0	1.3586495781235812	Reciprocity
R_1P2h6Xxg6Gq9htv	Female	33.0	White	Fluent - Native Speaker	1	4	82.0	29.0	82.0	Siblings	100.0	0.764337544823403	Reciprocity
R_2rN7086Qa4mQto5	Male	53.0	White	Fluent - Native Speaker	3	3	60.0	30.0	0.0	Siblings	100.0	1.022068609796679	Reciprocity
R_1kXMi3PxaVPwDuW	Female	53.0	White	Fluent - Native Speaker	0	2	10.0	0.0	50.0	Siblings	100.0	1.0409529087834632	Reciprocity
R_Z8iiCrZiuv29wL7	Male	43.0	White	Fluent - Native Speaker	4	2	75.0	75.0	15.0	Siblings	100.0	1.068533212979927	Reciprocity
R_1pne2HhUCxt8kZk	Female	53.0	White	Fluent - Native Speaker	5	2	50.0	50.0	33.0	Siblings	52.0	0.4505319163346376	Reciprocity
R_33pT8WDv3LGYni0	Male	22.0	White	Fluent - Native Speaker	6	3	72.0	68.0	0.0	Siblings	56.0	0.3141477507053456	Reciprocity
R_2X10weOEDYFRBNS	Male	47.0	Asian	Fluent - Non-native Speaker	9	4	50.0	73.0	0.0	Siblings	100.0	0.8394683456733745	Reciprocity
R_1NE0V6eRw5SnV8p	Male	53.0	White	Fluent - Native Speaker	6	3	80.0	80.0	10.0	Siblings	100.0	1.0235659190829285	Reciprocity
R_300OFlTNr8PvKki	Male	22.0	Hispanic/Latinx	Fluent - Native Speaker	2	3	5.0	2.0	61.0	Siblings	45.0	0.8047261478529388	Reciprocity
R_2ciLJ9nEL8Jmlj2	Male	21.0	White	Fluent - Native Speaker	0	2	70.0	70.0	75.0	Siblings	25.0	0.6985966982599365	Reciprocity
R_WrLKv3tg04LMZix	Female	45.0	White	Fluent - Native Speaker	7	3	55.0	59.0	89.0	Siblings	51.0	0.6052508666137212	Reciprocity
R_cHJvKwMmYlMWen7	Female	29.0	White	Fluent - Native Speaker	8	3	53.0	51.0	0.0	Siblings	100.0	0.9718285809313296	Reciprocity
R_3mdYdWiCJwZJ6P8	Female	33.0	White	Fluent - Native Speaker	0	2	100.0	100.0	33.0	Siblings	63.0	1.039194956211239	Reciprocity
R_1jvyzabSyl8jQoS	Female	23.0	White	Fluent - Native Speaker	4	2	80.0	70.0	0.0	Siblings	45.0	0.6721907373502568	Reciprocity
R_1K7J5Z0qHdQk5sH	Female	37.0	White	Fluent - Native Speaker	6	3	72.0	91.0	0.0	Siblings	100.0	1.284145587785665	Reciprocity
R_27qIIzilrFiJpPF	Male	24.0	White	Fluent - Native Speaker	0	2	30.0	68.0	20.0	Siblings	15.0	0.1540869700717827	Reciprocity
R_3esFcLqM58PuZxA	Male	23.0	White	Fluent - Native Speaker	0	2	75.0	60.0	0.0	Siblings	40.0	0.7693888744771106	Reciprocity
R_3HTZlQE5twaEn94	Male	51.0	Hispanic/Latinx	Fluent - Native Speaker	9	4	57.0	21.0	22.0	Siblings	95.0	1.4916667217238613	Reciprocity
R_3HTH52tUpqHedPz	Male	38.0	White	Fluent - Native Speaker	3	3	90.0	90.0	10.0	Siblings	100.0	1.7060622067503486	Reciprocity
R_3FX7JDD6ZCPxztG							71.0	62.0	70.0	Siblings	75.0	0.5809655564718714	Reciprocity
R_aW7qrc0L7KBcpr3	Male	25.0	White	Fluent - Native Speaker	5	3	90.0	100.0	10.0	Siblings	36.0	-0.0266601599366411	Reciprocity
R_2YA1DiaVngfaHfd	Male	65.0	White	Fluent - Native Speaker	5	4	100.0	76.0	0.0	Siblings	100.0	1.4124036222341578	Reciprocity
R_1EjugjKDwc2jtQY	Female	55.0	White	Fluent - Native Speaker	4	3	0.0	51.0	51.0	Siblings	100.0	1.0804832902068382	Reciprocity
R_22nTBTpPwqrVXNU	Female	33.0	White	Fluent - Native Speaker	5	4	100.0	40.0	100.0	Siblings	100.0	1.0461894430669585	Reciprocity
R_1KfLDgjWdtY6a6Z	Male	20.0	White	Fluent - Native Speaker	9	2	63.0	78.0	3.0	Siblings	97.0	0.9307070171837944	Reciprocity
R_32W3O6wFofXu1iN	Male	22.0	White	Fluent - Native Speaker	1	1	35.0	20.0	24.0	Siblings	76.0	1.1121242108487424	Reciprocity
R_2c6InL0JnoUMfCU	Female	57.0	Hispanic/Latinx	Fluent - Native Speaker	3	2	95.0	90.0	30.0	Siblings	90.0	0.9815327532476684	Reciprocity
R_3GqTug5KmQ0t7a6	Male	49.0	White	Fluent - Native Speaker	3	1	51.0	69.0	70.0	Siblings	50.0	0.5019723051023478	Reciprocity
R_3gUdD8l2sE45sfh	Female	42.0	White	Fluent - Native Speaker	6	3	10.0	0.0	0.0	Siblings	0.0	0.1367309612673268	Reciprocity
R_3q8rrgwGIyYeziy	Female	39.0	White	Fluent - Native Speaker	6	2	100.0	63.0	0.0	Siblings	62.0	0.4362836895182853	Reciprocity
R_3hDUjmLhkInENZu	Female	67.0	White	Fluent - Native Speaker	2	3	100.0	100.0	0.0	Siblings	100.0	1.2464475871818117	Reciprocity
R_PALOXyZWMx7ZoaJ	Male	41.0	White	Fluent - Native Speaker	4	2	66.0	60.0	75.0	Siblings	81.0	0.9507738772659672	Reciprocity
R_1N3yFd2ThjM0i4n	Male	28.0	Black/African American	Fluent - Native Speaker	3	0	70.0	70.0	10.0	Siblings	40.0	0.6726692094949973	Reciprocity
R_1dMk36pwP0b7HGX	Male	58.0	Other	Fluent - Native Speaker	2	2	71.0	30.0	71.0	Siblings	100.0	0.8305255597841535	Reciprocity
R_3NxrAlD6goVVsgr	Female	54.0	White	Fluent - Native Speaker	0	4	100.0	100.0	0.0	Siblings	100.0	1.1304688020642948	Reciprocity
R_6r0XC1m8WUvc0ud	Male	25.0	White	Fluent - Native Speaker	7	2	95.0	47.0	0.0	Siblings	5.0	0.3505752680220704	Reciprocity
R_3GcXXHxghBjIVFP	Female	53.0	White	Fluent - Native Speaker	1	2	40.0	61.0	68.0	Siblings	50.0	0.7357602320229438	Reciprocity
R_1lz7R9B2wmD8Oca	Male	40.0	White	Fluent - Native Speaker	9	2	90.0	60.0	0.0	Siblings	80.0	1.2644782591309196	Reciprocity
R_2SdGyFC7REmKHMm	Male	38.0	White	Fluent - Native Speaker	5	2	95.0	5.0	0.0	Siblings	50.0	0.3472262848255332	Reciprocity
R_2X1IxlxJ1Q1xpEx	Male	22.0	Hispanic/Latinx	Fluent - Non-native Speaker	1	2	95.0	85.0	0.0	Siblings	100.0	1.1379737407925046	Reciprocity
R_2q8lv9lFq2Nip1n	Male	49.0	White	Fluent - Native Speaker	2	1	100.0	100.0	0.0	Siblings	100.0	1.011777513414242	Reciprocity
R_2YLktPaQFHDq9cH	Male	21.0	White	Fluent - Native Speaker	1	2	65.0	54.0	0.0	Siblings	64.0	1.1466773917172133	Reciprocity
R_1DGqUHmkfXJXao4	Female	22.0	Black/African American	Fluent - Native Speaker	1	2	68.0	70.0	70.0	Siblings	73.0	0.8760432336463819	Reciprocity
R_2b2cRV1x70khU5R	Female	38.0	White	Fluent - Native Speaker	4	2	100.0	92.0	0.0	Siblings	43.0	0.5086467441504787	Reciprocity
R_2VOR9Be2YVKKEmg	Female	42.0	White	Fluent - Native Speaker	0	2	50.0	50.0	0.0	Siblings	85.0	1.10568875373673	Reciprocity
R_2z5y1WXP1x35NtY	Female	33.0	White	Fluent - Native Speaker	7	2	71.0	70.0	10.0	Siblings	100.0	1.0538879345947412	Reciprocity
R_08UEUfBMTnBCHnz	Male	25.0	White	Fluent - Native Speaker	3	2	69.0	46.0	0.0	Siblings	100.0	0.9261148427931524	Reciprocity
R_3R1SZL7ouqjmVGN	Female	45.0	White	Fluent - Native Speaker	2	3	0.0	3.0	100.0	Siblings	17.0	0.1597015629914441	Reciprocity
R_2yjgG8ygeIPo9E7	Male	64.0	White	Fluent - Native Speaker	2	2	39.0	39.0	9.0	Siblings	100.0	1.3770409661335616	Reciprocity
R_0wyQHCeAjPZGHwl	Female	48.0	White	Fluent - Native Speaker	0	1	0.0	0.0	100.0	Siblings	100.0	1.209686572794035	Reciprocity
R_3HkbaS26w8s1fUq	Male	31.0	Black/African American	Fluent - Native Speaker	4	2	50.0	50.0	10.0	Siblings	100.0	0.7734985421338527	Reciprocity
R_R36MsSEUOTiD6Mx	Female	29.0	White	Fluent - Native Speaker	5	2	100.0	70.0	0.0	Siblings	93.0	1.0677829344157286	Reciprocity
R_OHkmdBpkFOHtNsd	Male	25.0	White	Fluent - Native Speaker	6	3	80.0	40.0	10.0	Siblings	30.0	-0.1721993306739089	Reciprocity
R_1EXO96gVd3axvS5	Female	29.0	White	Fluent - Native Speaker	3	3	0.0	6.0	82.0	Siblings	50.0	0.167445782586921	Reciprocity
R_0ji3GA4ofmNk57H	Male	43.0	White	Fluent - Native Speaker	7	3	60.0	30.0	5.0	Siblings	100.0	0.9823289625195156	Reciprocity
R_3knbdLoM34iqjYh	Female	31.0	White	Fluent - Native Speaker	3	3	100.0	82.0	0.0	Siblings	100.0	1.052463472410918	Reciprocity
R_d6WA27gQsNNVArv	Male	59.0	White	Fluent - Native Speaker	8	2	32.0	1.0	0.0	Siblings	100.0	0.9946028566150537	Reciprocity
R_zd3c5R8vSL9bCa5	Female	44.0	White	Fluent - Native Speaker	0	3	40.0	40.0	0.0	Siblings	100.0	0.8069682602147921	Reciprocity
R_2Ucje9II7XAxWOz	Male	76.0	White	Fluent - Native Speaker	6	2	18.0	6.0	27.0	Siblings	90.0	1.275936387985291	Reciprocity
R_12f3SWEicgHp8KE	Female	43.0	White	Fluent - Native Speaker	5	2	100.0	100.0	70.0	Siblings	0.0	-0.305873383580498	Reciprocity
R_3P4QVLnesAXs73l	Female	65.0	White	Fluent - Native Speaker	8	4	86.0	86.0	13.0	Siblings	94.0	0.8921044955183889	Reciprocity
R_1gjA14TYXQWFvh1	Male	18.0	White	Fluent - Native Speaker	1	2	20.0	10.0	80.0	Siblings	100.0	0.9399876840991545	Reciprocity
R_3KuRPzEsVWZTpJj	Female	29.0	White	Fluent - Native Speaker	5	4	92.0	92.0	28.0	Siblings	59.0	0.8673830023651529	Reciprocity
R_bw45WFSI1st43Zv	Male	27.0	White	Fluent - Native Speaker	2	3	100.0	100.0	0.0	Siblings	100.0	1.3086377926780357	Reciprocity
R_30304d3riYs149n	Male	58.0	White	Fluent - Native Speaker	7	3	33.0	55.0	50.0	Siblings	85.0	0.9754645265361732	Reciprocity
R_OlnixmhhL5lhze9	Male	55.0	White	Fluent - Native Speaker	7	4	70.0	21.0	0.0	Siblings	100.0	1.2126794977290063	Reciprocity
R_3iKXO6ptN1TQfWo	Female	36.0	White	Fluent - Native Speaker	8	2	100.0	90.0	10.0	Siblings	100.0	1.2042776693953905	Reciprocity
R_2zYHDEia6GHtxOn	Female	40.0	White	Fluent - Non-native Speaker	0	2	50.0	50.0	0.0	Siblings	26.0	-0.0168245101580468	Reciprocity
R_2b3saNsxf0lbWsO	Male	67.0	White	Fluent - Native Speaker	6	1	60.0	20.0	0.0	Siblings	80.0	1.041654956790026	Reciprocity
R_Q9rNAE3XBGRUYP7	Male	44.0	White	Fluent - Native Speaker	5	1	97.0	83.0	0.0	Siblings	51.0	0.7764899956139241	Reciprocity
R_22Jkv8lxNh0FFFn	Male	38.0	White	Fluent - Native Speaker	3	4	0.0	0.0	100.0	Siblings	100.0	1.279298758142182	Reciprocity
R_Rh4mVJVoEUZvyNz	Female	55.0	White	Fluent - Native Speaker	9	3	80.0	72.0	0.0	Siblings	100.0	1.0457980812253704	Reciprocity
R_zcjYBTVF7JgQixr	Male	34.0	Asian	Fluent - Native Speaker	4	4	60.0	60.0	20.0	Siblings	100.0	0.9615393384949854	Reciprocity
R_2aXJRAWOYvB45z2	Female	51.0	White	Fluent - Native Speaker	9	4	8.0	0.0	100.0	Siblings	100.0	1.0221281424518405	Reciprocity
R_1dok6ag7unxET7w	Female	28.0	Asian	Fluent - Native Speaker	1	3	75.0	50.0	50.0	Siblings	40.0	0.4796682556499979	Reciprocity
R_eXwWdjhmU0XExyN	Male	21.0	White	Fluent - Native Speaker	5	3	80.0	30.0	0.0	Siblings	100.0	1.123822327770548	Reciprocity
R_3KDPizL8Y4Cg1C6	Male	68.0	White	Fluent - Native Speaker	7	4	90.0	59.0	21.0	Siblings	100.0	1.1960827594054444	Reciprocity
R_3D7Nn97IPmFn3t7	Male	53.0	White	Fluent - Native Speaker	9	3	50.0	50.0	83.0	Siblings	100.0	1.0438605634250888	Reciprocity
R_difqU8V64abEgZH	Female	25.0	Black/African American	Fluent - Native Speaker	5	3	97.0	97.0	50.0	Siblings	100.0	1.184186458849512	Reciprocity
R_dpqFAX1LCmHTe81	Female	63.0	White	Fluent - Native Speaker	3	3	95.0	95.0	95.0	Siblings	100.0	1.262522282778877	Reciprocity
R_1gqnnPhnLRLSQdr	Female	46.0	White	Fluent - Native Speaker	8	1	80.0	80.0	0.0	Siblings	100.0	1.2469611708703043	Reciprocity
R_9uvJq7WYbm21K2l	Male	24.0	White	Fluent - Native Speaker	2	2	65.0	40.0	0.0	Siblings	100.0	0.9974934217173907	Reciprocity
R_OoQxCinmNWCgt8t	Female	51.0	Black/African American	Fluent - Native Speaker	5	3	100.0	82.0	20.0	Siblings	45.0	0.6899605907594116	Reciprocity
R_vk2etJ3OML676sV	Female	38.0	White	Fluent - Native Speaker	2	2	100.0	100.0	0.0	Siblings	100.0	1.298775176464426	Reciprocity
R_3jTkEkjdBgLzVol	Female	32.0	White	Fluent - Native Speaker	0	1	95.0	80.0	20.0	Siblings	50.0	0.5972431071750098	Reciprocity
R_32RC92SroiFkARW	Female	51.0	White	Fluent - Native Speaker	1	2	88.0	88.0	88.0	Siblings	100.0	0.6958059563437177	Reciprocity
R_3I50TCJDTjcvHnj	Male	20.0	White	Fluent - Native Speaker	0	2	90.0	80.0	0.0	Siblings	80.0	0.880673104153355	Reciprocity
R_0xkTu0zFjOpQVLH	Female	33.0	White	Fluent - Native Speaker	3	2	83.0	83.0	0.0	Siblings	100.0	1.196120849730408	Reciprocity
R_sb36gUH1upV7esF	Female	54.0	White	Fluent - Native Speaker	4	2	75.0	79.0	12.0	Siblings	100.0	1.0489379182256682	Reciprocity
R_xc4qVtRwlMOlqpP	Female	31.0	White	Fluent - Native Speaker	5	3	80.0	40.0	70.0	Siblings	90.0	1.057817061392646	Reciprocity
R_O1dgyefNqCjBesp	Female	30.0	White	Fluent - Native Speaker	1	2	70.0	51.0	20.0	Siblings	43.0	0.6817545376710407	Reciprocity
R_1FQVQxzT4Swt0lI	Female	54.0	White	Fluent - Native Speaker	9	4	50.0	50.0	80.0	Siblings	84.0	0.984301759682944	Reciprocity
R_ve42T8uzFu5XXwZ	Male	50.0	White	Fluent - Native Speaker	8	4	81.0	60.0	5.0	Siblings	25.0	0.2684249582010274	Reciprocity
R_2wmZGGZSK3kRyGG	Female	55.0	White	Fluent - Native Speaker	8	3	83.0	38.0	74.0	Siblings	80.0	0.8106574246370306	Reciprocity
R_3dGJzCVq940HT5Z	Female	42.0	White	Fluent - Native Speaker	9	4	0.0	10.0	90.0	Siblings	100.0	1.1536038340351835	Reciprocity
R_1RdxLu3f62OaazL	Female	44.0	White	Fluent - Native Speaker	6	4	70.0	70.0	75.0	Siblings	55.0	0.7752868853626008	Reciprocity
R_r16fzT20gqd77kl	Female	61.0	White	Fluent - Native Speaker	0	2	40.0	40.0	76.0	Siblings	100.0	0.9995397469479684	Reciprocity
R_12zFrS1pkXrshjq	Male	48.0	White	Fluent - Native Speaker	6	1	45.0	30.0	77.0	Siblings	69.0	0.6230299000470751	Reciprocity
R_ZDlD45nHhr32lr3	Female	66.0	White	Fluent - Native Speaker	4	3	0.0	0.0	95.0	Siblings	90.0	1.318481415586921	Reciprocity
R_27p5Iu8GyeQBw5F	Female	48.0	White	Fluent - Native Speaker	3	3	80.0	80.0	75.0	Siblings	90.0	0.6541294653489272	Reciprocity
R_22S8svlzIrbwTDS	Male	41.0	White	Fluent - Native Speaker	3	3	90.0	95.0	70.0	Siblings	85.0	0.9478534122897672	Reciprocity
R_3F4HUTyADmDSAvv	Male	43.0	Black/African American	Fluent - Native Speaker	5	3	40.0	19.0	100.0	Siblings	100.0	0.9165984402100024	Reciprocity
R_24ldHlK3o0fx1En	Other	42.0	White	Fluent - Native Speaker	0	2	100.0	100.0	0.0	Siblings	0.0	-0.0178568383682021	Reciprocity
R_1NFhGx9X0LNHBEi	Female	62.0	White	Fluent - Native Speaker	1	1	10.0	12.0	97.0	Siblings	100.0	1.2399880104627914	Reciprocity
R_2xQSgKJwGSqPBmU	Female	50.0	White	Fluent - Native Speaker	0	2	51.0	51.0	0.0	Siblings	87.0	0.947428598682555	Reciprocity
R_1jJqwdNbSw5YbxJ	Female	31.0	White	Fluent - Native Speaker	3	2	100.0	100.0	51.0	Siblings	100.0	1.1036618118507424	Reciprocity
R_3EcZPU1pYi8tZAP	Male	49.0	White	Fluent - Native Speaker	4	1	50.0	50.0	75.0	Siblings	75.0	0.6576834753303824	Reciprocity
R_1IhOpjo441NnnLA	Female	58.0	White	Fluent - Native Speaker	9	4	100.0	100.0	10.0	Siblings	100.0	1.083922028932182	Reciprocity
R_2YrzdPfDvl1At7h	Female	38.0	White	Fluent - Native Speaker	0	3	95.0	95.0	70.0	Siblings	60.0	0.3221329381631116	Reciprocity
R_BE9BscnkGhhWCd3	Female	60.0	White	Fluent - Native Speaker	3	2	11.0	15.0	91.0	Siblings	100.0	1.3567670870518984	Reciprocity
R_cPiZ0wwySC9XC9z	Female	69.0	White	Fluent - Native Speaker	2	2	12.0	40.0	90.0	Siblings	100.0	1.089111116784491	Reciprocity
R_27OMeOPgMd4IP4C	Male	27.0	White	Fluent - Native Speaker	8	3	25.0	20.0	5.0	Siblings	29.0	0.2322076361208611	Reciprocity
R_2AGO9PndcLFOSx7	Female	47.0	Black/African American	Fluent - Native Speaker	5	2	70.0	70.0	0.0	Siblings	100.0	0.913711856293946	Reciprocity
R_2y442uOFzDq9j3i	Female	57.0	Black/African American	Fluent - Native Speaker	7	4	90.0	90.0	90.0	Siblings	90.0	0.8589146357578069	Reciprocity
R_1LS9NCSzC8ioOqh	Female	63.0	White	Fluent - Native Speaker	5	1	65.0	42.0	60.0	Siblings	100.0	1.201924057888255	Reciprocity
R_6SDJGtu8wPJ0TFD	Female	46.0	White	Fluent - Native Speaker	7	2	71.0	31.0	83.0	Siblings	100.0	0.8933048305734382	Reciprocity
R_3nPlMFdg8VCfwJC	Female	45.0	White	Fluent - Native Speaker	4	1	0.0	0.0	100.0	Siblings	75.0	0.9314593723021616	Reciprocity
R_wXgKpDCwCxulEWt	Male	18.0	Black/African American	Fluent - Native Speaker	0	1	70.0	60.0	30.0	Siblings	100.0	1.0163581019260213	Reciprocity
R_3FPemjMrcxJpnfn	Male	51.0	White	Fluent - Native Speaker	4	2	75.0	25.0	0.0	Siblings	100.0	0.9459746552929096	Reciprocity
R_pbM0yLGUzlQnOgh	Female	62.0	White	Fluent - Native Speaker	6	1	100.0	100.0	0.0	Siblings	100.0	0.8153484447653143	Reciprocity
R_2b1tNJyaas668yH	Male	66.0	White	Fluent - Native Speaker	6	3	85.0	80.0	0.0	Siblings	95.0	1.124555130071296	Reciprocity
R_29jgobhVAYCtY9o	Female	60.0	White	Fluent - Native Speaker	4	1	10.0	0.0	95.0	Siblings	100.0	1.0602873029157072	Reciprocity
R_10Z2fmQLRXbOBMj	Male	27.0	Black/African American	Fluent - Native Speaker	0	0	60.0	50.0	76.0	Siblings	100.0	1.1430116597181994	Reciprocity
R_1CwI76BPDddolFE	Female	59.0	White	Fluent - Native Speaker	6	4	26.0	36.0	0.0	Siblings	31.0	0.5144053958647068	Reciprocity
R_cBKPplHI0vNCVDb	Female	64.0	White	Fluent - Native Speaker	2	4	81.0	81.0	91.0	Siblings	100.0	0.9244399769288614	Reciprocity
R_2YnW4UFsn22fjxj	Female	38.0	Black/African American	Fluent - Native Speaker	0	2	30.0	40.0	70.0	Siblings	75.0	0.8596877065350541	Reciprocity
R_3enlUYBlhcYJtVn	Female	52.0	White	Fluent - Native Speaker	5	2	40.0	35.0	95.0	Siblings	100.0	1.2776040922434824	Reciprocity
R_2sZMLbwAnsu8vMu	Female	49.0	White	Fluent - Native Speaker	1	2	50.0	50.0	70.0	Siblings	50.0	0.3176978930485635	Reciprocity
R_XuO0cjIqD42Neq5	Female	48.0	Black/African American	Fluent - Native Speaker		2	50.0	50.0	100.0	Siblings	100.0	1.0380188221593611	Reciprocity
R_1FLkzcJTwlT5W95	Female	28.0	White	Fluent - Native Speaker	5	1	0.0	0.0	0.0	Siblings	70.0	0.7211175550570451	Reciprocity
R_1f76salpCaseoXK	Male	68.0	White	Fluent - Native Speaker	7	4	20.0	40.0	10.0	Siblings	75.0	1.1719234206617677	Reciprocity
R_3hgyHh90r0fB4rF	Male	54.0	White	Fluent - Native Speaker	1	2	89.0	99.0	20.0	Siblings	100.0	0.9704668601316192	Reciprocity
R_1eXloKzDAO03G6E	Female	71.0	White	Fluent - Native Speaker	6	2	95.0	100.0	71.0	Siblings	100.0	0.9892105816228336	Reciprocity
R_3GfCVeK8bcULPfq	Female	73.0	White	Fluent - Native Speaker	2	3	91.0	91.0	0.0	Siblings	54.0	0.438969929829178	Reciprocity
R_3GfAgaV8yEtOmXH	Female	49.0	Asian	Fluent - Native Speaker	8	4	95.0	90.0	40.0	Siblings	50.0	0.6807151624498793	Reciprocity
R_54KEXq92sOJBajT	Male	58.0	White	Fluent - Native Speaker	4	3	100.0	100.0	0.0	Siblings	100.0	0.9460721283380268	Reciprocity
R_3BLybeLv08tZA9X	Male	60.0	White	Fluent - Native Speaker	6	2	53.0	54.0	80.0	Siblings	99.0	1.1104225848297464	Reciprocity
R_09FrouIO4XHWDu1	Female	39.0	White	Fluent - Native Speaker	5	1	20.0	20.0	80.0	Siblings	100.0	0.9749287045596012	Reciprocity
R_2VvU9thbk1V35bx	Female	54.0	White	Fluent - Native Speaker	5	3	30.0	10.0	70.0	Siblings	100.0	0.9354270845938631	Reciprocity
R_3HLeRr9G506R3b9	Female	42.0	White	Fluent - Native Speaker	0	4	15.0	24.0	96.0	Siblings	27.0	0.510920571589535	Reciprocity
R_1Lb60upOxBdcW7d	Male	61.0	American Indian/Alaska Native	Fluent - Native Speaker	7	1	40.0	25.0	80.0	Siblings	100.0	1.0990249794028648	Reciprocity
R_1jwZRNToRjluma5	Male	53.0	White	Fluent - Native Speaker	9	4	75.0	70.0	10.0	Siblings	100.0	1.039424872713329	Reciprocity
R_0HQV7smytmw6Whb	Male	51.0	White	Fluent - Native Speaker	3	2	100.0	100.0	0.0	Siblings	75.0	1.0423431209594225	Reciprocity
R_30cttICOvk6FORs	Male	58.0	White	Fluent - Native Speaker	4	2	40.0	20.0	20.0	Siblings	50.0	0.8052866040202619	Reciprocity
R_2WD5LkXY84CmkVD	Female	60.0	White	Fluent - Native Speaker	9	3	19.0	24.0	100.0	Siblings	100.0	1.1204352805442834	Reciprocity
R_10VQXoxCpBZC4PK	Male	49.0	Asian	Fluent - Native Speaker	9	4	75.0	40.0	11.0	Siblings	100.0	0.8401547192231467	Reciprocity
R_2RU1uqYTV47y6pH	Female	64.0	White	Fluent - Native Speaker	3	4	95.0	85.0	10.0	Siblings	95.0	1.1499030078253447	Reciprocity
R_28NIihAYdr6w2ua	Male	48.0	Black/African American	Fluent - Native Speaker	7	3	64.0	99.0	65.0	Siblings	55.0	0.8931326810358841	Reciprocity
R_1NleJsI7PJZOKod	Female	35.0	White	Fluent - Native Speaker	4	2	80.0	67.0	0.0	Siblings	30.0	0.143783508194955	Reciprocity
R_1DFQa0zv6eLxUxR	Male	52.0	White	Fluent - Native Speaker	0	2	46.0	56.0	12.0	Siblings	20.0	0.3105470746449098	Reciprocity
R_PBrOzxGNZlA6S5z	Female	31.0	White	Fluent - Native Speaker	8	3	86.0	56.0	0.0	Siblings	100.0	1.2081117904857344	Reciprocity
R_307e6DkFlKZOTtx	Male	57.0	White	Fluent - Native Speaker	8	3	40.0	27.0	7.0	Siblings	66.0	0.9138181789105276	Reciprocity
R_2YaXdkHwMqC6nin	Male	48.0	White	Fluent - Native Speaker	8	2	70.0	80.0	5.0	Siblings	90.0	1.2813784520489733	Reciprocity
R_8c9kojFzb7Dc37P	Male	31.0	Asian	Fluent - Native Speaker	7	3	51.0	49.0	60.0	Siblings	100.0	1.1425013055413868	Reciprocity
R_3MEiMs16WtNSyOB	Male	57.0	White	Fluent - Native Speaker	7	3	72.0	90.0	0.0	Siblings	-54.0	-0.8330885210917077	Reciprocity
R_1pyWrbbpwgGyKu6	Male	60.0	White	Fluent - Native Speaker	9	4	90.0	90.0	0.0	Siblings	100.0	1.4320645829110354	Reciprocity
R_pcLrQKjwCHgK9PP	Female	42.0	White	Fluent - Native Speaker	7	2	69.0	29.0	42.0	Siblings	88.0	1.2583611956825145	Reciprocity
R_3PsL4NIopYNkC4E	Female	30.0	White	Fluent - Native Speaker	9	3	80.0	30.0	0.0	Siblings	100.0	1.0761067777525413	Reciprocity
R_1DqzaE90ZYvXivc	Male	30.0	Black/African American	Fluent - Native Speaker	1	2	66.0	65.0	0.0	Siblings	100.0	1.1327750641424623	Reciprocity
R_3rGwFLCFTm0FvLB	Female	52.0	White	Fluent - Native Speaker	2	2	100.0	100.0	87.0	Siblings	100.0	1.2846517088296234	Reciprocity
R_3HTbBPsQT4Euo1f	Male	26.0	White	Fluent - Native Speaker	0	1	100.0	85.0	0.0	Siblings	100.0	1.036307994853381	Reciprocity
R_2wmoTozRv7NAo2U	Female	64.0	Black/African American	Fluent - Native Speaker	5	3	85.0	91.0	97.0	Siblings	85.0	1.457289960665921	Reciprocity
R_3fNzfgFPcp8kFHe	Female	72.0	White	Fluent - Native Speaker	1	2	80.0	82.0	70.0	Siblings	100.0	0.8084612477339608	Reciprocity
R_10rrKQCBetm57sO	Male	67.0	White	Fluent - Native Speaker	6	4	80.0	0.0	0.0	Siblings	100.0	1.4278122306399228	Reciprocity
R_8bRKQHaQAJUk40h	Female	59.0	White	Fluent - Native Speaker	9	4	50.0	40.0	0.0	Siblings	50.0	0.2735515090009126	Reciprocity
R_1j6NPSh1yvAaEGS	Female	47.0	Black/African American	Fluent - Native Speaker	5	3	60.0	40.0	90.0	Siblings	100.0	1.2737667702691782	Reciprocity
R_A5QRFK3ehXjfJW9	Female	65.0	White	Fluent - Native Speaker	2	3	100.0	95.0	0.0	Siblings	75.0	0.8811503446653269	Reciprocity
R_3sAIsERoZcHkEpf	Female	66.0	White	Fluent - Native Speaker	2	2	20.0	23.0	9.0	Siblings	100.0	1.3299363234275678	Reciprocity
R_3KrM59gQRiuTbf3	Male	55.0	Black/African American	Fluent - Native Speaker	4	3	61.0	71.0	1.0	Siblings	100.0	0.8272560662400495	Reciprocity
R_3dGNRenB0HMo9Nj	Female	55.0	Black/African American	Fluent - Native Speaker	3	2	95.0	45.0	97.0	Siblings	99.0	1.1096842380494505	Reciprocity
R_UxBwqLp6aeLNCQ9	Male	58.0	Black/African American	Fluent - Native Speaker	6	3	45.0	47.0	28.0	Siblings	100.0	1.0819979334123548	Reciprocity
R_2tJ4ssPGSFyP0yM	Female	65.0	Hispanic/Latinx	Fluent - Native Speaker	0	3	0.0	0.0	100.0	Siblings	57.0	0.6649429927630126	Reciprocity
R_3pg2ZZY1qTUJTWz	Male	38.0	Hispanic/Latinx	Fluent - Native Speaker	5	2	40.0	30.0	60.0	Siblings	90.0	1.2341394605811802	Reciprocity
R_ZfPvqovrUe99Rv3	Male	59.0	White	Fluent - Native Speaker	5	1	33.0	43.0	72.0	Siblings	99.0	1.3187986375905856	Reciprocity
R_REt2v8EvJ1QELRL	Male	53.0	Other	Fluent - Native Speaker	6	2	60.0	60.0	25.0	Siblings	100.0	0.954332334047988	Reciprocity
R_32LQVTHsCdxP3fR	Male	58.0	Asian	Fluent - Native Speaker	9	4	40.0	43.0	72.0	Siblings	74.0	0.7911151215095541	Reciprocity
R_3QDDtBmlx5r0ciN	Male	58.0	Black/African American	Fluent - Native Speaker	0	2	98.0	90.0	15.0	Siblings	100.0	1.112424022315634	Reciprocity
R_2pLy1V7xrQDyOEv	Female	68.0	Black/African American	Fluent - Native Speaker	2	2	70.0	75.0	100.0	Siblings	100.0	1.0341425485477729	Reciprocity
R_4VJgPUEwlvaoUGl	Male	41.0	White	Fluent - Native Speaker	6	3	81.0	30.0	30.0	Siblings	94.0	1.2481209217683908	Reciprocity
R_2YLiC2Nv4XMjf77	Male	66.0	White	Fluent - Native Speaker	4	2	25.0	10.0	70.0	Siblings	75.0	0.6537597436289447	Reciprocity
R_2wpEMqz46xtJZPc	Male	46.0	Black/African American	Fluent - Native Speaker	3	2	100.0	0.0	100.0	Siblings	-100.0	-1.1323961340943969	Reciprocity
R_1ieUTCyfju8kz9g	Male	46.0	Black/African American	Fluent - Native Speaker	5	3	70.0	50.0	70.0	Siblings	80.0	1.1262913338629326	Reciprocity
R_DdwY5mRQIShXnLH	Male	58.0	White	Fluent - Native Speaker	5	3	100.0	71.0	0.0	Siblings	31.0	0.3342746263845126	Reciprocity
R_tJuvaLyUsXJHgVX	Female	69.0	Black/African American	Fluent - Native Speaker	5	3	89.0	96.0	81.0	Siblings	0.0	-0.2108763287709337	Reciprocity
R_2tJoMcc9Cx2Chp8	Female	67.0	White	Fluent - Native Speaker	4	3	100.0	91.0	0.0	Siblings	100.0	0.9711745090342762	Reciprocity
R_2sRuhXKkEahOYPR	Male	75.0	White	Fluent - Native Speaker	8	4	31.0	40.0	62.0	Siblings	62.0	0.5166137788951662	Reciprocity
R_ZgXE2feRrPEx489	Male	58.0	White	Fluent - Native Speaker	2	2	100.0	100.0	0.0	Siblings	100.0	0.9195203584763976	Reciprocity
R_4I0WsH96NpcuKbf	Male	61.0	White	Fluent - Native Speaker	6	3	81.0	59.0	0.0	Siblings	77.0	0.923095284869637	Reciprocity
R_eguElH4hwB6YSWt	Male	50.0	Other	Fluent - Native Speaker	0	2	86.0	90.0	10.0	Siblings	80.0	0.7183906582459573	Reciprocity
R_2teYEwjqE1zLNyD	Male	60.0	White	Fluent - Native Speaker	1	2	50.0	50.0	50.0	Siblings	99.0	1.051233658324151	Reciprocity
R_6r0ToiMBgv7EuS5	Female	48.0	Asian	Fluent - Native Speaker	5	3	52.0	52.0	0.0	Siblings	63.0	1.045543407544366	Reciprocity
R_R8DnwjKvUeFP5HH	Male	50.0	Asian	Fluent - Native Speaker	9	3	54.0	54.0	63.0	Siblings	100.0	0.9421293524743428	Reciprocity
R_zTIg4jKjmxOs7BL	Male	66.0	White	Fluent - Native Speaker	5	1	19.0	5.0	7.0	Siblings	70.0	0.3972758629754252	Reciprocity
R_10BrNn02olTPtvl	Female	59.0	White	Fluent - Native Speaker	2	2	49.0	49.0	0.0	Siblings	99.0	1.1793746971381955	Reciprocity
R_WdJZK05I6P7w4bn	Male	70.0	White	Fluent - Native Speaker	9	4	25.0	60.0	95.0	Siblings	50.0	0.5560149134101048	Reciprocity
R_1jEftTz0ibsJETQ	Male	71.0	White	Fluent - Native Speaker	4	2	25.0	0.0	0.0	Siblings	100.0	0.925866036358403	Reciprocity
R_263xLQUojzr3oK9	Male	25.0	White	Fluent - Native Speaker	7	3	91.0	90.0	0.0	Siblings	100.0	0.9900623072246753	Reciprocity
R_2Sk6xkzOKeZte7c	Female	22.0	White	Fluent - Native Speaker	0	2	93.0	91.0	0.0	Siblings	70.0	0.8224973905495002	Reciprocity
R_9SjtnfDCR9ltv5D	Female	40.0	Other	Fluent - Native Speaker	7	4	71.0	61.0	8.0	Siblings	100.0	0.94945732103406	Reciprocity
R_1gOYMSwGEMma5j1	Male	29.0	Asian	Fluent - Native Speaker	9	3	50.0	60.0	0.0	Siblings	50.0	0.5666383860855823	Reciprocity
R_2ZBkHTwCLUZTHSD	Female	26.0	White	Fluent - Native Speaker	5	2	49.0	52.0	30.0	Siblings	100.0	1.0248499059216978	Reciprocity
R_2zMGlyxXNuhSmHx	Male	29.0	White	Fluent - Native Speaker	8	3	0.0	0.0	100.0	Siblings	-3.0	-0.5291635099608156	Reciprocity
R_bkIvkJTi2ykLHDX	Male	28.0	White	Fluent - Native Speaker	6	2	75.0	95.0	5.0	Siblings	66.0	0.577852497829822	Reciprocity
R_1giGBmXQKCcEFAi	Male	23.0	Asian	Fluent - Non-native Speaker	3	3	70.0	65.0	5.0	Siblings	-22.0	-0.4963909365931551	Reciprocity
R_30wauxMZ4wn8P1m	Other	22.0	White	Fluent - Native Speaker	0	1	100.0	85.0	10.0	Siblings	50.0	0.6043545242536705	Reciprocity
R_3ESBFN1A2kmBBcA	Male	24.0	American Indian/Alaska Native	Fluent - Native Speaker	5	1	70.0	40.0	0.0	Siblings	100.0	1.0934778122935012	Reciprocity
R_1CEchKb3LJagSQr	Male	35.0	White	Fluent - Native Speaker	0	1	66.0	100.0	0.0	Siblings	77.0	0.9449366970174792	Reciprocity
R_BKuVALQ8wFxmpA5	Female	27.0	White	Fluent - Native Speaker	5	3	85.0	80.0	15.0	Siblings	51.0	0.5390980629163274	Reciprocity
R_3JeFww2AupUSyhi	Female	70.0	White	Fluent - Native Speaker	5	1	50.0	60.0	100.0	Siblings	100.0	0.6450064617000228	Reciprocity
R_3IQp860edavMFRE	Female	25.0	White	Fluent - Native Speaker	2	2	75.0	70.0	0.0	Siblings	100.0	1.0129915242602354	Reciprocity
R_3Gw6zKM4gq4lL9X	Female	23.0	White	Fluent - Native Speaker	5	0	50.0	50.0	0.0	Siblings	0.0	-0.0233238761646086	Reciprocity
R_Or5ZAWZEfE6SAdX	Male	33.0	Hispanic/Latinx	Fluent - Native Speaker	6	2	80.0	80.0	0.0	Siblings	50.0	0.5615387134181692	Reciprocity
R_2zIR8WizhAwUafq	Male	35.0	White	Fluent - Native Speaker	5	3	38.0	36.0	36.0	Siblings	68.0	0.3306803891324514	Reciprocity
R_3HFXTCnlewgL3cX	Male	30.0	White	Fluent - Native Speaker	0	1	20.0	90.0	0.0	Siblings	35.0	0.4188242993465817	Reciprocity
R_ULxrFrmXuPrqHhn	Male	33.0	White	Fluent - Native Speaker	5	3	64.0	61.0	1.0	Siblings	72.0	0.8746710818545956	Reciprocity
R_1DHaypbFBF5Rp2r	Male	32.0	White	Fluent - Native Speaker	2	2	50.0	50.0	0.0	Siblings	59.0	0.4305950792452102	Reciprocity
R_2QKxEex3oE4n7Zf	Male	34.0	White	Fluent - Native Speaker	7	2	55.0	55.0	4.0	Siblings	92.0	0.9898231471085828	Reciprocity
R_27gjcNUkcJglgV1	Male	32.0	White	Fluent - Native Speaker	6	3	33.0	0.0	15.0	Siblings	75.0	0.7399946098367532	Reciprocity
R_1f44lAgM6RubBsJ	Female	62.0	White	Fluent - Native Speaker	7	2	26.0	26.0	67.0	Siblings	53.0	0.8337516676349754	Reciprocity
R_1hEDulPO1n0rfO8	Male	35.0	White	Fluent - Native Speaker	8	3	90.0	100.0	0.0	Siblings	100.0	1.0962984074641635	Reciprocity
R_d08FE4lUL7lOoql	Male	30.0	White	Fluent - Native Speaker	5	3	80.0	85.0	0.0	Siblings	20.0	0.2066975002074236	Reciprocity
R_01hRXEWB01YXFa9	Male	72.0	White	Fluent - Native Speaker	7	3	30.0	9.0	40.0	Siblings	100.0	1.1993161048086267	Reciprocity
R_3D7MCwskL5hfBFq	Female	33.0	Black/African American	Fluent - Native Speaker	1	3	91.0	75.0	80.0	Siblings	77.0	0.9381920447541192	Reciprocity
R_urZVPb1A8Ac0kjT	Male	35.0	White	Fluent - Native Speaker	9	3	65.0	60.0	65.0	Siblings	70.0	0.8000872096007373	Reciprocity
R_2S7dHcN6weKN8CS	Female	20.0	White	Fluent - Native Speaker	0	2	80.0	70.0	0.0	Siblings	60.0	0.8524350323823482	Reciprocity
R_2tMrNW0MnX0joKo	Male	32.0	White	Fluent - Native Speaker	3	2	81.0	81.0	58.0	Siblings	100.0	1.170980367699331	Reciprocity
R_5BdnaIfXYO5OTLz	Male	35.0	White	Fluent - Native Speaker	1	2	73.0	55.0	11.0	Siblings	100.0	1.2162199844647028	Reciprocity
R_1prHTA3qUPf0jqr	Male	34.0	White	Fluent - Native Speaker	0	1	85.0	95.0	1.0	Siblings	60.0	0.875235467442412	Reciprocity
R_3pu1Of1qGVUKKpd	Female	23.0	White	Fluent - Native Speaker	1	3	100.0	95.0	0.0	Siblings	20.0	0.2482702442002781	Reciprocity
R_WiLjdU6sJnJhH4l	Female	32.0	Black/African American	Fluent - Native Speaker	5	3	90.0	75.0	45.0	Siblings	70.0	0.7107149437049729	Reciprocity
R_3NXjORwtwfjFkRO	Male	31.0	White	Fluent - Native Speaker	4	2	75.0	25.0	0.0	Siblings	100.0	1.1725082063309369	Reciprocity
R_3kNYKudOAMRwbzj	Male	36.0	White	Fluent - Native Speaker	6	2	85.0	89.0	70.0	Siblings	43.0	0.5042160797060274	Reciprocity
R_27x0s2D5ebUGNfd	Male	37.0	White	Fluent - Native Speaker	3	3	90.0	92.0	92.0	Siblings	100.0	0.873531235907844	Reciprocity
R_3IPQ3cODybwnAcJ	Female	18.0	Hispanic/Latinx	Fluent - Native Speaker	1	1	97.0	95.0	20.0	Siblings	100.0	0.8886012587697031	Reciprocity
R_3Rfiqv6al2M0hO4	Male	68.0	White	Fluent - Native Speaker	5	2	9.0	6.0	30.0	Siblings	36.0	0.6929241651716056	Reciprocity
R_r7wiTeBaeAFbxaV	Female	24.0	White	Fluent - Native Speaker	6	4	73.0	48.0	44.0	Siblings	69.0	0.6377021058980474	Reciprocity
R_3IZiwvjk5yfDtXM	Female	61.0	White	Fluent - Native Speaker	0	2	90.0	83.0	0.0	Siblings	51.0	0.3961502560908233	Reciprocity
R_szCXVxWu3dWwQjT	Male	35.0	White	Fluent - Native Speaker	5	3	89.0	81.0	80.0	Siblings	30.0	0.6684313946984751	Reciprocity
R_33seRvipn2cFpuz	Male	33.0	White	Fluent - Native Speaker	5	3	81.0	91.0	7.0	Siblings	53.0	1.0756605888350823	Reciprocity
R_1hKJAipaGolMAGm	Female	22.0	White	Fluent - Native Speaker	7	3	71.0	53.0	65.0	Siblings	51.0	0.5879486156901045	Reciprocity
R_3oHHbiE1sP2AeV4	Female	69.0	White	Fluent - Native Speaker	7	2	98.0	100.0	0.0	Siblings	100.0	1.4134282419494562	Reciprocity
R_Zw0kvlsnVs5k8dH	Female	59.0	White	Fluent - Native Speaker	6	2	82.0	82.0	0.0	Siblings	20.0	0.3303741836664265	Reciprocity
R_3ikGTfOvA0T73W8	Female	27.0	White	Fluent - Native Speaker	5	3	86.0	86.0	20.0	Siblings	100.0	0.9379279231148828	Reciprocity
R_2w47vpYyQZK7CQA	Female	59.0	White	Fluent - Native Speaker	3	3	89.0	91.0	0.0	Siblings	100.0	0.9616336594110184	Reciprocity
R_3oASfF6Ratyj4k0	Male	25.0	Asian	Fluent - Native Speaker	0	2	60.0	60.0	9.0	Siblings	100.0	1.0289835040042736	Reciprocity
R_3LkazEsTG0YVNaY	Female	59.0	White	Fluent - Native Speaker	5	1	60.0	40.0	30.0	Siblings	72.0	0.7746687275363145	Reciprocity
R_2DUe3VQAPQ61ZxR	Female	63.0	White	Fluent - Native Speaker	5	2	100.0	71.0	0.0	Siblings	100.0	1.2223495679666971	Reciprocity
R_2qwtvxKpmnYxIwc	Male	25.0	Hawaiian/Pacific Islander	Fluent - Native Speaker	0	1	79.0	92.0	14.0	Siblings	87.0	1.06515081359155	Reciprocity
R_D0rfrh8t4doLLYR	Female	35.0	Black/African American	Fluent - Native Speaker	3	3	100.0	92.0	25.0	Siblings	80.0	0.8050594562680782	Reciprocity
R_1dcsAZC1DdhrNJb	Female	32.0	Black/African American	Fluent - Native Speaker	3	2	91.0	89.0	78.0	Siblings	67.0	0.5732385714446158	Reciprocity
R_2thy8OkeSxm6yBJ	Female	58.0	White	Fluent - Native Speaker	6	4	100.0	25.0	25.0	Siblings	100.0	0.8394386419931271	Reciprocity
R_vGBjM0YXGHdINDr	Female	67.0	White	Fluent - Native Speaker	3	3	20.0	9.0	10.0	Siblings	74.0	0.8791971364976544	Reciprocity
R_bemvGQkcLAFfseR	Female	58.0	White	Fluent - Native Speaker	0	2	50.0	39.0	0.0	Siblings	100.0	0.974259151819655	Reciprocity
R_1q1IOdZZGyF5X1P	Male	28.0	White	Fluent - Non-native Speaker	4	1	70.0	75.0	0.0	Siblings	75.0	1.262297999801418	Reciprocity
R_qydZ64Vc28v9CaR	Female	21.0	White	Fluent - Native Speaker	3	3	80.0	70.0	20.0	Siblings	50.0	0.5276090425252727	Reciprocity
R_3r0aJP2XKPJ7hmx	Female	25.0	White	Fluent - Native Speaker	5	3	78.0	79.0	0.0	Siblings	100.0	1.3217959548677756	Reciprocity
R_bPFb5RbM1QxIZRD	Male	21.0	Black/African American	Fluent - Native Speaker	0	2	79.0	60.0	77.0	Siblings	50.0	0.6245405211539019	Reciprocity
R_1LI6zetlpLw4b9W	Female	28.0	Black/African American	Fluent - Native Speaker	1	2	13.0	46.0	89.0	Siblings	0.0	0.179644331995823	Reciprocity
R_z6kthri4iKcLK2B	Male	58.0	White	Fluent - Native Speaker	7	3	60.0	41.0	40.0	Siblings	81.0	1.1490819362245148	Reciprocity
R_3O63G5XnXUwVtwA	Female	64.0	Black/African American	Fluent - Native Speaker	5	2	100.0	100.0	25.0	Siblings	100.0	0.8729090279811427	Reciprocity
R_110gdSpXpJpIeOz	Male	62.0	White	Fluent - Native Speaker	9	3	66.0	60.0	55.0	Siblings	80.0	0.7426532190974388	Reciprocity
R_8ePlMDBuMSxbGUN	Female	58.0	White	Fluent - Native Speaker	8	3	91.0	70.0	60.0	Siblings	90.0	0.8587980554671191	Reciprocity
R_RmXZinbtVYyC7JL	Female	62.0	White	Fluent - Native Speaker	8	3	10.0	0.0	0.0	Siblings	95.0	0.9787115686363403	Reciprocity
R_r7lFjBEmVsex6Ux	Female	27.0	White	Fluent - Native Speaker	8	4	61.0	30.0	72.0	Siblings	36.0	0.634145283231504	Reciprocity
R_3qC1Fcb7lAetycM	Female	18.0	White	Fluent - Native Speaker	1	2	80.0	80.0	0.0	Siblings	70.0	0.3303196142613057	Reciprocity
R_3kv8fKn4TYZ5F8O	Female	36.0	Black/African American	Fluent - Native Speaker	6	3	100.0	100.0	0.0	Siblings	100.0	0.7744136795017946	Reciprocity
R_diCZxVxbUlXQKYN	Female	27.0	White	Fluent - Native Speaker	5	2	90.0	100.0	0.0	Siblings	100.0	1.0093920803652323	Reciprocity
R_tEw7aOtt5Y5McSd	Female	24.0	White	Fluent - Native Speaker	3	3	50.0	70.0	100.0	Siblings	90.0	1.1021716211357515	Reciprocity
R_1f1y6emf6qWIeg2	Female	26.0	White	Fluent - Native Speaker	6	4	90.0	80.0	40.0	Siblings	65.0	1.0018853638714835	Reciprocity
R_33CtiaPYRnLXf4A	Male	60.0	White	Fluent - Native Speaker	9	4	87.0	0.0	0.0	Siblings	66.0	1.0028923013477706	Reciprocity
R_1DnZLFvDIfRdPnb	Male	70.0	White	Fluent - Native Speaker	4	2	91.0	85.0	0.0	Siblings	76.0	1.3795913936670223	Reciprocity
R_2rAfJl7E9lplPkv	Female	26.0	Hispanic/Latinx	Fluent - Native Speaker	7	3	100.0	100.0	0.0	Siblings	100.0	0.7184200840614766	Reciprocity
R_12yHoSrcmoWBiw9	Male	62.0	White	Fluent - Native Speaker	3	3	59.0	38.0	6.0	Siblings	11.0	-0.0042178659986784	Reciprocity
R_2wymmzQP16RWjfE	Female	60.0	White	Not Fluent	5	3	100.0	87.0	3.0	Siblings	100.0	1.5116773969786543	Reciprocity
R_1IlVuKAWqObAkdu	Male	28.0	White	Fluent - Native Speaker	6	3	77.0	85.0	0.0	Siblings	6.0	0.3825423897940807	Reciprocity
R_5bFEE9J8jjArLbP	Female	60.0	White	Fluent - Native Speaker	5	0	35.0	60.0	85.0	Siblings	100.0	1.2217218770126954	Reciprocity
R_3EEiUFi5Uis4AH6	Female	18.0	White	Fluent - Native Speaker	0	2	5.0	12.0	7.0	Siblings	43.0	0.3522134679104866	Reciprocity
R_1LTiw8OJShlJOIj	Female	61.0	White	Fluent - Native Speaker	2	2	0.0	0.0	82.0	Siblings	75.0	0.4170249069566124	Reciprocity
R_1dixnrXlciMD77z	Male	60.0	White	Fluent - Native Speaker	2	4	70.0	80.0	10.0	Siblings	50.0	0.5530046908643322	Reciprocity
R_28YscUabw5ybVRa	Female	24.0	White	Fluent - Native Speaker	4	3	20.0	20.0	50.0	Siblings	100.0	0.9834683139748616	Reciprocity
R_1jUn61yLOzR00Af	Female	68.0	White	Fluent - Native Speaker	5	3	20.0	20.0	80.0	Siblings	100.0	1.3305924780218947	Reciprocity
R_1GB1nEWHyTBYQ3p	Male	58.0	White	Fluent - Native Speaker	5	4	40.0	30.0	70.0	Siblings	75.0	0.7968642722096799	Reciprocity
R_3JDyxueaYGYR59x	Female	27.0	White	Fluent - Native Speaker	3	3	80.0	40.0	20.0	Siblings	40.0	0.0900966499240092	Reciprocity
R_3hc1VoSTHgSE8os	Female	62.0	White	Fluent - Native Speaker	9	3	90.0	90.0	100.0	Siblings	100.0	0.7468289170899034	Reciprocity
R_Wie82huFVslqXnz	Female	24.0	White	Fluent - Native Speaker	8	3	90.0	80.0	0.0	Siblings	100.0	0.8542939617590832	Reciprocity
R_DcasGiop8hqDYYx	Female	20.0	White	Fluent - Native Speaker	1	2	100.0	100.0	71.0	Siblings	36.0	0.2362815161522188	Reciprocity
R_23Wy1n7PPq7Sx5I	Female	72.0	White	Fluent - Native Speaker	5	3	99.0	100.0	0.0	Siblings	29.0	0.5290723517033052	Reciprocity
R_3JfHZLp0rgjy8bK	Female	27.0	White	Fluent - Native Speaker	1	4	70.0	71.0	81.0	Siblings	100.0	0.929248266067232	Reciprocity
R_bjgLfCctxvyxBsd	Female	62.0	White	Fluent - Native Speaker	8	3	0.0	0.0	100.0	Siblings	62.0	0.751852050808597	Reciprocity
R_3DklfNb7TNd9QSX	Female	41.0	Asian	Fluent - Native Speaker	5	4	92.0	88.0	6.0	Siblings	10.0	-0.2464261994244514	Reciprocity
R_3dEvSGZ5gLlHjeZ	Female	73.0	White	Fluent - Native Speaker	3	2	100.0	75.0	45.0	Siblings	85.0	0.8537055283428877	Reciprocity
R_232chRnT6ckWAhO	Male	49.0	Black/African American	Fluent - Native Speaker	7	3	75.0	75.0	5.0	Siblings	90.0	0.9123213143226994	Reciprocity
R_2zOtE9v7TYvqIDo	Female	75.0	White	Fluent - Native Speaker	2	1	71.0	70.0	3.0	Siblings	2.0	0.1912777861580694	Reciprocity
R_ZJMKtchuTaN3URP	Female	62.0	Other	Fluent - Native Speaker	3	2	60.0	61.0	100.0	Siblings	94.0	1.4578118925100332	Reciprocity
R_29hMZWwrIS4fGCF	Male	58.0	Asian	Fluent - Native Speaker	8	2	81.0	57.0	0.0	Siblings	80.0	1.0219466171992329	Reciprocity
R_2uVS13pUjE9hH8W	Female	62.0	Black/African American	Fluent - Native Speaker	9	2	73.0	73.0	94.0	Siblings	100.0	0.8434265409669485	Reciprocity
R_2OMYzDmL5yXCZQq	Female	63.0	Black/African American	Fluent - Native Speaker	3	3	50.0	50.0	90.0	Siblings	81.0	0.9097836597681608	Reciprocity
R_RKvS1JcYeJe5gat	Male	49.0	White	Fluent - Native Speaker	9	4	80.0	70.0	0.0	Siblings	100.0	1.1836125195720677	Reciprocity
R_3R4Usn1BZxYxzOG	Female	59.0	Black/African American	Fluent - Native Speaker	2		100.0	100.0	0.0	Siblings	96.0	1.3344009240333834	Reciprocity
R_2X6CMnPjyIJdCnx	Female	64.0	Black/African American	Fluent - Native Speaker	6	3	90.0	92.0	75.0	Siblings	52.0	0.4677383387656363	Reciprocity
R_1OPHSbv9eo60t97	Male	69.0	American Indian/Alaska Native	Fluent - Native Speaker	3	2	65.0	65.0	0.0	Siblings	100.0	1.280233373785317	Reciprocity
R_1OoQRXHrqOTnNSB	Female	34.0	Asian	Fluent - Native Speaker	4	3	30.0	21.0	81.0	Siblings	100.0	1.270930570929443	Reciprocity
R_3sKb4Cjnz2hWv6N	Female	26.0	Asian	Fluent - Native Speaker	0	1	68.0	69.0	0.0	Siblings	100.0	0.7210515184825294	Reciprocity
R_2PjMOtuMh8Wwzi8	Female	18.0	Asian	Fluent - Native Speaker	3	1	76.0	48.0	21.0	Siblings	100.0	1.3628245551562814	Reciprocity
R_3kbq7kdNNugigJN	Male	36.0	Black/African American	Fluent - Native Speaker	6	3	90.0	91.0	0.0	Siblings	100.0	1.0534913662846614	Reciprocity
R_3nC9Kz0UtIgmts8	Male	29.0	Black/African American	Fluent - Native Speaker	7	2	20.0	19.0	0.0	Siblings	19.0	0.2438908546834073	Reciprocity
R_2ffIG9lKneNtBEW	Male	30.0	Black/African American	Fluent - Native Speaker	5	3	51.0	51.0	60.0	Siblings	50.0	0.6104987108268336	Reciprocity
R_1Falh6V1yRTuFx3	Male	33.0	Black/African American	Fluent - Native Speaker	5	3	50.0	50.0	63.0	Siblings	18.0	0.276217351688473	Reciprocity
R_2TTqqMKS9KPpsMy	Male	23.0	Asian	Fluent - Native Speaker	9	3	57.0	43.0	0.0	Siblings	100.0	1.1861427020134734	Reciprocity
R_2P6Cex1cHfRerOc	Male	36.0	Asian	Fluent - Native Speaker	0	1	50.0	50.0	5.0	Siblings	90.0	1.12150749606924	Reciprocity
R_3ktBofPb86VkrQb	Female	45.0	Other	Fluent - Non-native Speaker	9	3	90.0	88.0	42.0	Siblings	70.0	0.4576231252576576	Reciprocity
R_1dsIaQH8dv22GMf	Female	26.0	Hispanic/Latinx	Fluent - Native Speaker	4	3	100.0	100.0	80.0	Siblings	100.0	0.6661916895217692	Reciprocity
R_2Yod8DjeLbkCfTs	Female	77.0	White	Fluent - Native Speaker	4	4	81.0	83.0	70.0	Siblings	67.0	0.6605273972330017	Reciprocity
R_0jNb7testoejqXD	Female	39.0	Other	Fluent - Native Speaker	6	3	54.0	53.0	99.0	Romantic Partners	97.0	1.1185604192427263	Care
R_3NyvKSTQ75QwvAP	Female	18.0	Black/African American	Fluent - Native Speaker	0	0	73.0	75.0	19.0	Romantic Partners	87.0	0.8718914002404281	Care
R_3dY8iJFdYAy44ih	Female	35.0	Black/African American	Fluent - Native Speaker	3	3	21.0	58.0	100.0	Romantic Partners	100.0	1.056176663810381	Care
R_3spQhQur7KQqpYc	Female	41.0	Hispanic/Latinx	Fluent - Native Speaker	8	2	67.0	34.0	52.0	Romantic Partners	97.0	1.3377164529984271	Care
R_5sXixxoqh9TQSvn	Male	30.0	Asian	Fluent - Native Speaker	6	4	85.0	32.0	1.0	Romantic Partners	43.0	0.6458918062637392	Care
R_1mza4CPmA9mV29p	Male	46.0	White	Fluent - Native Speaker	8	3	97.0	75.0	0.0	Romantic Partners	100.0	1.408034880432863	Care
R_0HQyn2VHPoyfxAZ	Male	25.0	Black/African American	Fluent - Native Speaker	4	2	71.0	70.0	92.0	Romantic Partners	95.0	1.2032745340616482	Care
R_1dt7XXdSvLHLhpj	Female	25.0	Hispanic/Latinx	Fluent - Native Speaker	4	2	50.0	50.0	30.0	Romantic Partners	100.0	1.0595314884506972	Care
R_RQCkpKV48fXv5XH	Female	25.0	Other	Fluent - Native Speaker	4	3	90.0	90.0	0.0	Romantic Partners	100.0	1.1292854749260748	Care
R_3EtoYVdcAlLsRqu	Male	27.0	White	Fluent - Native Speaker	4	3	58.0	16.0	10.0	Romantic Partners	100.0	1.299672215939222	Care
R_2QQHlTdkBnm762U	Male	70.0	Hispanic/Latinx	Fluent - Native Speaker	9	3	41.0	42.0	10.0	Romantic Partners	100.0	1.7520999803896906	Care
R_2dYIF6n6aCm6eLZ	Male	40.0	White	Fluent - Native Speaker	9	2	90.0	80.0	25.0	Romantic Partners	100.0	1.2960259132519591	Care
R_8omgYgIByvprXaN	Male	65.0	White	Fluent - Native Speaker	4	3	91.0	0.0	77.0	Romantic Partners	93.0	1.5538559825170692	Care
R_3Jf4IDVPu0CcYkN	Male	28.0	Hispanic/Latinx	Fluent - Native Speaker	2	2	52.0	49.0	80.0	Romantic Partners	100.0	1.291343491942094	Care
R_2TsFuhkogE8n5Tl	Female	21.0	Asian	Fluent - Native Speaker	6	3	92.0	76.0	0.0	Romantic Partners	100.0	1.4403982161834517	Care
R_8wCnN4KXlpbXF9n	Male	57.0	White	Fluent - Native Speaker	7	4	48.0	48.0	0.0	Romantic Partners	70.0	1.26748628336811	Care
R_2xPrOJWj5nQInnO	Female	49.0	White	Fluent - Native Speaker	4	3	82.0	84.0	83.0	Romantic Partners	95.0	1.2029169781889009	Care
R_QcWw71flOlPaAHD	Female	35.0	Asian	Fluent - Native Speaker	2	4	100.0	75.0	0.0	Romantic Partners	100.0	1.426616994185517	Care
R_1OHL8JZBsMMUbCr	Male	28.0	White	Fluent - Native Speaker	4	3	10.0	30.0	0.0	Romantic Partners	50.0	0.7067226375139495	Care
R_NVjuZQB8QVCJbyx	Male	65.0	White	Fluent - Native Speaker	5	3	71.0	61.0	6.0	Romantic Partners	75.0	1.058681672766676	Care
R_1M4kRZNkXkAVN49	Female	22.0	Black/African American	Fluent - Native Speaker	2	2	80.0	100.0	0.0	Romantic Partners	71.0	1.2119545875990207	Care
R_3I5omapJgRDwna2	Female	19.0	Asian	Fluent - Native Speaker	3	2	60.0	58.0	15.0	Romantic Partners	100.0	1.2046199118616538	Care
R_1Owq1Zt1uqWQZfv	Male	51.0	Asian	Fluent - Native Speaker	9	3	31.0	30.0	0.0	Romantic Partners	100.0	0.9962356693467908	Care
R_2WBxxY8pCZ3tu7v	Male	46.0	Black/African American	Fluent - Native Speaker	3	3	100.0	100.0	0.0	Romantic Partners	100.0	1.2825241362202469	Care
R_2cjfkn32rTz3HnK	Female	68.0	White	Fluent - Native Speaker	3	3	88.0	89.0	0.0	Romantic Partners	89.0	1.4551592313571655	Care
R_2Ys127amWdPgpiB	Female	48.0	White	Fluent - Native Speaker	4	2	84.0	5.0	56.0	Romantic Partners	100.0	1.1149724108329797	Care
R_41GOCwLja65ev7j	Female	53.0	White	Fluent - Native Speaker	3	4	75.0	90.0	30.0	Romantic Partners	100.0	0.9276599435505216	Care
R_241A17luRriwbqC	Male	30.0	Asian	Fluent - Native Speaker	7	3	80.0	70.0	0.0	Romantic Partners	100.0	0.5777254003685771	Care
R_22yNOjWPNt9T9OI	Female	38.0	Asian	Fluent - Native Speaker	5	3	100.0	100.0	13.0	Romantic Partners	100.0	1.3588299509635666	Care
R_eP5uoVVLTb9s6YN	Female	34.0	White	Fluent - Native Speaker	4	3	30.0	40.0	20.0	Romantic Partners	100.0	1.065128203928526	Care
R_1GxESTL2KXd3GUi	Male	50.0	Black/African American	Fluent - Native Speaker	8	3	100.0	18.0	87.0	Romantic Partners	100.0	1.0198164483690328	Care
R_2doH7e0g7zQlhSs	Female	52.0	Hispanic/Latinx	Fluent - Native Speaker	6	3	91.0	94.0	19.0	Romantic Partners	97.0	1.128513370227416	Care
R_1160prMGEAgZQmI	Male	19.0	White	Fluent - Native Speaker	2	2	89.0	77.0	7.0	Romantic Partners	100.0	1.3358697191190203	Care
R_2EFUwUgR6h7cuVC	Male	20.0	Black/African American	Fluent - Native Speaker	1	2	60.0	43.0	0.0	Romantic Partners	100.0	1.4478112998948192	Care
R_vVRu5G6NZ3XVy2l	Male	18.0	Hawaiian/Pacific Islander	Fluent - Native Speaker	7	1	90.0	61.0	65.0	Romantic Partners	100.0	1.3049207252280464	Care
R_3JlsKzZVfJNtKrw	Female	60.0	White	Fluent - Native Speaker	6	4	83.0	82.0	92.0	Romantic Partners	100.0	1.1973582887628895	Care
R_2flGkrlmrT0aWr7	Male	55.0	White	Fluent - Native Speaker	9	3	40.0	44.0	84.0	Romantic Partners	100.0	1.1492854302324151	Care
R_3Hi7DqFYlg0kZTz	Male	38.0	White	Fluent - Native Speaker	8	3	100.0	100.0	0.0	Romantic Partners	91.0	0.9759130002989788	Care
R_27xjO605KubxKPf	Male	64.0	White	Fluent - Native Speaker	8	3	40.0	39.0	82.0	Romantic Partners	65.0	1.215050776825721	Care
R_R8nUAspb92Cc5nX	Female	26.0	Other	Fluent - Native Speaker	6	3	90.0	90.0	10.0	Romantic Partners	100.0	1.5871125487195523	Care
R_3CIbl2VzOMqZUv0	Male	49.0	White	Fluent - Native Speaker	6	4	100.0	27.0	72.0	Romantic Partners	100.0	1.1381145320242605	Care
R_s5UQ7MLv4TPmUmd	Male	41.0	Hispanic/Latinx	Fluent - Native Speaker	4	2	90.0	90.0	0.0	Romantic Partners	90.0	0.883336274803366	Care
R_1feDrDmzPE2lDbs	Female	43.0	Black/African American	Fluent - Native Speaker	2	2	70.0	70.0	81.0	Romantic Partners	100.0	1.1410185310258318	Care
R_10Ucz6HYbt3yymv	Male	58.0	White	Fluent - Native Speaker	7	2	0.0	0.0	83.0	Romantic Partners	100.0	1.3553749315654096	Care
R_1ojV5vQ6UQxRKnO	Male	53.0	White	Fluent - Native Speaker	8	3	100.0	100.0	0.0	Romantic Partners	100.0	0.9956954904164204	Care
R_31Hlwe3SGGG2gcy	Female	22.0	White	Fluent - Native Speaker	0	2	90.0	90.0	0.0	Romantic Partners	100.0	0.9896264813744092	Care
R_1jl9AHiEEBrLYmt	Female	49.0	White	Fluent - Native Speaker	6	3	100.0	80.0	0.0	Romantic Partners	100.0	1.4501152663596468	Care
R_BFYnKUG8o8pboZ3	Female	29.0	Asian	Fluent - Native Speaker	6	3	90.0	80.0	0.0	Romantic Partners	90.0	1.0735026529540717	Care
R_r2xjUYt3ye5TY6B	Male	41.0	Black/African American	Fluent - Native Speaker	5	4	61.0	39.0	0.0	Romantic Partners	90.0	0.950829618177319	Care
R_2ZPO84IHZgn3sSi	Female	51.0	White	Fluent - Native Speaker	1	2	50.0	50.0	61.0	Romantic Partners	100.0	1.1193642224426856	Care
R_9zE8Wwc7SjSaFNL	Female	59.0	White	Fluent - Native Speaker	6	2	29.0	20.0	82.0	Romantic Partners	100.0	1.3479032420569304	Care
R_3RfoxsC8UUgyKgT	Male	30.0	Black/African American	Fluent - Native Speaker	4	2	69.0	72.0	0.0	Romantic Partners	58.0	0.93906408802376	Care
R_2CQ963VLPfkK8nv	Male	49.0	White	Fluent - Native Speaker	4	3	8.0	8.0	34.0	Romantic Partners	100.0	1.4406240918257227	Care
R_3qpT00MuP1ird06	Female	30.0	White	Fluent - Native Speaker	3	1	100.0	100.0	20.0	Romantic Partners	100.0	1.2680515283596667	Care
R_1r8pAL5FycJ3Mah	Female	39.0	Black/African American	Fluent - Native Speaker	4	2	91.0	92.0	1.0	Romantic Partners	100.0	1.2403331075338495	Care
R_XFJIAMEa5jidEWt	Female	30.0	Hispanic/Latinx	Fluent - Native Speaker	1	3	13.0	63.0	0.0	Romantic Partners	49.0	0.3374927523450313	Care
R_3NP6Q7y56P19vuI	Male	62.0	White	Fluent - Native Speaker	9	4	10.0	5.0	100.0	Romantic Partners	25.0	0.7554658032850599	Care
R_USYkVXk3am6yBdn	Male	43.0	White	Fluent - Native Speaker	9	2	85.0	84.0	74.0	Romantic Partners	100.0	1.0163397140482522	Care
R_40FvnfVbVkP5dER	Female	39.0	White	Fluent - Native Speaker	7	3	50.0	30.0	0.0	Romantic Partners	100.0	1.463080273737437	Care
R_21dOw8EVOyyNu8g	Female	46.0	White	Fluent - Native Speaker	7	3	38.0	22.0	4.0	Romantic Partners	91.0	0.8048604935374134	Care
R_Zz5Xpmt5leFfj8d	Female	50.0	Asian	Fluent - Native Speaker	5	3	93.0	80.0	0.0	Romantic Partners	100.0	0.7664676729865176	Care
R_3matu44goYdwqeU	Male	34.0	Black/African American	Fluent - Native Speaker	0	2	100.0	70.0	0.0	Romantic Partners	100.0	1.1645485479128976	Care
R_3e8exbfJ8RZAQ4J	Male	47.0	White	Fluent - Native Speaker	9	4	60.0	20.0	0.0	Romantic Partners	100.0	1.1498959572959118	Care
R_1dyRUuYuXpyDfKx	Female	20.0	Black/African American	Fluent - Native Speaker	7	2	78.0	77.0	64.0	Romantic Partners	100.0	1.2167499052475397	Care
R_s7IPhs0NwfUT4Nb	Other	47.0	White	Fluent - Native Speaker	1	3	100.0	100.0	35.0	Romantic Partners	13.0	0.1756670891907188	Care
R_1DwO3TpizNa6OIT	Male	38.0	White	Fluent - Native Speaker	6	2	63.0	39.0	10.0	Romantic Partners	57.0	0.8284294509564707	Care
R_PI2H7Na9NtUmilj	Male	53.0	White	Not Fluent	8	3	91.0	70.0	0.0	Romantic Partners	90.0	1.0737773252508782	Care
R_2Yn3oYpkDppLpHN	Male	53.0	White	Fluent - Native Speaker	6	3	20.0	20.0	40.0	Romantic Partners	100.0	0.9395486144111086	Care
R_1gBK4Z7IfTw65BT	Male	50.0	White	Fluent - Native Speaker	2	2	71.0	67.0	12.0	Romantic Partners	65.0	1.1616453278011347	Care
R_1NkRKJ1vPtTE9ss	Female	59.0	White	Fluent - Native Speaker	9	4	58.0	58.0	42.0	Romantic Partners	73.0	1.0362381871923128	Care
R_O0VprBRC5Z4teG5	Male	52.0	White	Fluent - Native Speaker	5	4	91.0	91.0	1.0	Romantic Partners	100.0	0.9653919093468208	Care
R_2CN7Tioir57SL9m	Female	61.0	White	Fluent - Native Speaker	4	2	96.0	92.0	0.0	Romantic Partners	100.0	1.3376622630067154	Care
R_3QWRHixYsyUTXjs	Female	36.0	Other	Fluent - Native Speaker	2	1	50.0	75.0	100.0	Romantic Partners	100.0	1.0860502345402858	Care
R_1BQPaS2I7sziAfg	Male	73.0	White	Fluent - Native Speaker	6	3	81.0	66.0	2.0	Romantic Partners	17.0	-0.011163891046162	Care
R_3kBwNDLNcABpHF8	Male	46.0	Hispanic/Latinx	Fluent - Native Speaker	3	2	68.0	51.0	27.0	Romantic Partners	100.0	1.2822584073313443	Care
R_3IWEX0Tqp5ciNHR	Male	54.0	White	Fluent - Native Speaker	3	3	70.0	90.0	90.0	Romantic Partners	100.0	0.9845489205575022	Care
R_3FOingrx9LPCRfL	Female	53.0	Black/African American	Fluent - Native Speaker	7	4	90.0	86.0	8.0	Romantic Partners	26.0	0.5219877978150894	Care
R_1n8UfzveyPlLe2A	Male	38.0	White	Fluent - Native Speaker	5	3	98.0	87.0	0.0	Romantic Partners	84.0	1.2333239309840212	Care
R_3PpFXM4eDCBYCc1	Female	46.0	White	Fluent - Native Speaker	5	3	86.0	71.0	0.0	Romantic Partners	100.0	1.3493868975056305	Care
R_28CYFFCFnAHvBgt	Other	22.0	White	Fluent - Native Speaker	1	2	100.0	30.0	91.0	Romantic Partners	100.0	1.077103088994164	Care
R_3oAy1pGgPUkQ631	Male	40.0	White	Fluent - Native Speaker	9	3	44.0	10.0	0.0	Romantic Partners	63.0	0.6590683396555517	Care
R_TjF38xhIJjpmWjv	Male	63.0	White	Fluent - Native Speaker	5	3	19.0	22.0	79.0	Romantic Partners	100.0	1.3754100964414435	Care
R_1Qz8wSsWPrMCwev	Female	32.0	Hispanic/Latinx	Fluent - Native Speaker	5	3	71.0	63.0	61.0	Romantic Partners	100.0	1.2956701749224724	Care
R_2TXX8yR0MaD3Jj6	Female	47.0	Black/African American	Fluent - Native Speaker	1	2	100.0	100.0	58.0	Romantic Partners	100.0	1.4666481433044083	Care
R_w126NDksruttLfr	Male	44.0	White	Fluent - Native Speaker	5	2	85.0	80.0	0.0	Romantic Partners	75.0	0.7403048347310647	Care
R_1M7sQsLxdAHcTZL	Female	51.0	White	Fluent - Native Speaker	0	3	61.0	35.0	86.0	Romantic Partners	100.0	0.7889383271779967	Care
R_1Gvql1EuyY6bUrA	Female	38.0	Asian	Fluent - Native Speaker	6	3	100.0	81.0	0.0	Romantic Partners	100.0	0.8248047473087472	Care
R_bpyu6FKYlzL5li9	Male	20.0	Black/African American	Fluent - Native Speaker	0	2	65.0	30.0	70.0	Romantic Partners	100.0	1.3452609095456969	Care
R_3oEJBCxzhsdyYBI	Female	24.0	Hispanic/Latinx	Fluent - Native Speaker	3	3	70.0	70.0	0.0	Romantic Partners	100.0	0.8808388746187283	Care
R_1QzuvUJANHx2K6m	Male	67.0	White	Fluent - Native Speaker	1	1	24.0	17.0	0.0	Romantic Partners	90.0	0.8816121463921017	Care
R_2YLmjZTky3t9Ior	Female	28.0	White	Fluent - Native Speaker	4	4	91.0	91.0	0.0	Romantic Partners	91.0	1.5376578060763766	Care
R_2wMr72V0rtNkHSJ	Male	53.0	White	Fluent - Native Speaker	2	3	81.0	40.0	76.0	Romantic Partners	100.0	0.9572836792520172	Care
R_0cwhJBA46ixQPZv	Female	79.0	White	Fluent - Native Speaker	4	4	100.0	100.0	0.0	Romantic Partners	100.0	1.3337023641898746	Care
R_27dvHkeJ3lNYMfW	Male	45.0	White	Fluent - Native Speaker	6	3	60.0	20.0	4.0	Romantic Partners	100.0	1.008731496251328	Care
R_DDkOUOj6kHMwsX7	Male	23.0	American Indian/Alaska Native	Fluent - Native Speaker	5	2	72.0	45.0	32.0	Romantic Partners	88.0	1.0905785828157823	Care
R_3dUWuVNRl3Rcljz	Male	23.0	White	Fluent - Native Speaker	2	3	81.0	66.0	9.0	Romantic Partners	100.0	1.228124981990183	Care
R_3KMJjiam3nZeh4G	Female	66.0	White	Fluent - Native Speaker	1	1	100.0	92.0	0.0	Romantic Partners	100.0	0.8529561540841554	Care
R_3KIaAYFJa4Umfqx	Male	70.0	White	Fluent - Native Speaker	8	4	70.0	70.0	76.0	Romantic Partners	100.0	1.228797925258425	Care
R_2sTrbLsoMMZA1Ap	Male	23.0	Black/African American	Fluent - Native Speaker	8	2	50.0	50.0	30.0	Romantic Partners	66.0	0.8087998943085752	Care
R_AzKoBqa2HPcqLdL	Male	42.0	White	Fluent - Native Speaker	6	2	40.0	10.0	75.0	Romantic Partners	50.0	0.6528284058290483	Care
R_2Xn55X9fR68YMxe	Female	52.0	White	Fluent - Native Speaker	5	4	51.0	51.0	51.0	Romantic Partners	100.0	1.1768569107966689	Care
R_1lzQq8qJ1Mgom0t	Female	41.0	Black/African American	Fluent - Native Speaker	7	3	4.0	4.0	91.0	Romantic Partners	100.0	0.8291820796228646	Care
R_1ClTJV1RMkft9ha	Male	47.0	White	Fluent - Native Speaker	5	2	85.0	35.0	0.0	Romantic Partners	100.0	0.94401098747294	Care
R_33lpzsqyPAzCndm	Female	39.0	White	Fluent - Native Speaker	5	4	72.0	74.0	45.0	Romantic Partners	52.0	0.3639358672263018	Care
R_3MysIkT40jIgJAg	Female	35.0	White	Fluent - Native Speaker	2	1	67.0	75.0	0.0	Romantic Partners	69.0	0.936034007871728	Care
R_1QLAQLXgJTfp4ml	Male	20.0	White	Fluent - Native Speaker	4	2	56.0	46.0	16.0	Romantic Partners	64.0	0.8003555816391751	Care
R_5uyvm1lQjr25dfP	Female	59.0	Hispanic/Latinx	Fluent - Non-native Speaker	5	1	58.0	56.0	50.0	Romantic Partners	100.0	1.0058339486830452	Care
R_10CcQCHGc08dS0W	Male	58.0	White	Fluent - Native Speaker	6	3	60.0	50.0	92.0	Romantic Partners	100.0	0.9197498493409848	Care
R_1JDfFnWD5XWp8ek	Male	59.0	White	Fluent - Native Speaker	8	3	19.0	19.0	40.0	Romantic Partners	95.0	1.0282747351936	Care
R_2Xp2Ij9LI1mAt65	Female	51.0	Black/African American	Fluent - Native Speaker	5	3	18.0	12.0	61.0	Romantic Partners	100.0	1.3586495781235812	Care
R_1P2h6Xxg6Gq9htv	Female	33.0	White	Fluent - Native Speaker	1	4	82.0	29.0	82.0	Romantic Partners	100.0	0.764337544823403	Care
R_2rN7086Qa4mQto5	Male	53.0	White	Fluent - Native Speaker	3	3	60.0	30.0	0.0	Romantic Partners	100.0	1.022068609796679	Care
R_1kXMi3PxaVPwDuW	Female	53.0	White	Fluent - Native Speaker	0	2	10.0	0.0	50.0	Romantic Partners	100.0	1.0409529087834632	Care
R_Z8iiCrZiuv29wL7	Male	43.0	White	Fluent - Native Speaker	4	2	75.0	75.0	15.0	Romantic Partners	100.0	1.068533212979927	Care
R_1pne2HhUCxt8kZk	Female	53.0	White	Fluent - Native Speaker	5	2	50.0	50.0	33.0	Romantic Partners	100.0	1.1215071562993475	Care
R_33pT8WDv3LGYni0	Male	22.0	White	Fluent - Native Speaker	6	3	72.0	68.0	0.0	Romantic Partners	100.0	0.9040965783210184	Care
R_2X10weOEDYFRBNS	Male	47.0	Asian	Fluent - Non-native Speaker	9	4	50.0	73.0	0.0	Romantic Partners	100.0	0.8394683456733745	Care
R_1NE0V6eRw5SnV8p	Male	53.0	White	Fluent - Native Speaker	6	3	80.0	80.0	10.0	Romantic Partners	95.0	0.9467792784915608	Care
R_300OFlTNr8PvKki	Male	22.0	Hispanic/Latinx	Fluent - Native Speaker	2	3	5.0	2.0	61.0	Romantic Partners	100.0	1.60062505330001	Care
R_2ciLJ9nEL8Jmlj2	Male	21.0	White	Fluent - Native Speaker	0	2	70.0	70.0	75.0	Romantic Partners	100.0	1.7427328554838355	Care
R_WrLKv3tg04LMZix	Female	45.0	White	Fluent - Native Speaker	7	3	55.0	59.0	89.0	Romantic Partners	86.0	1.1327354366206992	Care
R_cHJvKwMmYlMWen7	Female	29.0	White	Fluent - Native Speaker	8	3	53.0	51.0	0.0	Romantic Partners	100.0	0.9718285809313296	Care
R_3mdYdWiCJwZJ6P8	Female	33.0	White	Fluent - Native Speaker	0	2	100.0	100.0	33.0	Romantic Partners	-12.0	0.0273862879541583	Care
R_1jvyzabSyl8jQoS	Female	23.0	White	Fluent - Native Speaker	4	2	80.0	70.0	0.0	Romantic Partners	100.0	1.4438561632376317	Care
R_1K7J5Z0qHdQk5sH	Female	37.0	White	Fluent - Native Speaker	6	3	72.0	91.0	0.0	Romantic Partners	90.0	1.133830056030349	Care
R_27qIIzilrFiJpPF	Male	24.0	White	Fluent - Native Speaker	0	2	30.0	68.0	20.0	Romantic Partners	95.0	1.6518946985945793	Care
R_3esFcLqM58PuZxA	Male	23.0	White	Fluent - Native Speaker	0	2	75.0	60.0	0.0	Romantic Partners	90.0	1.4429914611319088	Care
R_3HTZlQE5twaEn94	Male	51.0	Hispanic/Latinx	Fluent - Native Speaker	9	4	57.0	21.0	22.0	Romantic Partners	85.0	1.296192115286453	Care
R_3HTH52tUpqHedPz	Male	38.0	White	Fluent - Native Speaker	3	3	90.0	90.0	10.0	Romantic Partners	50.0	1.0719797690969075	Care
R_3FX7JDD6ZCPxztG							71.0	62.0	70.0	Romantic Partners	100.0	0.9469050604224076	Care
R_aW7qrc0L7KBcpr3	Male	25.0	White	Fluent - Native Speaker	5	3	90.0	100.0	10.0	Romantic Partners	100.0	0.988964980506832	Care
R_2YA1DiaVngfaHfd	Male	65.0	White	Fluent - Native Speaker	5	4	100.0	76.0	0.0	Romantic Partners	100.0	1.4124036222341578	Care
R_1EjugjKDwc2jtQY	Female	55.0	White	Fluent - Native Speaker	4	3	0.0	51.0	51.0	Romantic Partners	100.0	1.0804832902068382	Care
R_22nTBTpPwqrVXNU	Female	33.0	White	Fluent - Native Speaker	5	4	100.0	40.0	100.0	Romantic Partners	100.0	1.0461894430669585	Care
R_1KfLDgjWdtY6a6Z	Male	20.0	White	Fluent - Native Speaker	9	2	63.0	78.0	3.0	Romantic Partners	100.0	0.9784845848010322	Care
R_32W3O6wFofXu1iN	Male	22.0	White	Fluent - Native Speaker	1	1	35.0	20.0	24.0	Romantic Partners	100.0	1.483864894140801	Care
R_2c6InL0JnoUMfCU	Female	57.0	Hispanic/Latinx	Fluent - Native Speaker	3	2	95.0	90.0	30.0	Romantic Partners	90.0	0.9815327532476684	Care
R_3GqTug5KmQ0t7a6	Male	49.0	White	Fluent - Native Speaker	3	1	51.0	69.0	70.0	Romantic Partners	100.0	1.2203070290610598	Care
R_3gUdD8l2sE45sfh	Female	42.0	White	Fluent - Native Speaker	6	3	10.0	0.0	0.0	Romantic Partners	100.0	1.374115226130013	Care
R_3q8rrgwGIyYeziy	Female	39.0	White	Fluent - Native Speaker	6	2	100.0	63.0	0.0	Romantic Partners	100.0	1.0042446419573	Care
R_3hDUjmLhkInENZu	Female	67.0	White	Fluent - Native Speaker	2	3	100.0	100.0	0.0	Romantic Partners	100.0	1.2464475871818117	Care
R_PALOXyZWMx7ZoaJ	Male	41.0	White	Fluent - Native Speaker	4	2	66.0	60.0	75.0	Romantic Partners	80.0	0.9354684381599472	Care
R_1N3yFd2ThjM0i4n	Male	28.0	Black/African American	Fluent - Native Speaker	3	0	70.0	70.0	10.0	Romantic Partners	85.0	1.5340839626900706	Care
R_1dMk36pwP0b7HGX	Male	58.0	Other	Fluent - Native Speaker	2	2	71.0	30.0	71.0	Romantic Partners	100.0	0.8305255597841535	Care
R_3NxrAlD6goVVsgr	Female	54.0	White	Fluent - Native Speaker	0	4	100.0	100.0	0.0	Romantic Partners	100.0	1.1304688020642948	Care
R_6r0XC1m8WUvc0ud	Male	25.0	White	Fluent - Native Speaker	7	2	95.0	47.0	0.0	Romantic Partners	75.0	1.394444812331996	Care
R_3GcXXHxghBjIVFP	Female	53.0	White	Fluent - Native Speaker	1	2	40.0	61.0	68.0	Romantic Partners	100.0	1.4971015317155594	Care
R_1lz7R9B2wmD8Oca	Male	40.0	White	Fluent - Native Speaker	9	2	90.0	60.0	0.0	Romantic Partners	100.0	1.5334303508316365	Care
R_2SdGyFC7REmKHMm	Male	38.0	White	Fluent - Native Speaker	5	2	95.0	5.0	0.0	Romantic Partners	100.0	1.1086874357587202	Care
R_2X1IxlxJ1Q1xpEx	Male	22.0	Hispanic/Latinx	Fluent - Non-native Speaker	1	2	95.0	85.0	0.0	Romantic Partners	100.0	1.1379737407925046	Care
R_2q8lv9lFq2Nip1n	Male	49.0	White	Fluent - Native Speaker	2	1	100.0	100.0	0.0	Romantic Partners	100.0	1.011777513414242	Care
R_2YLktPaQFHDq9cH	Male	21.0	White	Fluent - Native Speaker	1	2	65.0	54.0	0.0	Romantic Partners	95.0	1.74350410668084	Care
R_1DGqUHmkfXJXao4	Female	22.0	Black/African American	Fluent - Native Speaker	1	2	68.0	70.0	70.0	Romantic Partners	100.0	1.245508514940545	Care
R_2b2cRV1x70khU5R	Female	38.0	White	Fluent - Native Speaker	4	2	100.0	92.0	0.0	Romantic Partners	100.0	1.466138963984603	Care
R_2VOR9Be2YVKKEmg	Female	42.0	White	Fluent - Native Speaker	0	2	50.0	50.0	0.0	Romantic Partners	100.0	1.337068933787664	Care
R_2z5y1WXP1x35NtY	Female	33.0	White	Fluent - Native Speaker	7	2	71.0	70.0	10.0	Romantic Partners	90.0	0.9186006515915652	Care
R_08UEUfBMTnBCHnz	Male	25.0	White	Fluent - Native Speaker	3	2	69.0	46.0	0.0	Romantic Partners	100.0	0.9261148427931524	Care
R_3R1SZL7ouqjmVGN	Female	45.0	White	Fluent - Native Speaker	2	3	0.0	3.0	100.0	Romantic Partners	92.0	1.4935119443231049	Care
R_2yjgG8ygeIPo9E7	Male	64.0	White	Fluent - Native Speaker	2	2	39.0	39.0	9.0	Romantic Partners	100.0	1.3770409661335616	Care
R_0wyQHCeAjPZGHwl	Female	48.0	White	Fluent - Native Speaker	0	1	0.0	0.0	100.0	Romantic Partners	100.0	1.209686572794035	Care
R_3HkbaS26w8s1fUq	Male	31.0	Black/African American	Fluent - Native Speaker	4	2	50.0	50.0	10.0	Romantic Partners	100.0	0.7734985421338527	Care
R_R36MsSEUOTiD6Mx	Female	29.0	White	Fluent - Native Speaker	5	2	100.0	70.0	0.0	Romantic Partners	100.0	1.1576420416639863	Care
R_OHkmdBpkFOHtNsd	Male	25.0	White	Fluent - Native Speaker	6	3	80.0	40.0	10.0	Romantic Partners	100.0	0.9336679305346808	Care
R_1EXO96gVd3axvS5	Female	29.0	White	Fluent - Native Speaker	3	3	0.0	6.0	82.0	Romantic Partners	98.0	1.1277083350567192	Care
R_0ji3GA4ofmNk57H	Male	43.0	White	Fluent - Native Speaker	7	3	60.0	30.0	5.0	Romantic Partners	100.0	0.9823289625195156	Care
R_3knbdLoM34iqjYh	Female	31.0	White	Fluent - Native Speaker	3	3	100.0	82.0	0.0	Romantic Partners	100.0	1.052463472410918	Care
R_d6WA27gQsNNVArv	Male	59.0	White	Fluent - Native Speaker	8	2	32.0	1.0	0.0	Romantic Partners	87.0	0.8265082500628474	Care
R_zd3c5R8vSL9bCa5	Female	44.0	White	Fluent - Native Speaker	0	3	40.0	40.0	0.0	Romantic Partners	100.0	0.8069682602147921	Care
R_2Ucje9II7XAxWOz	Male	76.0	White	Fluent - Native Speaker	6	2	18.0	6.0	27.0	Romantic Partners	100.0	1.4314814797791822	Care
R_12f3SWEicgHp8KE	Female	43.0	White	Fluent - Native Speaker	5	2	100.0	100.0	70.0	Romantic Partners	100.0	0.9596350300748514	Care
R_3P4QVLnesAXs73l	Female	65.0	White	Fluent - Native Speaker	8	4	86.0	86.0	13.0	Romantic Partners	98.0	0.9480007671674108	Care
R_1gjA14TYXQWFvh1	Male	18.0	White	Fluent - Native Speaker	1	2	20.0	10.0	80.0	Romantic Partners	100.0	0.9399876840991545	Care
R_3KuRPzEsVWZTpJj	Female	29.0	White	Fluent - Native Speaker	5	4	92.0	92.0	28.0	Romantic Partners	100.0	1.5894683444356354	Care
R_bw45WFSI1st43Zv	Male	27.0	White	Fluent - Native Speaker	2	3	100.0	100.0	0.0	Romantic Partners	100.0	1.3086377926780357	Care
R_30304d3riYs149n	Male	58.0	White	Fluent - Native Speaker	7	3	33.0	55.0	50.0	Romantic Partners	90.0	1.0486866047929044	Care
R_OlnixmhhL5lhze9	Male	55.0	White	Fluent - Native Speaker	7	4	70.0	21.0	0.0	Romantic Partners	100.0	1.2126794977290063	Care
R_3iKXO6ptN1TQfWo	Female	36.0	White	Fluent - Native Speaker	8	2	100.0	90.0	10.0	Romantic Partners	100.0	1.2042776693953905	Care
R_2zYHDEia6GHtxOn	Female	40.0	White	Fluent - Non-native Speaker	0	2	50.0	50.0	0.0	Romantic Partners	100.0	1.1253899409387107	Care
R_2b3saNsxf0lbWsO	Male	67.0	White	Fluent - Native Speaker	6	1	60.0	20.0	0.0	Romantic Partners	100.0	1.2863759615568593	Care
R_Q9rNAE3XBGRUYP7	Male	44.0	White	Fluent - Native Speaker	5	1	97.0	83.0	0.0	Romantic Partners	100.0	1.519035073386802	Care
R_22Jkv8lxNh0FFFn	Male	38.0	White	Fluent - Native Speaker	3	4	0.0	0.0	100.0	Romantic Partners	100.0	1.279298758142182	Care
R_Rh4mVJVoEUZvyNz	Female	55.0	White	Fluent - Native Speaker	9	3	80.0	72.0	0.0	Romantic Partners	100.0	1.0457980812253704	Care
R_zcjYBTVF7JgQixr	Male	34.0	Asian	Fluent - Native Speaker	4	4	60.0	60.0	20.0	Romantic Partners	75.0	0.628134574800469	Care
R_2aXJRAWOYvB45z2	Female	51.0	White	Fluent - Native Speaker	9	4	8.0	0.0	100.0	Romantic Partners	100.0	1.0221281424518405	Care
R_1dok6ag7unxET7w	Female	28.0	Asian	Fluent - Native Speaker	1	3	75.0	50.0	50.0	Romantic Partners	80.0	1.2923209547605408	Care
R_eXwWdjhmU0XExyN	Male	21.0	White	Fluent - Native Speaker	5	3	80.0	30.0	0.0	Romantic Partners	100.0	1.123822327770548	Care
R_3KDPizL8Y4Cg1C6	Male	68.0	White	Fluent - Native Speaker	7	4	90.0	59.0	21.0	Romantic Partners	98.0	1.167846622497856	Care
R_3D7Nn97IPmFn3t7	Male	53.0	White	Fluent - Native Speaker	9	3	50.0	50.0	83.0	Romantic Partners	94.0	0.9436178716749202	Care
R_difqU8V64abEgZH	Female	25.0	Black/African American	Fluent - Native Speaker	5	3	97.0	97.0	50.0	Romantic Partners	100.0	1.184186458849512	Care
R_dpqFAX1LCmHTe81	Female	63.0	White	Fluent - Native Speaker	3	3	95.0	95.0	95.0	Romantic Partners	100.0	1.262522282778877	Care
R_1gqnnPhnLRLSQdr	Female	46.0	White	Fluent - Native Speaker	8	1	80.0	80.0	0.0	Romantic Partners	100.0	1.2469611708703043	Care
R_9uvJq7WYbm21K2l	Male	24.0	White	Fluent - Native Speaker	2	2	65.0	40.0	0.0	Romantic Partners	100.0	0.9974934217173907	Care
R_OoQxCinmNWCgt8t	Female	51.0	Black/African American	Fluent - Native Speaker	5	3	100.0	82.0	20.0	Romantic Partners	61.0	0.9058262429328684	Care
R_vk2etJ3OML676sV	Female	38.0	White	Fluent - Native Speaker	2	2	100.0	100.0	0.0	Romantic Partners	100.0	1.298775176464426	Care
R_3jTkEkjdBgLzVol	Female	32.0	White	Fluent - Native Speaker	0	1	95.0	80.0	20.0	Romantic Partners	85.0	1.1663557875759176	Care
R_32RC92SroiFkARW	Female	51.0	White	Fluent - Native Speaker	1	2	88.0	88.0	88.0	Romantic Partners	100.0	0.6958059563437177	Care
R_3I50TCJDTjcvHnj	Male	20.0	White	Fluent - Native Speaker	0	2	90.0	80.0	0.0	Romantic Partners	100.0	1.172528316797383	Care
R_0xkTu0zFjOpQVLH	Female	33.0	White	Fluent - Native Speaker	3	2	83.0	83.0	0.0	Romantic Partners	100.0	1.196120849730408	Care
R_sb36gUH1upV7esF	Female	54.0	White	Fluent - Native Speaker	4	2	75.0	79.0	12.0	Romantic Partners	100.0	1.0489379182256682	Care
R_xc4qVtRwlMOlqpP	Female	31.0	White	Fluent - Native Speaker	5	3	80.0	40.0	70.0	Romantic Partners	100.0	1.2089337844487382	Care
R_O1dgyefNqCjBesp	Female	30.0	White	Fluent - Native Speaker	1	2	70.0	51.0	20.0	Romantic Partners	74.0	1.3079587056059223	Care
R_1FQVQxzT4Swt0lI	Female	54.0	White	Fluent - Native Speaker	9	4	50.0	50.0	80.0	Romantic Partners	92.0	1.119857175029192	Care
R_ve42T8uzFu5XXwZ	Male	50.0	White	Fluent - Native Speaker	8	4	81.0	60.0	5.0	Romantic Partners	100.0	1.3455716604523411	Care
R_2wmZGGZSK3kRyGG	Female	55.0	White	Fluent - Native Speaker	8	3	83.0	38.0	74.0	Romantic Partners	100.0	1.1799774358611903	Care
R_3dGJzCVq940HT5Z	Female	42.0	White	Fluent - Native Speaker	9	4	0.0	10.0	90.0	Romantic Partners	100.0	1.1536038340351835	Care
R_1RdxLu3f62OaazL	Female	44.0	White	Fluent - Native Speaker	6	4	70.0	70.0	75.0	Romantic Partners	100.0	1.441340910588203	Care
R_r16fzT20gqd77kl	Female	61.0	White	Fluent - Native Speaker	0	2	40.0	40.0	76.0	Romantic Partners	100.0	0.9995397469479684	Care
R_12zFrS1pkXrshjq	Male	48.0	White	Fluent - Native Speaker	6	1	45.0	30.0	77.0	Romantic Partners	100.0	1.0935275103140505	Care
R_ZDlD45nHhr32lr3	Female	66.0	White	Fluent - Native Speaker	4	3	0.0	0.0	95.0	Romantic Partners	50.0	0.788012127481139	Care
R_27p5Iu8GyeQBw5F	Female	48.0	White	Fluent - Native Speaker	3	3	80.0	80.0	75.0	Romantic Partners	100.0	0.8170914646884707	Care
R_22S8svlzIrbwTDS	Male	41.0	White	Fluent - Native Speaker	3	3	90.0	95.0	70.0	Romantic Partners	95.0	1.0809975915691277	Care
R_3F4HUTyADmDSAvv	Male	43.0	Black/African American	Fluent - Native Speaker	5	3	40.0	19.0	100.0	Romantic Partners	100.0	0.9165984402100024	Care
R_24ldHlK3o0fx1En	Other	42.0	White	Fluent - Native Speaker	0	2	100.0	100.0	0.0	Romantic Partners	100.0	1.2308731174501293	Care
R_1NFhGx9X0LNHBEi	Female	62.0	White	Fluent - Native Speaker	1	1	10.0	12.0	97.0	Romantic Partners	100.0	1.2399880104627914	Care
R_2xQSgKJwGSqPBmU	Female	50.0	White	Fluent - Native Speaker	0	2	51.0	51.0	0.0	Romantic Partners	86.0	0.9333068428518416	Care
R_1jJqwdNbSw5YbxJ	Female	31.0	White	Fluent - Native Speaker	3	2	100.0	100.0	51.0	Romantic Partners	100.0	1.1036618118507424	Care
R_3EcZPU1pYi8tZAP	Male	49.0	White	Fluent - Native Speaker	4	1	50.0	50.0	75.0	Romantic Partners	75.0	0.6576834753303824	Care
R_1IhOpjo441NnnLA	Female	58.0	White	Fluent - Native Speaker	9	4	100.0	100.0	10.0	Romantic Partners	100.0	1.083922028932182	Care
R_2YrzdPfDvl1At7h	Female	38.0	White	Fluent - Native Speaker	0	3	95.0	95.0	70.0	Romantic Partners	90.0	0.7654351466444581	Care
R_BE9BscnkGhhWCd3	Female	60.0	White	Fluent - Native Speaker	3	2	11.0	15.0	91.0	Romantic Partners	10.0	0.1900459153084352	Care
R_cPiZ0wwySC9XC9z	Female	69.0	White	Fluent - Native Speaker	2	2	12.0	40.0	90.0	Romantic Partners	100.0	1.089111116784491	Care
R_27OMeOPgMd4IP4C	Male	27.0	White	Fluent - Native Speaker	8	3	25.0	20.0	5.0	Romantic Partners	100.0	1.3552827154520013	Care
R_2AGO9PndcLFOSx7	Female	47.0	Black/African American	Fluent - Native Speaker	5	2	70.0	70.0	0.0	Romantic Partners	100.0	0.913711856293946	Care
R_2y442uOFzDq9j3i	Female	57.0	Black/African American	Fluent - Native Speaker	7	4	90.0	90.0	90.0	Romantic Partners	100.0	0.9736660901008672	Care
R_1LS9NCSzC8ioOqh	Female	63.0	White	Fluent - Native Speaker	5	1	65.0	42.0	60.0	Romantic Partners	100.0	1.201924057888255	Care
R_6SDJGtu8wPJ0TFD	Female	46.0	White	Fluent - Native Speaker	7	2	71.0	31.0	83.0	Romantic Partners	100.0	0.8933048305734382	Care
R_3nPlMFdg8VCfwJC	Female	45.0	White	Fluent - Native Speaker	4	1	0.0	0.0	100.0	Romantic Partners	100.0	1.2559192344667711	Care
R_wXgKpDCwCxulEWt	Male	18.0	Black/African American	Fluent - Native Speaker	0	1	70.0	60.0	30.0	Romantic Partners	100.0	1.0163581019260213	Care
R_3FPemjMrcxJpnfn	Male	51.0	White	Fluent - Native Speaker	4	2	75.0	25.0	0.0	Romantic Partners	100.0	0.9459746552929096	Care
R_pbM0yLGUzlQnOgh	Female	62.0	White	Fluent - Native Speaker	6	1	100.0	100.0	0.0	Romantic Partners	100.0	0.8153484447653143	Care
R_2b1tNJyaas668yH	Male	66.0	White	Fluent - Native Speaker	6	3	85.0	80.0	0.0	Romantic Partners	90.0	1.0323179966993066	Care
R_29jgobhVAYCtY9o	Female	60.0	White	Fluent - Native Speaker	4	1	10.0	0.0	95.0	Romantic Partners	100.0	1.0602873029157072	Care
R_10Z2fmQLRXbOBMj	Male	27.0	Black/African American	Fluent - Native Speaker	0	0	60.0	50.0	76.0	Romantic Partners	100.0	1.1430116597181994	Care
R_1CwI76BPDddolFE	Female	59.0	White	Fluent - Native Speaker	6	4	26.0	36.0	0.0	Romantic Partners	100.0	1.3240306767649068	Care
R_cBKPplHI0vNCVDb	Female	64.0	White	Fluent - Native Speaker	2	4	81.0	81.0	91.0	Romantic Partners	100.0	0.9244399769288614	Care
R_2YnW4UFsn22fjxj	Female	38.0	Black/African American	Fluent - Native Speaker	0	2	30.0	40.0	70.0	Romantic Partners	100.0	1.2623140209482493	Care
R_3enlUYBlhcYJtVn	Female	52.0	White	Fluent - Native Speaker	5	2	40.0	35.0	95.0	Romantic Partners	100.0	1.2776040922434824	Care
R_2sZMLbwAnsu8vMu	Female	49.0	White	Fluent - Native Speaker	1	2	50.0	50.0	70.0	Romantic Partners	100.0	1.020880480584118	Care
R_XuO0cjIqD42Neq5	Female	48.0	Black/African American	Fluent - Native Speaker		2	50.0	50.0	100.0	Romantic Partners	100.0	1.0380188221593611	Care
R_1FLkzcJTwlT5W95	Female	28.0	White	Fluent - Native Speaker	5	1	0.0	0.0	0.0	Romantic Partners	100.0	1.1158899392123618	Care
R_1f76salpCaseoXK	Male	68.0	White	Fluent - Native Speaker	7	4	20.0	40.0	10.0	Romantic Partners	100.0	1.5149521704164122	Care
R_3hgyHh90r0fB4rF	Male	54.0	White	Fluent - Native Speaker	1	2	89.0	99.0	20.0	Romantic Partners	100.0	0.9704668601316192	Care
R_1eXloKzDAO03G6E	Female	71.0	White	Fluent - Native Speaker	6	2	95.0	100.0	71.0	Romantic Partners	100.0	0.9892105816228336	Care
R_3GfCVeK8bcULPfq	Female	73.0	White	Fluent - Native Speaker	2	3	91.0	91.0	0.0	Romantic Partners	100.0	1.0798019441783429	Care
R_3GfAgaV8yEtOmXH	Female	49.0	Asian	Fluent - Native Speaker	8	4	95.0	90.0	40.0	Romantic Partners	100.0	1.408285879048724	Care
R_54KEXq92sOJBajT	Male	58.0	White	Fluent - Native Speaker	4	3	100.0	100.0	0.0	Romantic Partners	100.0	0.9460721283380268	Care
R_3BLybeLv08tZA9X	Male	60.0	White	Fluent - Native Speaker	6	2	53.0	54.0	80.0	Romantic Partners	100.0	1.1247914070972125	Care
R_09FrouIO4XHWDu1	Female	39.0	White	Fluent - Native Speaker	5	1	20.0	20.0	80.0	Romantic Partners	100.0	0.9749287045596012	Care
R_2VvU9thbk1V35bx	Female	54.0	White	Fluent - Native Speaker	5	3	30.0	10.0	70.0	Romantic Partners	100.0	0.9354270845938631	Care
R_3HLeRr9G506R3b9	Female	42.0	White	Fluent - Native Speaker	0	4	15.0	24.0	96.0	Romantic Partners	97.0	1.581071379826143	Care
R_1Lb60upOxBdcW7d	Male	61.0	American Indian/Alaska Native	Fluent - Native Speaker	7	1	40.0	25.0	80.0	Romantic Partners	100.0	1.0990249794028648	Care
R_1jwZRNToRjluma5	Male	53.0	White	Fluent - Native Speaker	9	4	75.0	70.0	10.0	Romantic Partners	100.0	1.039424872713329	Care
R_0HQV7smytmw6Whb	Male	51.0	White	Fluent - Native Speaker	3	2	100.0	100.0	0.0	Romantic Partners	100.0	1.3705781382662063	Care
R_30cttICOvk6FORs	Male	58.0	White	Fluent - Native Speaker	4	2	40.0	20.0	20.0	Romantic Partners	100.0	1.431968786137197	Care
R_2WD5LkXY84CmkVD	Female	60.0	White	Fluent - Native Speaker	9	3	19.0	24.0	100.0	Romantic Partners	100.0	1.1204352805442834	Care
R_10VQXoxCpBZC4PK	Male	49.0	Asian	Fluent - Native Speaker	9	4	75.0	40.0	11.0	Romantic Partners	100.0	0.8401547192231467	Care
R_2RU1uqYTV47y6pH	Female	64.0	White	Fluent - Native Speaker	3	4	95.0	85.0	10.0	Romantic Partners	100.0	1.2274419834035877	Care
R_28NIihAYdr6w2ua	Male	48.0	Black/African American	Fluent - Native Speaker	7	3	64.0	99.0	65.0	Romantic Partners	100.0	1.542002081207256	Care
R_1NleJsI7PJZOKod	Female	35.0	White	Fluent - Native Speaker	4	2	80.0	67.0	0.0	Romantic Partners	85.0	1.1912130380919783	Care
R_1DFQa0zv6eLxUxR	Male	52.0	White	Fluent - Native Speaker	0	2	46.0	56.0	12.0	Romantic Partners	46.0	0.7644101404553457	Care
R_PBrOzxGNZlA6S5z	Female	31.0	White	Fluent - Native Speaker	8	3	86.0	56.0	0.0	Romantic Partners	100.0	1.2081117904857344	Care
R_307e6DkFlKZOTtx	Male	57.0	White	Fluent - Native Speaker	8	3	40.0	27.0	7.0	Romantic Partners	100.0	1.4497819202070248	Care
R_2YaXdkHwMqC6nin	Male	48.0	White	Fluent - Native Speaker	8	2	70.0	80.0	5.0	Romantic Partners	75.0	1.0476924121616225	Care
R_8c9kojFzb7Dc37P	Male	31.0	Asian	Fluent - Native Speaker	7	3	51.0	49.0	60.0	Romantic Partners	100.0	1.1425013055413868	Care
R_3MEiMs16WtNSyOB	Male	57.0	White	Fluent - Native Speaker	7	3	72.0	90.0	0.0	Romantic Partners	90.0	1.683478440041204	Care
R_1pyWrbbpwgGyKu6	Male	60.0	White	Fluent - Native Speaker	9	4	90.0	90.0	0.0	Romantic Partners	100.0	1.4320645829110354	Care
R_pcLrQKjwCHgK9PP	Female	42.0	White	Fluent - Native Speaker	7	2	69.0	29.0	42.0	Romantic Partners	92.0	1.3129597940416649	Care
R_3PsL4NIopYNkC4E	Female	30.0	White	Fluent - Native Speaker	9	3	80.0	30.0	0.0	Romantic Partners	100.0	1.0761067777525413	Care
R_1DqzaE90ZYvXivc	Male	30.0	Black/African American	Fluent - Native Speaker	1	2	66.0	65.0	0.0	Romantic Partners	100.0	1.1327750641424623	Care
R_3rGwFLCFTm0FvLB	Female	52.0	White	Fluent - Native Speaker	2	2	100.0	100.0	87.0	Romantic Partners	100.0	1.2846517088296234	Care
R_3HTbBPsQT4Euo1f	Male	26.0	White	Fluent - Native Speaker	0	1	100.0	85.0	0.0	Romantic Partners	100.0	1.036307994853381	Care
R_2wmoTozRv7NAo2U	Female	64.0	Black/African American	Fluent - Native Speaker	5	3	85.0	91.0	97.0	Romantic Partners	96.0	1.6000978855418686	Care
R_3fNzfgFPcp8kFHe	Female	72.0	White	Fluent - Native Speaker	1	2	80.0	82.0	70.0	Romantic Partners	100.0	0.8084612477339608	Care
R_10rrKQCBetm57sO	Male	67.0	White	Fluent - Native Speaker	6	4	80.0	0.0	0.0	Romantic Partners	100.0	1.4278122306399228	Care
R_8bRKQHaQAJUk40h	Female	59.0	White	Fluent - Native Speaker	9	4	50.0	40.0	0.0	Romantic Partners	90.0	0.9411573881977708	Care
R_1j6NPSh1yvAaEGS	Female	47.0	Black/African American	Fluent - Native Speaker	5	3	60.0	40.0	90.0	Romantic Partners	100.0	1.2737667702691782	Care
R_A5QRFK3ehXjfJW9	Female	65.0	White	Fluent - Native Speaker	2	3	100.0	95.0	0.0	Romantic Partners	100.0	1.2352535212709077	Care
R_3sAIsERoZcHkEpf	Female	66.0	White	Fluent - Native Speaker	2	2	20.0	23.0	9.0	Romantic Partners	100.0	1.3299363234275678	Care
R_3KrM59gQRiuTbf3	Male	55.0	Black/African American	Fluent - Native Speaker	4	3	61.0	71.0	1.0	Romantic Partners	12.0	-0.3182755439743385	Care
R_3dGNRenB0HMo9Nj	Female	55.0	Black/African American	Fluent - Native Speaker	3	2	95.0	45.0	97.0	Romantic Partners	100.0	1.124184228093217	Care
R_UxBwqLp6aeLNCQ9	Male	58.0	Black/African American	Fluent - Native Speaker	6	3	45.0	47.0	28.0	Romantic Partners	100.0	1.0819979334123548	Care
R_2tJ4ssPGSFyP0yM	Female	65.0	Hispanic/Latinx	Fluent - Native Speaker	0	3	0.0	0.0	100.0	Romantic Partners	100.0	1.1601378089876322	Care
R_3pg2ZZY1qTUJTWz	Male	38.0	Hispanic/Latinx	Fluent - Native Speaker	5	2	40.0	30.0	60.0	Romantic Partners	100.0	1.3861457988717554	Care
R_ZfPvqovrUe99Rv3	Male	59.0	White	Fluent - Native Speaker	5	1	33.0	43.0	72.0	Romantic Partners	43.0	0.4368697660229621	Care
R_REt2v8EvJ1QELRL	Male	53.0	Other	Fluent - Native Speaker	6	2	60.0	60.0	25.0	Romantic Partners	100.0	0.954332334047988	Care
R_32LQVTHsCdxP3fR	Male	58.0	Asian	Fluent - Native Speaker	9	4	40.0	43.0	72.0	Romantic Partners	87.0	1.035925799434434	Care
R_3QDDtBmlx5r0ciN	Male	58.0	Black/African American	Fluent - Native Speaker	0	2	98.0	90.0	15.0	Romantic Partners	100.0	1.112424022315634	Care
R_2pLy1V7xrQDyOEv	Female	68.0	Black/African American	Fluent - Native Speaker	2	2	70.0	75.0	100.0	Romantic Partners	100.0	1.0341425485477729	Care
R_4VJgPUEwlvaoUGl	Male	41.0	White	Fluent - Native Speaker	6	3	81.0	30.0	30.0	Romantic Partners	96.0	1.275203940576428	Care
R_2YLiC2Nv4XMjf77	Male	66.0	White	Fluent - Native Speaker	4	2	25.0	10.0	70.0	Romantic Partners	90.0	0.9098014186794452	Care
R_2wpEMqz46xtJZPc	Male	46.0	Black/African American	Fluent - Native Speaker	3	2	100.0	0.0	100.0	Romantic Partners	100.0	1.0039987986372263	Care
R_1ieUTCyfju8kz9g	Male	46.0	Black/African American	Fluent - Native Speaker	5	3	70.0	50.0	70.0	Romantic Partners	90.0	1.2947969194199245	Care
R_DdwY5mRQIShXnLH	Male	58.0	White	Fluent - Native Speaker	5	3	100.0	71.0	0.0	Romantic Partners	100.0	1.247376337411091	Care
R_tJuvaLyUsXJHgVX	Female	69.0	Black/African American	Fluent - Native Speaker	5	3	89.0	96.0	81.0	Romantic Partners	100.0	1.0940514482769237	Care
R_2tJoMcc9Cx2Chp8	Female	67.0	White	Fluent - Native Speaker	4	3	100.0	91.0	0.0	Romantic Partners	100.0	0.9711745090342762	Care
R_2sRuhXKkEahOYPR	Male	75.0	White	Fluent - Native Speaker	8	4	31.0	40.0	62.0	Romantic Partners	67.0	0.6104752939560613	Care
R_ZgXE2feRrPEx489	Male	58.0	White	Fluent - Native Speaker	2	2	100.0	100.0	0.0	Romantic Partners	100.0	0.9195203584763976	Care
R_4I0WsH96NpcuKbf	Male	61.0	White	Fluent - Native Speaker	6	3	81.0	59.0	0.0	Romantic Partners	100.0	1.286456427296501	Care
R_eguElH4hwB6YSWt	Male	50.0	Other	Fluent - Native Speaker	0	2	86.0	90.0	10.0	Romantic Partners	88.0	0.8665888342636895	Care
R_2teYEwjqE1zLNyD	Male	60.0	White	Fluent - Native Speaker	1	2	50.0	50.0	50.0	Romantic Partners	100.0	1.0699989860343286	Care
R_6r0ToiMBgv7EuS5	Female	48.0	Asian	Fluent - Native Speaker	5	3	52.0	52.0	0.0	Romantic Partners	44.0	0.7537495658383886	Care
R_R8DnwjKvUeFP5HH	Male	50.0	Asian	Fluent - Native Speaker	9	3	54.0	54.0	63.0	Romantic Partners	100.0	0.9421293524743428	Care
R_zTIg4jKjmxOs7BL	Male	66.0	White	Fluent - Native Speaker	5	1	19.0	5.0	7.0	Romantic Partners	100.0	0.8655774696262211	Care
R_10BrNn02olTPtvl	Female	59.0	White	Fluent - Native Speaker	2	2	49.0	49.0	0.0	Romantic Partners	100.0	1.1968598668511412	Care
R_WdJZK05I6P7w4bn	Male	70.0	White	Fluent - Native Speaker	9	4	25.0	60.0	95.0	Romantic Partners	100.0	1.3094226551582144	Care
R_1jEftTz0ibsJETQ	Male	71.0	White	Fluent - Native Speaker	4	2	25.0	0.0	0.0	Romantic Partners	100.0	0.925866036358403	Care
R_263xLQUojzr3oK9	Male	25.0	White	Fluent - Native Speaker	7	3	91.0	90.0	0.0	Romantic Partners	100.0	0.9900623072246753	Care
[truncated: 31,841 more rows]
