# Supplementary material for: Author Correction: How social relationships shape moral wrongness judgments
Source: Nat Commun. 2024 Sep 10;15:7906. doi: 10.1038/s41467-024-52274-w (PMC11387412; doi:10.1038/s41467-024-52274-w)
Supplement: Supplementary file 3 — Replication Script [file 41467_2024_52274_MOESM3_ESM.zip › ReplicationScript/mainModelData.csv]

ResponseId	relationship	Gender	Ethnicity	Income	Education	violation	wrongness	likelihood	function	poli_econ	poli_social	how_religious	func_mdn	scaled_func_mdn	specificity_char
R_sSYm5VI2fYIEHoB	Mother - Child (under 18 y/o)	1	0	0	3	CryWalk	35.0	65.0	Care	0	0	1	100.0	1.1425013055413868	-62.900000000000006
R_2WGcZzEbgnqqzkt	Father - Child (under 18 y/o)	0	0	1	1	CryWalk	90.0	60.0	Care	0	0	1	100.0	1.124184228093217	-62.900000000000006
R_Tw1ITJlngsQTMJP	Boss - Employee	0	1	0	3	CryWalk	45.0	58.0	Care	1	1	1	16.0	-0.02988224728746395	-62.900000000000006
R_2dMiJPAGkF84yNh	Close Friends	0	1	1	3	CryWalk	95.0	10.0	Care	1	1	0	92.0	0.9717410449941004	-62.900000000000006
R_si109SlCnBVgZ0Z	Teammates	0	0	1	1	CryWalk	75.0	45.0	Care	0	1	0	54.0	0.5666383860855823	-62.900000000000006
R_2Cepv1f7XmRJHYi	Father - Child (under 18 y/o)	1	0	0	2	CryWalk	98.0	60.0	Care	1	1	1	100.0	1.124184228093217	-62.900000000000006
R_2dnWEgkQBgBCnkY	Romantic Partners	0	1	0	3	CryWalk	20.0	27.0	Care	1	1	1	100.0	1.1086874357587202	-62.900000000000006
R_3oAr161BQs3YX4f	Siblings	0	1	1	1	CryWalk	72.0	63.0	Care	1	1	1	100.0	1.0221281424518405	-62.900000000000006
R_1LoFw4lauRjRpmr	Mother - Child (under 18 y/o)	0	1	1	3	CryWalk	42.0	52.0	Care	1	1	1	100.0	1.1425013055413868	-62.900000000000006
R_2qsniwF7BFAxyPC	Teammates	0	1	1	3	CryWalk	69.0	88.0	Care	1	1	1	54.0	0.5666383860855823	-62.900000000000006
R_eJUOSOdOj20dlwR	Roommates / Housemates	0	1	1	3	CryWalk	30.0	20.0	Care	0	1	1	25.0	0.17860442190332654	-62.900000000000006
R_3enbk0QHXU4jo0J	Strangers	0	1	1	3	CryWalk	39.0	49.0	Care	1	1	1	0.0	-0.5276231536613392	-62.900000000000006
R_2YAhl4MILgprWxv	Father - Child (under 18 y/o)	0	1	1	3	CryWalk	74.0	74.0	Care	1	1	1	100.0	1.124184228093217	-62.900000000000006
R_2bNL5fV7hQ7r84y	Romantic Partners	1	1	0	3	CryWalk	100.0	0.0	Care	1	1	1	100.0	1.1086874357587202	-62.900000000000006
R_ALJde6mtRHUcp21	Friends-with-Benefits	1	0	1	3	CryWalk	71.0	35.0	Care	1	0	0	30.0	0.2264161222110808	-62.900000000000006
R_3JfxERbPQiXg0gR	Mother - Child (under 18 y/o)	0	0	0	3	CryWalk	83.0	96.0	Care	1	1	1	100.0	1.1425013055413868	-62.900000000000006
R_UYhqg6xPZWLVpuh	Roommates / Housemates	0	0	1	3	CryWalk	90.0	6.0	Care	1	1	1	25.0	0.17860442190332654	-62.900000000000006
R_1cST8iOCbSv84vq	Romantic Partners	1	0	1	4	CryWalk	86.0	59.0	Care	1	1	1	100.0	1.1086874357587202	-62.900000000000006
R_2R4JaNctLIrnyfD	Teammates	1	0	1	3	CryWalk	33.0	37.0	Care	1	0	1	54.0	0.5666383860855823	-62.900000000000006
R_1iqY8k7TnS1iURO	Boss - Employee	0	0	1	3	CryWalk	38.0	75.0	Care	1	1	1	16.0	-0.02988224728746395	-62.900000000000006
R_1r1iiNm1WQ4H9kh	Father - Child (under 18 y/o)	0	0	1	3	CryWalk	75.0	13.0	Care	1	1	1	100.0	1.124184228093217	-62.900000000000006
R_2uNHFDWaPZCpmtR	Romantic Partners	0	0	1	3	CryWalk	80.0	4.0	Care	1	1	1	100.0	1.1086874357587202	-62.900000000000006
R_1dLzlbXz7T4mSg6	Strangers	0	0	0	3	CryWalk	32.0	59.0	Care	1	0	0	0.0	-0.5276231536613392	-62.900000000000006
R_1gowd5ezPEKfdF6	Friends-with-Benefits	1	0	1	3	CryWalk	71.0	64.0	Care	1	0	0	30.0	0.2264161222110808	-62.900000000000006
R_uxAxN6M1yk49XwZ	Roommates / Housemates	1	0	1	3	CryWalk	55.0	51.0	Care	1	1	0	25.0	0.17860442190332654	-62.900000000000006
R_3KJVH0aZh7ILU4P	Close Friends	0	0	0	3	CryWalk	100.0	3.0	Care	0	0	0	92.0	0.9717410449941004	-62.900000000000006
R_AzlrijgawiYnAt3	Boss - Employee	0	0	1	4	CryWalk	65.0	62.0	Care	0	0	1	16.0	-0.02988224728746395	-62.900000000000006
R_1CfL3AiOMcfjszC	Teammates	0	1	0	4	CryWalk	13.0	89.0	Care	1	1	1	54.0	0.5666383860855823	-62.900000000000006
R_pmeM6GqvYOSBomR	Romantic Partners	0	0	0	2	CryWalk	99.0	0.0	Care	1	1	0	100.0	1.1086874357587202	-62.900000000000006
R_2wdFi6Q0H8X2nTZ	Romantic Partners	0	1	1	3	CryWalk	86.0	97.0	Care	1	0	1	100.0	1.1086874357587202	-62.900000000000006
R_3kBwIofzKISGUct	Boss - Employee	1	0	1	3	CryWalk	65.0	48.0	Care	1	0	1	16.0	-0.02988224728746395	-62.900000000000006
R_1mQrlHB6u3VQ7Lo	Close Friends	0	1	1	3	CryWalk	98.0	0.0	Care	1	1	1	92.0	0.9717410449941004	-62.900000000000006
R_2wtvF5o6rwVYDZD	Close Friends	0	0	1	3	CryWalk	87.0	37.0	Care	1	1	0	92.0	0.9717410449941004	-62.900000000000006
R_1eEkYJBZj16xqf3	Strangers	0	0	1	1	CryWalk	61.0	20.0	Care	0	1	1	0.0	-0.5276231536613392	-62.900000000000006
R_UlOIrkJshMdpFa9	Strangers	0	0	0	0	CryWalk	62.0	69.0	Care	1	1	0	0.0	-0.5276231536613392	-62.900000000000006
R_2tmmxr4kHvsYUY2	Boss - Employee	1	0	0	1	CryWalk	84.0	36.0	Care	1	1	0	16.0	-0.02988224728746395	-62.900000000000006
R_1Q6nNWd9X2tGi4w	Close Friends	1	0	1	3	CryWalk	73.0	10.0	Care	0	1	0	92.0	0.9717410449941004	-62.900000000000006
R_wTTqej49vSIv7Nv	Romantic Partners	0	1	0	2	CryWalk	100.0	29.0	Care	0	0	1	100.0	1.1086874357587202	-62.900000000000006
R_2EGg4x8Vju6iEnI	Mother - Child (under 18 y/o)	0	0	1	3	CryWalk	47.0	62.0	Care	1	0	1	100.0	1.1425013055413868	-62.900000000000006
R_3JXpSshe1SNHHHj	Teammates	0	0	1	2	CryWalk	10.0	25.0	Care	1	0	0	54.0	0.5666383860855823	-62.900000000000006
R_2ZPPKPxjnuHGopT	Strangers	0	0	1	2	CryWalk	0.0	100.0	Care	0	0	1	0.0	-0.5276231536613392	-62.900000000000006
R_O0ui5lvMOlrDg7n	Teammates	0	1	0	2	CryWalk	40.0	63.0	Care	1	1	0	54.0	0.5666383860855823	-62.900000000000006
R_2iazDFxjm6NoESt	Siblings	0	0	1	3	CryWalk	65.0	81.0	Care	0	0	1	100.0	1.0221281424518405	-62.900000000000006
R_2rAzKpNUPBmInxA	Father - Child (under 18 y/o)	0	0	0	2	CryWalk	45.0	74.0	Care	1	1	0	100.0	1.124184228093217	-62.900000000000006
R_Cdm61RyFaNCIzgl	Boss - Employee	0	0	1	2	CryWalk	74.0	36.0	Care	1	1	0	16.0	-0.02988224728746395	-62.900000000000006
R_2xPgSbXTmoMjHu4	Roommates / Housemates	1	0	0	2	CryWalk	16.0	100.0	Care	1	1	0	25.0	0.17860442190332654	-62.900000000000006
R_1qUsO9t7hrZHv68	Friends-with-Benefits	0	0	1	3	CryWalk	84.0	17.0	Care	1	1	1	30.0	0.2264161222110808	-62.900000000000006
R_3LYIHKq9M85BRaW	Romantic Partners	1	1	0	3	CryWalk	20.0	95.0	Care	0	0	1	100.0	1.1086874357587202	-62.900000000000006
R_1g0ihu6y7f16QV6	Strangers	0	0	0	1	CryWalk	36.0	89.0	Care	0	0	0	0.0	-0.5276231536613392	-62.900000000000006
R_3qBZ9OEkxUlcfHz	Romantic Partners	1	0	1	3	CryWalk	72.0	72.0	Care	1	1	1	100.0	1.1086874357587202	-62.900000000000006
R_DwR2CNJfCdSo0P7	Teammates	1	0	1	3	CryWalk	85.0	25.0	Care	1	1	1	54.0	0.5666383860855823	-62.900000000000006
R_2sdljcDNI8SXXKz	Friends-with-Benefits	1	0	0	1	CryWalk	95.0	0.0	Care	0	0	1	30.0	0.2264161222110808	-62.900000000000006
R_0NfK8vtsaeJZlCN	Boss - Employee	0	0	0	1	CryWalk	28.0	71.0	Care	1	1	0	16.0	-0.02988224728746395	-62.900000000000006
R_2dseXGoZw0l3GHm	Siblings	0	1	1	3	CryWalk	80.0	74.0	Care	1	1	1	100.0	1.0221281424518405	-62.900000000000006
R_30quMQiUp82itCK	Siblings	1	0	0	3	CryWalk	91.0	95.0	Care	1	1	1	100.0	1.0221281424518405	-62.900000000000006
R_D6PK2aX3loI6Zpf	Romantic Partners	1	0	1	4	CryWalk	60.0	51.0	Care	0	0	0	100.0	1.1086874357587202	-62.900000000000006
R_1JFTjvlkcQZiR36	Roommates / Housemates	0	0	0	1	CryWalk	0.0	50.0	Care	0	0	0	25.0	0.17860442190332654	-62.900000000000006
R_3M43G3TSLOoTRcL	Mother - Child (under 18 y/o)	0	0	1	2	CryWalk	70.0	27.0	Care	1	1	0	100.0	1.1425013055413868	-62.900000000000006
R_3scf5aZrtgpSxh9	Close Friends	1	0	0	3	CryWalk	75.0	8.0	Care	0	1	0	92.0	0.9717410449941004	-62.900000000000006
R_0ieAIVKTGhBxubn	Boss - Employee	0	1	0	3	CryWalk	50.0	25.0	Care	0	0	1	16.0	-0.02988224728746395	-62.900000000000006
R_2ZPJKO8J4hOwrgc	Teammates	1	0	0	0	CryWalk	70.0	100.0	Care	1	1	0	54.0	0.5666383860855823	-62.900000000000006
R_3fSFtsmnzePx5pe	Strangers	0	1	1	3	CryWalk	4.0	75.0	Care	0	0	0	0.0	-0.5276231536613392	-62.900000000000006
R_20P65BqQXy9FfgS	Boss - Employee	0	1	1	3	CryWalk	16.0	63.0	Care	0	0	0	16.0	-0.02988224728746395	-62.900000000000006
R_1QovWD8di8ZBcFH	Strangers	1	0	0	3	CryWalk	50.0	65.0	Care	1	1	1	0.0	-0.5276231536613392	-62.900000000000006
R_Wxl8FdIdUSvUcKt	Mother - Child (under 18 y/o)	0	0	0	3	CryWalk	89.0	24.0	Care	0	0	0	100.0	1.1425013055413868	-62.900000000000006
R_1rOlwIcqb0nc6Ke	Friends-with-Benefits	0	0	0	4	CryWalk	80.0	15.0	Care	1	1	0	30.0	0.2264161222110808	-62.900000000000006
R_3Jw3mpXRdL5t5Yl	Father - Child (under 18 y/o)	0	0	0	3	CryWalk	90.0	60.0	Care	0	0	1	100.0	1.124184228093217	-62.900000000000006
R_1g6GLAtgkwlGJG8	Close Friends	0	1	1	3	CryWalk	59.0	0.0	Care	1	0	1	92.0	0.9717410449941004	-62.900000000000006
R_2WxrS9nZlDWR7tw	Romantic Partners	1	1	0	3	CryWalk	90.0	33.0	Care	0	0	1	100.0	1.1086874357587202	-62.900000000000006
R_3HiUpJD8iQXfsCB	Siblings	1	1	1	2	CryWalk	62.0	16.0	Care	0	1	1	100.0	1.0221281424518405	-62.900000000000006
R_2c1PnfD1ma9spTt	Roommates / Housemates	1	1	0	2	CryWalk	100.0	100.0	Care	0	0	1	25.0	0.17860442190332654	-62.900000000000006
R_3jZMKVezPjjjBYa	Siblings	1	1	0	3	CryWalk	100.0	76.0	Care	0	0	0	100.0	1.0221281424518405	-62.900000000000006
R_cZOjmpH8K9yVou5	Boss - Employee	0	0	0	2	CryWalk	80.0	23.0	Care	0	0	1	16.0	-0.02988224728746395	-62.900000000000006
R_1nNFJ5dPwBzsGo6	Mother - Child (under 18 y/o)	1	1	0	3	CryWalk	100.0	25.0	Care	1	1	1	100.0	1.1425013055413868	-62.900000000000006
R_0TJTdC1j5Nlnpbr	Close Friends	0	0	0	2	CryWalk	85.0	87.0	Care	1	1	1	92.0	0.9717410449941004	-62.900000000000006
R_1LGrovqJT7qWJmI	Mother - Child (under 18 y/o)	1	0	1	4	CryWalk	10.0	51.0	Care	1	1	0	100.0	1.1425013055413868	-62.900000000000006
R_UtiDXNgZKljy7rX	Father - Child (under 18 y/o)	1	0	1	3	CryWalk	40.0	75.0	Care	0	0	1	100.0	1.124184228093217	-62.900000000000006
R_3jDGTQzVBHoibwB	Close Friends	0	0	0	1	CryWalk	62.0	75.0	Care	0	1	0	92.0	0.9717410449941004	-62.900000000000006
R_1g5RIkwlUwev6fF	Teammates	0	1	0	3	CryWalk	26.0	18.0	Care	0	0	1	54.0	0.5666383860855823	-62.900000000000006
R_3hANkpe2OppaBxy	Strangers	0	1	0	1	CryWalk	61.0	29.0	Care	0	0	0	0.0	-0.5276231536613392	-62.900000000000006
R_2CB3cK1aYlH6dF7	Mother - Child (under 18 y/o)	0	1	1	3	CryWalk	96.0	92.0	Care	0	0	1	100.0	1.1425013055413868	-62.900000000000006
R_3JbnWimp6EFec8s	Roommates / Housemates	1	1	1	4	CryWalk	63.0	31.0	Care	0	0	1	25.0	0.17860442190332654	-62.900000000000006
R_6uot22XJPW07amt	Siblings	1	1	1	4	CryWalk	100.0	51.0	Care	0	0	1	100.0	1.0221281424518405	-62.900000000000006
R_20NVajZfPrBb9Hv	Father - Child (under 18 y/o)	0	0	1	4	CryWalk	91.0	91.0	Care	1	1	1	100.0	1.124184228093217	-62.900000000000006
R_1pFGuKjhS2CNy5v	Strangers	0	0	0	3	CryWalk	62.0	59.0	Care	0	0	1	0.0	-0.5276231536613392	-62.900000000000006
R_2SiUAUntKm90S9r	Romantic Partners	1	1	0	3	CryWalk	77.0	60.0	Care	1	1	1	100.0	1.1086874357587202	-62.900000000000006
R_3HT7Q8YL0rtxrvi	Siblings	0	0	1	3	CryWalk	39.0	31.0	Care	1	1	0	100.0	1.0221281424518405	-62.900000000000006
R_qLwsmGjO5f0JtNn	Boss - Employee	0	0	0	3	CryWalk	38.0	73.0	Care	0	1	0	16.0	-0.02988224728746395	-62.900000000000006
R_3r25Yv5ClREPATz	Mother - Child (under 18 y/o)	0	0	1	3	CryWalk	97.0	24.0	Care	1	1	1	100.0	1.1425013055413868	-62.900000000000006
R_Z7s9YvEX5AIVdVD	Teammates	0	1	1	3	CryWalk	64.0	80.0	Care	1	1	1	54.0	0.5666383860855823	-62.900000000000006
R_290rf4ToTAxUzoK	Roommates / Housemates	0	0	1	3	CryWalk	92.0	82.0	Care	1	1	1	25.0	0.17860442190332654	-62.900000000000006
R_phLXnEn7ox4OHrr	Father - Child (under 18 y/o)	1	0	1	4	CryWalk	100.0	0.0	Care	0	0	1	100.0	1.124184228093217	-62.900000000000006
R_2YaWzS6rNFpBA2D	Close Friends	0	0	1	3	CryWalk	73.0	20.0	Care	0	0	0	92.0	0.9717410449941004	-62.900000000000006
R_3mfR2dwgmGvDRS0	Roommates / Housemates	1	0	1	3	CryWalk	62.0	7.0	Care	0	1	0	25.0	0.17860442190332654	-62.900000000000006
R_DqkletYxgDhFJKx	Teammates	0	0	0	2	CryWalk	60.0	25.0	Care	1	1	0	54.0	0.5666383860855823	-62.900000000000006
R_27wlc4vaHgBvys4	Romantic Partners	0	0	1	3	CryWalk	92.0	5.0	Care	0	0	0	100.0	1.1086874357587202	-62.900000000000006
R_2464K09cyzjXrMq	Boss - Employee	0	0	0	2	CryWalk	10.0	69.0	Care	1	0	1	16.0	-0.02988224728746395	-62.900000000000006
R_2s7JiMSvbmfgMGJ	Close Friends	0	1	1	3	CryWalk	56.0	66.0	Care	1	1	1	92.0	0.9717410449941004	-62.900000000000006
R_rrULXHCA2sEaCiZ	Siblings	0	0	1	4	CryWalk	80.0	35.0	Care	1	1	1	100.0	1.0221281424518405	-62.900000000000006
R_bapD5CwYQtGbiTv	Strangers	0	0	1	3	CryWalk	87.0	65.0	Care	0	0	0	0.0	-0.5276231536613392	-62.900000000000006
R_yl8ERFtDp6Vy9UJ	Teammates	1	0	1	1	CryWalk	0.0	40.0	Care	0	0	1	54.0	0.5666383860855823	-62.900000000000006
R_2ayL3qqY8NA6Kp9	Close Friends	1	0	1	2	CryWalk	51.0	15.0	Care	0	0	0	92.0	0.9717410449941004	-62.900000000000006
R_2bVtuE5V4uIOAlo	Mother - Child (under 18 y/o)	1	0	1	3	CryWalk	37.0	13.0	Care	1	1	0	100.0	1.1425013055413868	-62.900000000000006
R_2e5zCCauepv3A9I	Strangers	0	0	1	3	CryWalk	70.0	97.0	Care	1	1	0	0.0	-0.5276231536613392	-62.900000000000006
R_3p9HkuavSJ6gsAd	Boss - Employee	0	0	1	1	CryWalk	78.0	29.0	Care	0	0	0	16.0	-0.02988224728746395	-62.900000000000006
R_zSWDtG0av3fD0KB	Father - Child (under 18 y/o)	1	0	0	4	CryWalk	100.0	59.0	Care	1	1	1	100.0	1.124184228093217	-62.900000000000006
R_bgequoLsIgURT6V	Mother - Child (under 18 y/o)	0	1	1	3	CryWalk	82.0	79.0	Care	1	1	1	100.0	1.1425013055413868	-62.900000000000006
R_1myGNiHSjJxf710	Romantic Partners	0	1	0	3	CryWalk	56.0	51.0	Care	1	1	1	100.0	1.1086874357587202	-62.900000000000006
R_3PWXakqLi7rRatm	Strangers	0	1	1	3	CryWalk	77.0	65.0	Care	1	1	1	0.0	-0.5276231536613392	-62.900000000000006
R_x9kx0skH5EIkTM5	Siblings	0	1	1	3	CryWalk	43.0	19.0	Care	0	1	0	100.0	1.0221281424518405	-62.900000000000006
R_PGUfHIKMvB2NHVL	Close Friends	0	0	1	1	CryWalk	83.0	33.0	Care	0	0	1	92.0	0.9717410449941004	-62.900000000000006
R_wShNTvIaJ2Efy3n	Boss - Employee	0	0	1	2	CryWalk	14.0	24.0	Care	0	0	1	16.0	-0.02988224728746395	-62.900000000000006
R_2CP27uAxL3Tuko5	Father - Child (under 18 y/o)	0	0	1	2	CryWalk	60.0	70.0	Care	1	1	0	100.0	1.124184228093217	-62.900000000000006
R_31uc6Bod4SCgYoc	Roommates / Housemates	1	0	1	3	CryWalk	26.0	78.0	Care	0	0	0	25.0	0.17860442190332654	-62.900000000000006
R_W2IBDSIUEXipS6t	Siblings	0	0	1	4	CryWalk	60.0	25.0	Care	1	1	0	100.0	1.0221281424518405	-62.900000000000006
R_1dHujan9Oxa8Max	Close Friends	0	0	1	3	CryWalk	43.0	4.0	Care	1	1	0	92.0	0.9717410449941004	-62.900000000000006
R_ukTbvKFIFzsrDoJ	Friends-with-Benefits	0	0	1	3	CryWalk	91.0	80.0	Care	1	1	1	30.0	0.2264161222110808	-62.900000000000006
R_1dBriq6miJHXm1u	Romantic Partners	0	0	1	4	CryWalk	74.0	25.0	Care	1	1	1	100.0	1.1086874357587202	-62.900000000000006
R_2SJQ9LZpUdV0zII	Mother - Child (under 18 y/o)	0	1	1	3	CryWalk	42.0	70.0	Care	1	1	0	100.0	1.1425013055413868	-62.900000000000006
R_Ap13pbZ2F8KLTIR	Strangers	0	1	0	1	CryWalk	25.0	75.0	Care	0	0	0	0.0	-0.5276231536613392	-62.900000000000006
R_11dvybtmV0sQVLx	Siblings	0	0	0	3	CryWalk	50.0	70.0	Care	1	1	1	100.0	1.0221281424518405	-62.900000000000006
R_1o5qt9KwRdGYf2i	Friends-with-Benefits	0	0	1	3	CryWalk	72.0	28.0	Care	0	1	1	30.0	0.2264161222110808	-62.900000000000006
R_10oNP8vBWTbX1ec	Roommates / Housemates	1	0	1	3	CryWalk	60.0	30.0	Care	1	1	0	25.0	0.17860442190332654	-62.900000000000006
R_pA7sfHiMafAmZGh	Teammates	0	0	1	3	CryWalk	60.0	100.0	Care	0	0	1	54.0	0.5666383860855823	-62.900000000000006
R_1f2GbzEwduNCqvH	Father - Child (under 18 y/o)	0	1	0	3	CryWalk	90.0	50.0	Care	0	0	0	100.0	1.124184228093217	-62.900000000000006
R_2VaNuYm6F3v9wPH	Mother - Child (under 18 y/o)	0	1	0	3	CryWalk	72.0	67.0	Care	1	1	0	100.0	1.1425013055413868	-62.900000000000006
R_3Dkjpj0jiipgLVr	Boss - Employee	1	1	1	2	CryWalk	50.0	18.0	Care	1	1	1	16.0	-0.02988224728746395	-62.900000000000006
R_YWGppgUKQKgF2CJ	Siblings	0	0	0	3	CryWalk	37.0	53.0	Care	0	0	0	100.0	1.0221281424518405	-62.900000000000006
R_7OKX6aOa3BUpb9L	Boss - Employee	1	0	0	2	CryWalk	33.0	67.0	Care	1	1	0	16.0	-0.02988224728746395	-62.900000000000006
R_2VPk8pnTdT0PQCF	Roommates / Housemates	0	0	1	4	CryWalk	72.0	12.0	Care	0	0	0	25.0	0.17860442190332654	-62.900000000000006
R_3EuSOa8ovlg03lq	Mother - Child (under 18 y/o)	0	1	0	1	CryWalk	87.0	87.0	Care	1	1	0	100.0	1.1425013055413868	-62.900000000000006
R_sHXPAWzsSeOPAHv	Friends-with-Benefits	1	0	0	3	CryWalk	55.0	29.0	Care	1	1	1	30.0	0.2264161222110808	-62.900000000000006
R_Y6oBJtuvOgdo8Kd	Close Friends	0	0	1	2	CryWalk	83.0	39.0	Care	1	1	0	92.0	0.9717410449941004	-62.900000000000006
R_1pWFzg24AxhHU6d	Romantic Partners	1	0	1	1	CryWalk	99.0	18.0	Care	1	1	0	100.0	1.1086874357587202	-62.900000000000006
R_AKwulk6doZYRot3	Siblings	1	0	1	2	CryWalk	70.0	85.0	Care	0	0	1	100.0	1.0221281424518405	-62.900000000000006
R_1q24QL1zltl0hia	Close Friends	0	0	0	3	CryWalk	95.0	40.0	Care	0	1	1	92.0	0.9717410449941004	-62.900000000000006
R_pJJgbWWE9L2aJqN	Romantic Partners	0	0	0	1	CryWalk	95.0	45.0	Care	1	1	0	100.0	1.1086874357587202	-62.900000000000006
R_1C28APNVdBD4k5I	Roommates / Housemates	1	0	0	1	CryWalk	70.0	5.0	Care	1	1	1	25.0	0.17860442190332654	-62.900000000000006
R_2ZVUkycsR2SGNnU	Friends-with-Benefits	0	1	0	2	CryWalk	73.0	27.0	Care	1	1	0	30.0	0.2264161222110808	-62.900000000000006
R_9vo1hY5dQ9jDJKN	Teammates	1	0	0	1	CryWalk	100.0	96.0	Care	1	1	1	54.0	0.5666383860855823	-62.900000000000006
R_3kpqsuHrk3zVGU7	Strangers	1	0	0	2	CryWalk	65.0	42.0	Care	1	0	1	0.0	-0.5276231536613392	-62.900000000000006
R_1OqvmDBzeSVeP9r	Father - Child (under 18 y/o)	1	0	1	3	CryWalk	62.0	100.0	Care	1	1	1	100.0	1.124184228093217	-62.900000000000006
R_O6H9tuON5N8BjFL	Teammates	0	1	0	3	CryWalk	98.0	47.0	Care	0	1	1	54.0	0.5666383860855823	-62.900000000000006
R_bggYvqhKEtejYfD	Close Friends	1	0	0	3	CryWalk	50.0	25.0	Care	1	1	1	92.0	0.9717410449941004	-62.900000000000006
R_3qjlOZayZLjnvQd	Romantic Partners	1	1	1	2	CryWalk	100.0	100.0	Care	0	0	0	100.0	1.1086874357587202	-62.900000000000006
R_1rq66Q1HWifWYMS	Boss - Employee	0	0	1	3	CryWalk	10.0	20.0	Care	1	1	0	16.0	-0.02988224728746395	-62.900000000000006
R_1I5bu7pQE5RFWP4	Father - Child (under 18 y/o)	0	1	0	2	CryWalk	100.0	50.0	Care	1	1	0	100.0	1.124184228093217	-62.900000000000006
R_1jf7S7mLscbbvD5	Mother - Child (under 18 y/o)	0	1	0	1	CryWalk	72.0	19.0	Care	0	0	0	100.0	1.1425013055413868	-62.900000000000006
R_2ZWZDZg5QidyxhS	Strangers	0	0	0	2	CryWalk	23.0	69.0	Care	1	1	0	0.0	-0.5276231536613392	-62.900000000000006
R_23dWrlyVlY63bBS	Friends-with-Benefits	0	1	1	1	CryWalk	55.0	80.0	Care	0	0	0	30.0	0.2264161222110808	-62.900000000000006
R_1gpZZaL66QEx6r0	Romantic Partners	1	1	0	3	CryWalk	38.0	44.0	Care	1	1	1	100.0	1.1086874357587202	-62.900000000000006
R_3O1hDtNWjJhqtrD	Friends-with-Benefits	0	1	0	2	CryWalk	80.0	10.0	Care	1	1	1	30.0	0.2264161222110808	-62.900000000000006
R_1KpCyFlnRDPamlK	Strangers	1	0	1	4	CryWalk	30.0	70.0	Care	1	1	0	0.0	-0.5276231536613392	-62.900000000000006
R_3nOsmaGiOHXHpeI	Siblings	0	1	1	1	CryWalk	45.0	81.0	Care	0	0	1	100.0	1.0221281424518405	-62.900000000000006
R_cLW1ukZbv9eQiIh	Boss - Employee	1	0	0	2	CryWalk	70.0	80.0	Care	0	0	0	16.0	-0.02988224728746395	-62.900000000000006
R_sZouJeqgelYdkAx	Mother - Child (under 18 y/o)	0	0	1	2	CryWalk	59.0	52.0	Care	1	1	0	100.0	1.1425013055413868	-62.900000000000006
R_1FG4lNb6d10OcrP	Father - Child (under 18 y/o)	0	1	1	2	CryWalk	86.0	39.0	Care	1	1	1	100.0	1.124184228093217	-62.900000000000006
R_3ltRyCXlS14QIne	Roommates / Housemates	1	0	1	3	CryWalk	96.0	25.0	Care	1	1	0	25.0	0.17860442190332654	-62.900000000000006
R_2uVygHSlcJkyqyA	Close Friends	0	1	1	3	CryWalk	82.0	35.0	Care	0	0	1	92.0	0.9717410449941004	-62.900000000000006
R_1QLCA5eDRj12HDw	Teammates	0	0	0	2	CryWalk	36.0	80.0	Care	0	1	0	54.0	0.5666383860855823	-62.900000000000006
R_10ZzKDRBmsyqDXO	Strangers	0	0	1	3	CryWalk	63.0	15.0	Care	0	0	1	0.0	-0.5276231536613392	-62.900000000000006
R_2PBy5wbyDZunM1e	Close Friends	1	0	1	4	CryWalk	80.0	35.0	Care	1	1	0	92.0	0.9717410449941004	-62.900000000000006
R_1kM0S8M2A0K4yW0	Mother - Child (under 18 y/o)	0	0	1	3	CryWalk	85.0	28.0	Care	1	1	1	100.0	1.1425013055413868	-62.900000000000006
R_2VvWRRmlpU0L1hI	Roommates / Housemates	1	0	1	2	CryWalk	98.0	32.0	Care	0	0	0	25.0	0.17860442190332654	-62.900000000000006
R_1EhDzBX0cJk0n2d	Father - Child (under 18 y/o)	0	1	0	2	CryWalk	51.0	51.0	Care	0	0	1	100.0	1.124184228093217	-62.900000000000006
R_2VOaRJr0HNeydIV	Boss - Employee	0	0	1	3	CryWalk	79.0	16.0	Care	0	0	1	16.0	-0.02988224728746395	-62.900000000000006
R_psXuOOcT9rHB3CV	Friends-with-Benefits	0	1	1	2	CryWalk	83.0	28.0	Care	1	0	1	30.0	0.2264161222110808	-62.900000000000006
R_UzKqwYN0ZaaKFY5	Teammates	1	0	0	3	CryWalk	88.0	15.0	Care	0	0	0	54.0	0.5666383860855823	-62.900000000000006
R_3OqN05DzYIT01ow	Siblings	1	1	0	2	CryWalk	81.0	31.0	Care	1	1	1	100.0	1.0221281424518405	-62.900000000000006
R_2rUvPclfeRwhK6e	Strangers	0	1	0	3	CryWalk	59.0	35.0	Care	0	0	1	0.0	-0.5276231536613392	-62.900000000000006
R_2VyYaRKxqx8GvOU	Romantic Partners	0	1	0	3	CryWalk	76.0	61.0	Care	1	1	1	100.0	1.1086874357587202	-62.900000000000006
R_1dsty2I9Lx8cPxV	Siblings	1	1	1	3	CryWalk	77.0	72.0	Care	1	1	1	100.0	1.0221281424518405	-62.900000000000006
R_3IQrIjgy4myd3Mr	Romantic Partners	0	1	1	4	CryWalk	77.0	78.0	Care	1	1	1	100.0	1.1086874357587202	-62.900000000000006
R_2XjKJuVLdMFzn8q	Roommates / Housemates	0	1	1	2	CryWalk	86.0	32.0	Care	1	1	1	25.0	0.17860442190332654	-62.900000000000006
R_5vc8LawcJ2VpgdP	Boss - Employee	0	0	1	2	CryWalk	15.0	43.0	Care	0	1	0	16.0	-0.02988224728746395	-62.900000000000006
R_30jUWTuYSyZzrz2	Friends-with-Benefits	1	0	1	3	CryWalk	75.0	55.0	Care	0	0	1	30.0	0.2264161222110808	-62.900000000000006
R_2alF0BfOyZYgenM	Mother - Child (under 18 y/o)	1	0	1	2	CryWalk	100.0	10.0	Care	1	1	0	100.0	1.1425013055413868	-62.900000000000006
R_5hhO0X8jr9Wy0ff	Father - Child (under 18 y/o)	0	0	1	1	CryWalk	100.0	0.0	Care	0	0	0	100.0	1.124184228093217	-62.900000000000006
R_1lfytIjSqUan3LH	Roommates / Housemates	0	1	0	2	CryWalk	89.0	9.0	Care	0	0	0	25.0	0.17860442190332654	-62.900000000000006
R_1DxaRnlSy1rVCV9	Boss - Employee	0	1	1	4	CryWalk	92.0	11.0	Care	0	0	1	16.0	-0.02988224728746395	-62.900000000000006
R_1H2fSJnqytaGr0Y	Romantic Partners	0	0	1	3	CryWalk	86.0	33.0	Care	0	0	0	100.0	1.1086874357587202	-62.900000000000006
R_AysYGdThd1IPO7v	Friends-with-Benefits	1	0	0	1	CryWalk	80.0	75.0	Care	0	0	1	30.0	0.2264161222110808	-62.900000000000006
R_3j8JeiIuzQQ0Fny	Roommates / Housemates	1	0	1	2	CryWalk	51.0	6.0	Care	1	1	0	25.0	0.17860442190332654	-62.900000000000006
R_2akR2eVSkEWO2Ls	Close Friends	0	0	0	3	CryWalk	100.0	90.0	Care	0	0	1	92.0	0.9717410449941004	-62.900000000000006
R_1fa9k9PlUVIk9Og	Teammates	0	0	0	1	CryWalk	80.0	85.0	Care	0	0	1	54.0	0.5666383860855823	-62.900000000000006
R_2fkBjpOaIuB7PyS	Strangers	1	1	1	3	CryWalk	0.0	83.0	Care	1	1	0	0.0	-0.5276231536613392	-62.900000000000006
R_27wo2Hdup6ybCvH	Siblings	0	0	1	3	CryWalk	90.0	85.0	Care	0	0	1	100.0	1.0221281424518405	-62.900000000000006
R_BxGgk2AiJxQYgrn	Romantic Partners	0	1	0	1	CryWalk	51.0	78.0	Care	0	0	1	100.0	1.1086874357587202	-62.900000000000006
R_3QWpeSl6n1VMHTO	Mother - Child (under 18 y/o)	0	1	0	2	CryWalk	50.0	90.0	Care	1	1	1	100.0	1.1425013055413868	-62.900000000000006
R_3HByPaosVIvz17m	Close Friends	1	0	0	3	CryWalk	15.0	8.0	Care	1	1	0	92.0	0.9717410449941004	-62.900000000000006
R_3NDRVl9zBSwiPlq	Father - Child (under 18 y/o)	0	1	1	3	CryWalk	94.0	85.0	Care	1	1	1	100.0	1.124184228093217	-62.900000000000006
R_eVbbHTNuHr7e8AF	Friends-with-Benefits	0	1	1	3	CryWalk	66.0	79.0	Care	1	1	1	30.0	0.2264161222110808	-62.900000000000006
R_bmyC2XRGP8Mgk7v	Close Friends	0	0	1	3	CryWalk	75.0	10.0	Care	1	1	0	92.0	0.9717410449941004	-62.900000000000006
R_1C8ZyrRsX6pigpe	Mother - Child (under 18 y/o)	0	1	0	2	CryWalk	76.0	51.0	Care	1	1	0	100.0	1.1425013055413868	-62.900000000000006
R_2X4fM7db0laJR0S	Boss - Employee	0	1	1	2	CryWalk	65.0	10.0	Care	0	0	0	16.0	-0.02988224728746395	-62.900000000000006
R_21gPX9GOz1ilspN	Roommates / Housemates	0	0	1	3	CryWalk	93.0	5.0	Care	1	1	1	25.0	0.17860442190332654	-62.900000000000006
R_sKW5rwqDs7BvVex	Siblings	1	0	1	2	CryWalk	0.0	60.0	Care	0	0	0	100.0	1.0221281424518405	-62.900000000000006
R_2amqodBm4UdOMqw	Romantic Partners	0	0	1	2	CryWalk	100.0	20.0	Care	0	0	0	100.0	1.1086874357587202	-62.900000000000006
R_3JrBAN2WNv3DCWu	Father - Child (under 18 y/o)	0	0	1	3	CryWalk	87.0	8.0	Care	1	0	1	100.0	1.124184228093217	-62.900000000000006
R_reE1Se2Y0E5YTtf	Teammates	0	0	1	2	CryWalk	20.0	35.0	Care	0	1	0	54.0	0.5666383860855823	-62.900000000000006
R_2rGCBgxguQuGvZe	Strangers	0	0	1	3	CryWalk	5.0	46.0	Care	0	0	1	0.0	-0.5276231536613392	-62.900000000000006
R_2SoX1KI7t7tIqWk	Siblings	0	0	1	3	CryWalk	75.0	35.0	Care	0	0	0	100.0	1.0221281424518405	-62.900000000000006
R_WdHltkcpxeXHIOZ	Romantic Partners	0	0	1	3	CryWalk	95.0	0.0	Care	0	0	0	100.0	1.1086874357587202	-62.900000000000006
R_BzeWMFnjSXOSWqt	Roommates / Housemates	1	0	1	1	CryWalk	0.0	0.0	Care	0	0	1	25.0	0.17860442190332654	-62.900000000000006
R_1Icz6Li0oAq8Bgd	Friends-with-Benefits	1	1	1	3	CryWalk	100.0	70.0	Care	1	1	0	30.0	0.2264161222110808	-62.900000000000006
R_puaHnlltGoYsuRP	Mother - Child (under 18 y/o)	0	0	0	4	CryWalk	55.0	26.0	Care	1	1	1	100.0	1.1425013055413868	-62.900000000000006
R_3PsDDlOCTPwT5CW	Close Friends	0	0	1	3	CryWalk	56.0	31.0	Care	0	1	0	92.0	0.9717410449941004	-62.900000000000006
R_2Qs7L4ArZD5Dp8w	Strangers	0	1	0	3	CryWalk	37.0	70.0	Care	1	1	1	0.0	-0.5276231536613392	-62.900000000000006
R_3yK35x3RPBoznRD	Boss - Employee	0	1	0	1	CryWalk	28.0	90.0	Care	1	1	1	16.0	-0.02988224728746395	-62.900000000000006
R_1Kw1eeptyCGogDm	Mother - Child (under 18 y/o)	0	0	1	0	CryWalk	50.0	50.0	Care	0	1	0	100.0	1.1425013055413868	-62.900000000000006
R_3iL1Q0LKWHX3qMo	Close Friends	0	0	1	4	CryWalk	15.0	0.0	Care	1	1	1	92.0	0.9717410449941004	-62.900000000000006
R_28S76lSEwN9e3c5	Father - Child (under 18 y/o)	1	1	1	3	CryWalk	61.0	89.0	Care	0	0	0	100.0	1.124184228093217	-62.900000000000006
R_1r0ndvL6qMpyqu2	Romantic Partners	0	1	1	3	CryWalk	81.0	69.0	Care	0	0	0	100.0	1.1086874357587202	-62.900000000000006
R_1NCYhR7DTamtPxP	Friends-with-Benefits	1	0	1	4	CryWalk	60.0	46.0	Care	1	1	0	30.0	0.2264161222110808	-62.900000000000006
R_2PbayTozdVoK0Yb	Siblings	0	0	0	2	CryWalk	100.0	69.0	Care	1	1	0	100.0	1.0221281424518405	-62.900000000000006
R_cOMBMYlgXEFNUbf	Roommates / Housemates	0	0	0	3	CryWalk	60.0	20.0	Care	1	1	0	25.0	0.17860442190332654	-62.900000000000006
R_2f71nlcWbO01ASL	Strangers	0	1	1	3	CryWalk	13.0	60.0	Care	1	1	1	0.0	-0.5276231536613392	-62.900000000000006
R_2ctixQHFTjVJOj2	Teammates	0	0	0	3	CryWalk	50.0	40.0	Care	1	1	0	54.0	0.5666383860855823	-62.900000000000006
R_3fHUdlxWHI0m7fT	Father - Child (under 18 y/o)	1	0	1	2	CryWalk	93.0	75.0	Care	1	0	0	100.0	1.124184228093217	-62.900000000000006
R_22Lf8ZHjGiXjstD	Teammates	1	0	0	2	CryWalk	54.0	17.0	Care	0	0	1	54.0	0.5666383860855823	-62.900000000000006
R_1OlWLBMiPXKqi8E	Father - Child (under 18 y/o)	0	0	1	3	CryWalk	34.0	35.0	Care	0	0	0	100.0	1.124184228093217	-62.900000000000006
R_3ipVyPj8jsLiG0Z	Romantic Partners	1	1	1	2	CryWalk	100.0	0.0	Care	0	1	0	100.0	1.1086874357587202	-62.900000000000006
R_1rl9UMIw6KydSZR	Boss - Employee	0	0	1	3	CryWalk	88.0	23.0	Care	0	1	1	16.0	-0.02988224728746395	-62.900000000000006
R_3lVTMfknZAlFwfQ	Close Friends	0	0	1	4	CryWalk	59.0	57.0	Care	0	1	0	92.0	0.9717410449941004	-62.900000000000006
R_1r7wGq1RzkpnmqV	Strangers	1	1	1	2	CryWalk	7.0	94.0	Care	0	0	0	0.0	-0.5276231536613392	-62.900000000000006
R_3L7jKl1Cg0jqEuE	Mother - Child (under 18 y/o)	0	0	0	2	CryWalk	51.0	55.0	Care	0	0	0	100.0	1.1425013055413868	-62.900000000000006
R_3KHI0wkPwg6fycp	Teammates	0	0	1	3	CryWalk	80.0	25.0	Care	0	0	1	54.0	0.5666383860855823	-62.900000000000006
R_25KJ7zNlhyebTec	Father - Child (under 18 y/o)	0	1	0	1	CryWalk	100.0	14.0	Care	1	1	0	100.0	1.124184228093217	-62.900000000000006
R_2rBjvJloze096en	Boss - Employee	1	0	0	3	CryWalk	31.0	71.0	Care	1	1	1	16.0	-0.02988224728746395	-62.900000000000006
R_9LFU8AZuxwdsRP3	Romantic Partners	1	0	1	4	CryWalk	72.0	33.0	Care	1	1	1	100.0	1.1086874357587202	-62.900000000000006
R_1EajYhVpvNN7fPo	Close Friends	1	0	0	1	CryWalk	65.0	23.0	Care	0	0	1	92.0	0.9717410449941004	-62.900000000000006
R_25QnAmOVbDIH1TJ	Roommates / Housemates	1	0	1	3	CryWalk	50.0	54.0	Care	0	0	0	25.0	0.17860442190332654	-62.900000000000006
R_1DCqpUqSTcTRHdD	Friends-with-Benefits	0	0	0	3	CryWalk	98.0	82.0	Care	1	0	0	30.0	0.2264161222110808	-62.900000000000006
R_2TvZXW92OZyp8gb	Siblings	1	0	1	3	CryWalk	100.0	20.0	Care	1	1	0	100.0	1.0221281424518405	-62.900000000000006
R_bEoPu30VAIhKzWF	Strangers	0	0	0	2	CryWalk	20.0	90.0	Care	1	0	0	0.0	-0.5276231536613392	-62.900000000000006
R_pcPRrxX9pdJ0FIB	Romantic Partners	1	0	1	3	CryWalk	59.0	80.0	Care	0	0	1	100.0	1.1086874357587202	-62.900000000000006
R_1Iy3bUXz7awIZSM	Siblings	0	1	0	2	CryWalk	40.0	66.0	Care	1	1	1	100.0	1.0221281424518405	-62.900000000000006
R_3dPQPWmU2a7V2K6	Boss - Employee	1	0	1	3	CryWalk	65.0	30.0	Care	1	1	0	16.0	-0.02988224728746395	-62.900000000000006
R_PYQ7tE6lV0usf9T	Strangers	1	0	0	2	CryWalk	51.0	97.0	Care	1	0	0	0.0	-0.5276231536613392	-62.900000000000006
R_71De2ysbHE4TxJL	Father - Child (under 18 y/o)	0	1	1	3	CryWalk	70.0	25.0	Care	0	0	1	100.0	1.124184228093217	-62.900000000000006
R_2Y4fmGMM2H6zLvW	Mother - Child (under 18 y/o)	0	0	1	3	CryWalk	100.0	25.0	Care	0	0	1	100.0	1.1425013055413868	-62.900000000000006
R_2xJMZhzZBtwVxA2	Close Friends	0	1	1	3	CryWalk	57.0	20.0	Care	1	0	0	92.0	0.9717410449941004	-62.900000000000006
R_1dBuRCQ6E09b46b	Friends-with-Benefits	0	0	0	1	CryWalk	43.0	35.0	Care	1	1	0	30.0	0.2264161222110808	-62.900000000000006
R_2CwYyJbuI1eImni	Roommates / Housemates	1	0	0	3	CryWalk	10.0	75.0	Care	1	1	0	25.0	0.17860442190332654	-62.900000000000006
R_e4dwTgRPFQtrIit	Strangers	0	0	0	2	CryWalk	3.0	85.0	Care	1	1	0	0.0	-0.5276231536613392	-62.900000000000006
R_2TF39EPSsAjtLqo	Father - Child (under 18 y/o)	0	1	1	3	CryWalk	5.0	60.0	Care	0	0	1	100.0	1.124184228093217	-62.900000000000006
R_3KrU7JJ9ktDm0qt	Romantic Partners	0	0	0	2	CryWalk	0.0	62.0	Care	1	1	0	100.0	1.1086874357587202	-62.900000000000006
R_25H2Ehmi05KLTrS	Close Friends	1	0	0	2	CryWalk	95.0	25.0	Care	0	0	1	92.0	0.9717410449941004	-62.900000000000006
R_1mmvhPRgyyG4cAE	Mother - Child (under 18 y/o)	0	0	1	4	CryWalk	59.0	14.0	Care	0	0	1	100.0	1.1425013055413868	-62.900000000000006
R_2DYdvzKTLbLNyhY	Teammates	1	1	0	2	CryWalk	70.0	40.0	Care	1	1	0	54.0	0.5666383860855823	-62.900000000000006
R_1LU69TxqJ73vqMe	Boss - Employee	0	0	0	3	CryWalk	33.0	59.0	Care	0	0	1	16.0	-0.02988224728746395	-62.900000000000006
R_2OYMCrqgnU9P5df	Friends-with-Benefits	0	0	1	3	CryWalk	6.0	69.0	Care	1	1	0	30.0	0.2264161222110808	-62.900000000000006
R_1odsBWBl2LhsSVQ	Roommates / Housemates	1	0	0	3	CryWalk	60.0	66.0	Care	1	1	0	25.0	0.17860442190332654	-62.900000000000006
R_XgZW6G1SZBSUKCR	Boss - Employee	1	0	0	1	CryWalk	44.0	79.0	Care	1	1	0	16.0	-0.02988224728746395	-62.900000000000006
R_1AEX8inquLO78bf	Roommates / Housemates	1	0	1	2	CryWalk	100.0	0.0	Care	1	1	0	25.0	0.17860442190332654	-62.900000000000006
R_2ZQunRdgqcMVmTn	Close Friends	1	0	1	4	CryWalk	80.0	25.0	Care	1	1	0	92.0	0.9717410449941004	-62.900000000000006
R_2EnRQoHuHSDARth	Siblings	1	0	1	2	CryWalk	35.0	73.0	Care	0	1	1	100.0	1.0221281424518405	-62.900000000000006
R_2qpDqzUAbx18M82	Strangers	0	0	0	3	CryWalk	13.0	94.0	Care	0	0	1	0.0	-0.5276231536613392	-62.900000000000006
R_1DTQbHM66Eyquz5	Mother - Child (under 18 y/o)	1	0	1	2	CryWalk	100.0	15.0	Care	1	0	1	100.0	1.1425013055413868	-62.900000000000006
R_2WOTZZcCQGjNPBO	Romantic Partners	1	0	1	3	CryWalk	100.0	14.0	Care	0	0	0	100.0	1.1086874357587202	-62.900000000000006
R_3qdjzvJPFWIdtbA	Friends-with-Benefits	1	1	1	3	CryWalk	80.0	13.0	Care	0	0	1	30.0	0.2264161222110808	-62.900000000000006
R_2WCQ3ZWMXlo3o5t	Friends-with-Benefits	1	1	0	3	CryWalk	46.0	82.0	Care	1	1	0	30.0	0.2264161222110808	-62.900000000000006
R_3ME9nmndpaT9OQH	Father - Child (under 18 y/o)	0	0	0	2	CryWalk	57.0	37.0	Care	1	0	1	100.0	1.124184228093217	-62.900000000000006
R_1FEbfcXxurhFcgd	Close Friends	0	0	1	4	CryWalk	93.0	2.0	Care	1	1	0	92.0	0.9717410449941004	-62.900000000000006
R_3nTKEmXPgmlnMQn	Strangers	1	0	1	2	CryWalk	0.0	96.0	Care	1	1	1	0.0	-0.5276231536613392	-62.900000000000006
R_3sidweM3ucRcKOE	Romantic Partners	0	1	1	3	CryWalk	39.0	38.0	Care	0	1	0	100.0	1.1086874357587202	-62.900000000000006
R_3CZyTVzLBSuLTOS	Mother - Child (under 18 y/o)	0	0	0	3	CryWalk	100.0	35.0	Care	0	0	1	100.0	1.1425013055413868	-62.900000000000006
R_2U3LgJPSgWq7Nub	Siblings	0	0	1	2	CryWalk	90.0	20.0	Care	1	0	1	100.0	1.0221281424518405	-62.900000000000006
R_2bWByHSeH1pTzaK	Boss - Employee	0	0	1	4	CryWalk	65.0	24.0	Care	0	0	0	16.0	-0.02988224728746395	-62.900000000000006
R_1ONXUdMy0xVwtC2	Teammates	1	0	1	4	CryWalk	23.0	19.0	Care	0	1	0	54.0	0.5666383860855823	-62.900000000000006
R_3ReaAHHTBro7l5W	Roommates / Housemates	1	0	1	3	CryWalk	72.0	29.0	Care	0	0	0	25.0	0.17860442190332654	-62.900000000000006
R_2sducwy4GLlTXIs	Romantic Partners	1	0	0	2	CryWalk	30.0	20.0	Care	0	0	0	100.0	1.1086874357587202	-62.900000000000006
R_vuxPe87aLWEqbJv	Siblings	1	0	0	2	CryWalk	75.0	100.0	Care	1	1	0	100.0	1.0221281424518405	-62.900000000000006
R_3qZM99yt1Q03OSm	Strangers	1	1	0	2	CryWalk	0.0	50.0	Care	0	0	0	0.0	-0.5276231536613392	-62.900000000000006
R_2BzCFMZLsQifypu	Close Friends	0	1	0	2	CryWalk	50.0	10.0	Care	1	1	0	92.0	0.9717410449941004	-62.900000000000006
R_2OMVtWadU2rttPH	Friends-with-Benefits	1	0	1	1	CryWalk	75.0	15.0	Care	0	0	0	30.0	0.2264161222110808	-62.900000000000006
R_3dM3aWTlu2nMa7J	Father - Child (under 18 y/o)	0	0	1	3	CryWalk	62.0	32.0	Care	0	1	0	100.0	1.124184228093217	-62.900000000000006
R_2XdDDgPO73Wrnmg	Roommates / Housemates	1	0	0	2	CryWalk	20.0	28.0	Care	1	1	0	25.0	0.17860442190332654	-62.900000000000006
R_2DOID8CAQQwpNNi	Boss - Employee	1	1	0	3	CryWalk	0.0	79.0	Care	1	1	0	16.0	-0.02988224728746395	-62.900000000000006
R_4ORSKoAu0Padc1r	Mother - Child (under 18 y/o)	0	0	0	4	CryWalk	80.0	70.0	Care	1	1	1	100.0	1.1425013055413868	-62.900000000000006
R_240M6ZYkS6Y4aid	Close Friends	1	0	0	3	CryWalk	67.0	28.0	Care	0	0	1	92.0	0.9717410449941004	-62.900000000000006
R_215pf4c4EDhVsPp	Siblings	0	0	1	4	CryWalk	30.0	82.0	Care	0	1	0	100.0	1.0221281424518405	-62.900000000000006
R_psLXJS8BFD2bs9r	Father - Child (under 18 y/o)	0	1	0	2	CryWalk	100.0	15.0	Care	1	1	0	100.0	1.124184228093217	-62.900000000000006
R_2v08PikfGW9ySo0	Boss - Employee	0	0	1	2	CryWalk	20.0	53.0	Care	1	1	0	16.0	-0.02988224728746395	-62.900000000000006
R_TjUY0oCiZKKwuLD	Teammates	1	1	1	3	CryWalk	90.0	29.0	Care	0	0	1	54.0	0.5666383860855823	-62.900000000000006
R_10Ix8R4bfg6GI6h	Romantic Partners	0	0	0	4	CryWalk	61.0	72.0	Care	1	1	1	100.0	1.1086874357587202	-62.900000000000006
R_2wns6JXqLfyJPio	Roommates / Housemates	0	0	0	2	CryWalk	65.0	71.0	Care	0	0	0	25.0	0.17860442190332654	-62.900000000000006
R_3LdocmTjrKNb8is	Mother - Child (under 18 y/o)	0	0	0	3	CryWalk	35.0	20.0	Care	0	0	0	100.0	1.1425013055413868	-62.900000000000006
R_2uUGh679FwJIaya	Romantic Partners	0	0	0	2	CryWalk	60.0	38.0	Care	1	1	0	100.0	1.1086874357587202	-62.900000000000006
R_3EnjquMh6sspdPs	Roommates / Housemates	1	0	1	3	CryWalk	51.0	70.0	Care	0	0	0	25.0	0.17860442190332654	-62.900000000000006
R_3JDH35KwKQGQpQK	Mother - Child (under 18 y/o)	0	1	1	3	CryWalk	10.0	24.0	Care	1	0	0	100.0	1.1425013055413868	-62.900000000000006
R_1FErx7wgd0jgANL	Teammates	0	1	1	3	CryWalk	0.0	5.0	Care	0	1	0	54.0	0.5666383860855823	-62.900000000000006
R_3p9I0p9o675P1GT	Father - Child (under 18 y/o)	0	1	1	3	CryWalk	90.0	30.0	Care	1	0	0	100.0	1.124184228093217	-62.900000000000006
R_CacMU4ZRnb8PVfj	Siblings	0	0	1	3	CryWalk	58.0	63.0	Care	0	0	0	100.0	1.0221281424518405	-62.900000000000006
R_8lhX5lEefPf3bJn	Boss - Employee	1	0	0	2	CryWalk	70.0	40.0	Care	0	0	1	16.0	-0.02988224728746395	-62.900000000000006
R_svOgRtb4fsCTSHT	Mother - Child (under 18 y/o)	1	0	0	2	CryWalk	94.0	66.0	Care	1	0	0	100.0	1.1425013055413868	-62.900000000000006
R_yOYzIlinGeqlkR3	Father - Child (under 18 y/o)	1	1	0	2	CryWalk	95.0	50.0	Care	1	1	1	100.0	1.124184228093217	-62.900000000000006
R_1jUuy4Mmsb86N3n	Roommates / Housemates	0	0	1	3	CryWalk	40.0	30.0	Care	1	1	0	25.0	0.17860442190332654	-62.900000000000006
R_1QKHHS0LsOHfqwe	Romantic Partners	1	0	0	2	CryWalk	78.0	50.0	Care	0	0	1	100.0	1.1086874357587202	-62.900000000000006
R_1lz7NhE87XgVkds	Teammates	0	0	1	4	CryWalk	0.0	21.0	Care	1	1	0	54.0	0.5666383860855823	-62.900000000000006
R_2vZeMsgF4QdGJou	Close Friends	0	0	1	2	CryWalk	90.0	14.0	Care	0	1	1	92.0	0.9717410449941004	-62.900000000000006
R_1FPTC3p0dJ4MGCo	Teammates	1	0	1	3	CryWalk	63.0	36.0	Care	0	1	1	54.0	0.5666383860855823	-62.900000000000006
R_27lOlGIDPXTbOlP	Friends-with-Benefits	1	0	1	3	CryWalk	65.0	58.0	Care	1	1	1	30.0	0.2264161222110808	-62.900000000000006
R_1CycAkFiIL5L51P	Boss - Employee	0	1	0	3	CryWalk	80.0	25.0	Care	0	0	0	16.0	-0.02988224728746395	-62.900000000000006
R_sGyyd9cJ3hraB5n	Boss - Employee	0	0	1	2	CryWalk	60.0	50.0	Care	0	0	1	16.0	-0.02988224728746395	-62.900000000000006
R_01AaJQGGLkaz8el	Strangers	0	0	0	4	CryWalk	21.0	11.0	Care	1	1	1	0.0	-0.5276231536613392	-62.900000000000006
R_2uJKXxtSJ1rdcfq	Roommates / Housemates	1	0	1	3	CryWalk	57.0	20.0	Care	1	1	0	25.0	0.17860442190332654	-62.900000000000006
R_3WWbCXkcrMJ3Am5	Friends-with-Benefits	1	0	1	3	CryWalk	100.0	100.0	Care	1	1	1	30.0	0.2264161222110808	-62.900000000000006
R_1QcJ5C1U49g8L20	Mother - Child (under 18 y/o)	0	0	1	3	CryWalk	64.0	84.0	Care	1	1	1	100.0	1.1425013055413868	-62.900000000000006
R_1KpB62sf5vpmmCN	Romantic Partners	0	0	1	3	CryWalk	95.0	50.0	Care	0	1	1	100.0	1.1086874357587202	-62.900000000000006
R_Dk4Um8dW6JvLIOZ	Father - Child (under 18 y/o)	0	0	0	2	CryWalk	100.0	68.0	Care	0	0	0	100.0	1.124184228093217	-62.900000000000006
R_2EhgE6MpyB3f9FW	Mother - Child (under 18 y/o)	0	1	0	3	CryWalk	85.0	70.0	Care	1	1	0	100.0	1.1425013055413868	-62.900000000000006
R_UR9ufBrqJbeeThn	Siblings	0	0	1	3	CryWalk	60.0	30.0	Care	1	1	0	100.0	1.0221281424518405	-62.900000000000006
R_1CkgWsIvh3U4Tv4	Friends-with-Benefits	0	0	1	4	CryWalk	70.0	18.0	Care	0	0	1	30.0	0.2264161222110808	-62.900000000000006
R_2qElwt4JsWKA7zW	Siblings	1	0	0	1	CryWalk	100.0	0.0	Care	0	1	0	100.0	1.0221281424518405	-62.900000000000006
R_1iqht5iqbIrcYMH	Teammates	0	0	0	4	CryWalk	36.0	43.0	Care	1	1	0	54.0	0.5666383860855823	-62.900000000000006
R_WDqDSczXLsrdMvn	Romantic Partners	0	1	0	4	CryWalk	81.0	36.0	Care	1	0	0	100.0	1.1086874357587202	-62.900000000000006
R_1onWAgUEXjcgu0r	Close Friends	0	0	1	4	CryWalk	51.0	38.0	Care	0	0	1	92.0	0.9717410449941004	-62.900000000000006
R_2QuLyfnWdSdylcy	Father - Child (under 18 y/o)	0	0	1	3	CryWalk	5.0	25.0	Care	0	0	0	100.0	1.124184228093217	-62.900000000000006
R_3JJkS4NIhAoFDW6	Strangers	1	0	0	4	CryWalk	61.0	92.0	Care	1	1	1	0.0	-0.5276231536613392	-62.900000000000006
R_2ts8I1KlbbRxxn5	Teammates	0	0	0	2	CryWalk	100.0	93.0	Care	0	0	0	54.0	0.5666383860855823	-62.900000000000006
R_3NJM7J6UUFaoXSo	Teammates	1	0	1	2	CryWalk	69.0	94.0	Care	1	1	0	54.0	0.5666383860855823	-62.900000000000006
R_3kAQgJqZXljF0mJ	Close Friends	0	1	0	2	CryWalk	90.0	6.0	Care	1	1	0	92.0	0.9717410449941004	-62.900000000000006
R_3IRylfZyGnF4wNf	Boss - Employee	0	0	1	4	CryWalk	0.0	76.0	Care	1	1	0	16.0	-0.02988224728746395	-62.900000000000006
R_31GzbcIIos1Dw88	Father - Child (under 18 y/o)	1	0	0	3	CryWalk	52.0	88.0	Care	0	0	0	100.0	1.124184228093217	-62.900000000000006
R_3RfmARpquDKgdHx	Friends-with-Benefits	1	1	0	2	CryWalk	88.0	27.0	Care	1	1	1	30.0	0.2264161222110808	-62.900000000000006
R_21BNyGcAJhO4ZFV	Mother - Child (under 18 y/o)	0	1	1	2	CryWalk	59.0	45.0	Care	0	1	1	100.0	1.1425013055413868	-62.900000000000006
R_rp8AoUSQemTc8a5	Father - Child (under 18 y/o)	0	0	0	3	CryWalk	76.0	34.0	Care	0	0	0	100.0	1.124184228093217	-62.900000000000006
R_1poF8om6Yj6izl8	Friends-with-Benefits	0	0	1	3	CryWalk	13.0	36.0	Care	1	1	0	30.0	0.2264161222110808	-62.900000000000006
R_1IE22abBfv20VQC	Siblings	0	0	1	2	CryWalk	50.0	25.0	Care	1	1	0	100.0	1.0221281424518405	-62.900000000000006
R_1n8aw06skP5DXfT	Mother - Child (under 18 y/o)	1	0	1	1	CryWalk	100.0	19.0	Care	0	0	0	100.0	1.1425013055413868	-62.900000000000006
R_1NFwqkdHVohps2u	Romantic Partners	1	0	0	1	CryWalk	100.0	0.0	Care	1	1	1	100.0	1.1086874357587202	-62.900000000000006
R_3HGtgEjTHxorv3I	Close Friends	0	0	0	2	CryWalk	80.0	15.0	Care	0	0	0	92.0	0.9717410449941004	-62.900000000000006
R_3OqzJonYnLMfvV5	Strangers	1	0	1	3	CryWalk	0.0	100.0	Care	1	0	0	0.0	-0.5276231536613392	-62.900000000000006
R_2RTSFbQ51a9UEqw	Roommates / Housemates	1	0	1	4	CryWalk	69.0	66.0	Care	1	1	0	25.0	0.17860442190332654	-62.900000000000006
R_s5RTIoneLzA5jj3	Boss - Employee	1	0	0	3	CryWalk	50.0	51.0	Care	0	0	1	16.0	-0.02988224728746395	-62.900000000000006
R_WBai5tidoK0AhqN	Father - Child (under 18 y/o)	0	0	1	3	CryWalk	75.0	20.0	Care	1	1	0	100.0	1.124184228093217	-62.900000000000006
R_3iOnCSuiah6UZf0	Close Friends	1	0	1	4	CryWalk	89.0	59.0	Care	0	1	0	92.0	0.9717410449941004	-62.900000000000006
R_uyugIMeBF044wNz	Romantic Partners	0	0	1	3	CryWalk	98.0	3.0	Care	1	0	1	100.0	1.1086874357587202	-62.900000000000006
R_2S9unhRKaOQosMx	Roommates / Housemates	1	0	1	2	CryWalk	71.0	0.0	Care	0	0	1	25.0	0.17860442190332654	-62.900000000000006
R_2fwzjkONt2GXgXe	Boss - Employee	0	0	0	1	CryWalk	85.0	30.0	Care	1	1	0	16.0	-0.02988224728746395	-62.900000000000006
R_20Pa8NPpniOcAXJ	Strangers	0	0	1	1	CryWalk	0.0	100.0	Care	1	0	0	0.0	-0.5276231536613392	-62.900000000000006
R_2rDht6GLeKFvjgT	Friends-with-Benefits	1	0	0	2	CryWalk	65.0	15.0	Care	0	1	1	30.0	0.2264161222110808	-62.900000000000006
R_2ZOkcQzOSOmcyTN	Mother - Child (under 18 y/o)	0	0	0	2	CryWalk	70.0	55.0	Care	1	1	0	100.0	1.1425013055413868	-62.900000000000006
R_22zgGVxzowelerZ	Boss - Employee	1	0	1	2	CryWalk	15.0	100.0	Care	0	0	1	16.0	-0.02988224728746395	-62.900000000000006
R_2QJxQs1T59Q32N9	Father - Child (under 18 y/o)	1	0	1	3	CryWalk	61.0	50.0	Care	0	0	0	100.0	1.124184228093217	-62.900000000000006
R_2Ehpmw9QiWjvgOk	Strangers	0	0	0	2	CryWalk	0.0	100.0	Care	1	1	0	0.0	-0.5276231536613392	-62.900000000000006
R_2cnsbFM73pUxr5y	Roommates / Housemates	0	0	0	2	CryWalk	40.0	70.0	Care	0	0	0	25.0	0.17860442190332654	-62.900000000000006
R_8jlSJQakMOBghLH	Teammates	1	0	0	2	CryWalk	50.0	0.0	Care	0	0	1	54.0	0.5666383860855823	-62.900000000000006
R_PYiIbcsMVBqdh5f	Friends-with-Benefits	0	0	1	2	CryWalk	65.0	20.0	Care	0	0	1	30.0	0.2264161222110808	-62.900000000000006
R_Didh30R3Xp6ootX	Romantic Partners	1	0	0	2	CryWalk	83.0	29.0	Care	1	1	0	100.0	1.1086874357587202	-62.900000000000006
R_XSyGECw3NlMgYs9	Close Friends	1	1	0	2	CryWalk	96.0	0.0	Care	1	1	0	92.0	0.9717410449941004	-62.900000000000006
R_1eFdCGcVbBNqJOU	Strangers	0	0	1	3	CryWalk	27.0	57.0	Care	0	1	0	0.0	-0.5276231536613392	-62.900000000000006
R_UrpQbSRjqXzcKtP	Siblings	0	1	1	3	CryWalk	87.0	80.0	Care	1	1	1	100.0	1.0221281424518405	-62.900000000000006
R_125SMQhFlhQAGMi	Teammates	0	0	1	2	CryWalk	51.0	75.0	Care	1	1	0	54.0	0.5666383860855823	-62.900000000000006
R_26ewxha1nLtlEqW	Roommates / Housemates	0	0	0	3	CryWalk	40.0	41.0	Care	1	1	0	25.0	0.17860442190332654	-62.900000000000006
R_2dTmS78bvEb1zyf	Siblings	1	0	1	4	CryWalk	61.0	84.0	Care	0	1	0	100.0	1.0221281424518405	-62.900000000000006
R_sihDpgjN8VIe0Qp	Mother - Child (under 18 y/o)	0	1	1	4	CryWalk	41.0	44.0	Care	1	0	0	100.0	1.1425013055413868	-62.900000000000006
R_3QM0iOCL5LlRYro	Romantic Partners	0	1	1	1	CryWalk	62.0	81.0	Care	1	1	1	100.0	1.1086874357587202	-62.900000000000006
R_1Ic0qhtSVnQVM4m	Close Friends	0	0	1	1	CryWalk	75.0	0.0	Care	0	0	0	92.0	0.9717410449941004	-62.900000000000006
R_1NtvwjEvO2fzoEv	Boss - Employee	0	0	1	2	CryWalk	55.0	40.0	Care	0	0	0	16.0	-0.02988224728746395	-62.900000000000006
R_Wr3ODWH1f2ho3ct	Friends-with-Benefits	1	1	0	2	CryWalk	72.0	67.0	Care	1	1	1	30.0	0.2264161222110808	-62.900000000000006
R_3Eu88Hpj44lHEtO	Strangers	1	0	1	2	CryWalk	20.0	85.0	Care	0	1	0	0.0	-0.5276231536613392	-62.900000000000006
R_2qCxTRWDnTcOIqa	Close Friends	0	0	0	2	CryWalk	76.0	15.0	Care	0	0	0	92.0	0.9717410449941004	-62.900000000000006
R_1gO5BLKQztgjkIm	Boss - Employee	0	1	0	3	CryWalk	51.0	31.0	Care	1	0	0	16.0	-0.02988224728746395	-62.900000000000006
R_s7L0XCi0G8zMdsR	Teammates	1	1	0	3	CryWalk	43.0	32.0	Care	1	1	1	54.0	0.5666383860855823	-62.900000000000006
R_1mwMC1ysEYEGDLh	Siblings	1	0	1	3	CryWalk	25.0	50.0	Care	0	0	0	100.0	1.0221281424518405	-62.900000000000006
R_1dAdisCUJ3ERyLK	Roommates / Housemates	1	1	1	3	CryWalk	60.0	56.0	Care	1	1	0	25.0	0.17860442190332654	-62.900000000000006
R_1KxKn3W0o17OSyR	Mother - Child (under 18 y/o)	1	1	1	4	CryWalk	100.0	20.0	Care	1	1	0	100.0	1.1425013055413868	-62.900000000000006
R_eVvrtgM6T5Vyt1f	Friends-with-Benefits	0	0	1	3	CryWalk	60.0	7.0	Care	0	1	1	30.0	0.2264161222110808	-62.900000000000006
R_1KdLR7GQXpbm6aU	Father - Child (under 18 y/o)	1	0	0	2	CryWalk	90.0	20.0	Care	0	0	1	100.0	1.124184228093217	-62.900000000000006
R_2PaLxzKVnSEsNA2	Roommates / Housemates	1	0	0	2	CryWalk	80.0	14.0	Care	0	0	1	25.0	0.17860442190332654	-62.900000000000006
R_T7zzvVY4zItaced	Close Friends	1	0	1	2	CryWalk	65.0	20.0	Care	1	1	0	92.0	0.9717410449941004	-62.900000000000006
R_3NvSZqasyakT7dg	Father - Child (under 18 y/o)	0	0	1	2	CryWalk	62.0	73.0	Care	0	0	0	100.0	1.124184228093217	-62.900000000000006
R_3JhjLZmQReW975x	Teammates	0	0	0	1	CryWalk	100.0	50.0	Care	1	1	0	54.0	0.5666383860855823	-62.900000000000006
R_2WBVWb80roUOPY5	Strangers	1	0	1	4	CryWalk	0.0	100.0	Care	0	0	1	0.0	-0.5276231536613392	-62.900000000000006
R_W9hmT0NsYv7YA4F	Siblings	0	0	0	2	CryWalk	66.0	39.0	Care	1	1	0	100.0	1.0221281424518405	-62.900000000000006
R_1Lce1VWxSnIRn02	Romantic Partners	1	1	1	3	CryWalk	65.0	75.0	Care	1	1	0	100.0	1.1086874357587202	-62.900000000000006
R_27Kh4VK5Xp3laUS	Boss - Employee	1	1	0	1	CryWalk	90.0	79.0	Care	1	1	1	16.0	-0.02988224728746395	-62.900000000000006
R_1DoFbGKIQpikC74	Friends-with-Benefits	0	1	0	3	CryWalk	44.0	74.0	Care	1	1	0	30.0	0.2264161222110808	-62.900000000000006
R_1rwS4vOqsFRQpb0	Mother - Child (under 18 y/o)	1	0	1	1	CryWalk	75.0	67.0	Care	0	0	0	100.0	1.1425013055413868	-62.900000000000006
R_1N55m6rzBTChrDx	Mother - Child (under 18 y/o)	1	0	0	1	CryWalk	95.0	5.0	Care	0	0	0	100.0	1.1425013055413868	-62.900000000000006
R_2uEus9VLseaRfF6	Strangers	1	1	1	3	CryWalk	26.0	72.0	Care	0	0	1	0.0	-0.5276231536613392	-62.900000000000006
R_3k6QqGcPOS79whk	Siblings	0	1	1	2	CryWalk	75.0	100.0	Care	1	0	0	100.0	1.0221281424518405	-62.900000000000006
R_swoXkdLg2o0hkS5	Romantic Partners	1	0	1	3	CryWalk	73.0	71.0	Care	1	1	0	100.0	1.1086874357587202	-62.900000000000006
R_svsuBOZnjNvrO5H	Roommates / Housemates	1	1	1	4	CryWalk	55.0	54.0	Care	1	0	1	25.0	0.17860442190332654	-62.900000000000006
R_3lFCqNPgpbvupBG	Close Friends	1	1	0	4	CryWalk	92.0	5.0	Care	0	1	1	92.0	0.9717410449941004	-62.900000000000006
R_2tLN352tVF0xhmj	Teammates	0	0	1	3	CryWalk	22.0	45.0	Care	1	0	0	54.0	0.5666383860855823	-62.900000000000006
R_1QfjJQrAX3JIB1t	Boss - Employee	1	0	0	3	CryWalk	42.0	70.0	Care	1	1	1	16.0	-0.02988224728746395	-62.900000000000006
R_1MMbFhD3nO6ZWJr	Friends-with-Benefits	1	0	0	2	CryWalk	71.0	100.0	Care	0	0	0	30.0	0.2264161222110808	-62.900000000000006
R_2cBj7Ht1pVwG68B	Father - Child (under 18 y/o)	0	1	1	3	CryWalk	68.0	17.0	Care	0	0	1	100.0	1.124184228093217	-62.900000000000006
R_3L0WI956QCwFCp0	Boss - Employee	0	1	0	3	CryWalk	63.0	20.0	Care	0	0	0	16.0	-0.02988224728746395	-62.900000000000006
R_1k0SVnRNvAQpwF0	Romantic Partners	1	0	0	2	CryWalk	75.0	36.0	Care	0	1	1	100.0	1.1086874357587202	-62.900000000000006
R_x4yLlxl2H5BvJxT	Close Friends	0	0	0	2	CryWalk	64.0	18.0	Care	0	1	0	92.0	0.9717410449941004	-62.900000000000006
R_3po7tDRI4wNcDvX	Roommates / Housemates	1	0	1	4	CryWalk	25.0	54.0	Care	1	1	0	25.0	0.17860442190332654	-62.900000000000006
R_RxId2IFkZDlDoLD	Mother - Child (under 18 y/o)	0	0	1	2	CryWalk	75.0	37.0	Care	0	0	0	100.0	1.1425013055413868	-62.900000000000006
R_1Cm9Lspqx79t86Y	Teammates	1	0	0	0	CryWalk	50.0	50.0	Care	0	0	1	54.0	0.5666383860855823	-62.900000000000006
R_2aFeACeVt3Rmpz2	Siblings	0	1	0	3	CryWalk	60.0	15.0	Care	1	1	0	100.0	1.0221281424518405	-62.900000000000006
R_1CE1GnWOQDFhcU0	Friends-with-Benefits	0	0	0	2	CryWalk	100.0	15.0	Care	1	1	1	30.0	0.2264161222110808	-62.900000000000006
R_1gA8y1XozcQW0cm	Strangers	1	1	1	3	CryWalk	0.0	100.0	Care	1	1	0	0.0	-0.5276231536613392	-62.900000000000006
R_BXurX4KD25fzGPD	Strangers	0	1	1	2	CryWalk	25.0	38.0	Care	0	0	1	0.0	-0.5276231536613392	-62.900000000000006
R_1Kfn8yTiPkNa0a9	Father - Child (under 18 y/o)	1	1	1	4	CryWalk	87.0	9.0	Care	1	1	0	100.0	1.124184228093217	-62.900000000000006
R_2t9xOzEcEFRbzHP	Boss - Employee	1	0	0	4	CryWalk	20.0	75.0	Care	1	1	0	16.0	-0.02988224728746395	-62.900000000000006
R_125qAOoZCk4TxRY	Siblings	1	0	1	3	CryWalk	65.0	100.0	Care	1	1	1	100.0	1.0221281424518405	-62.900000000000006
R_W9fYqqMp0XFevQd	Teammates	1	0	0	2	CryWalk	41.0	10.0	Care	1	1	0	54.0	0.5666383860855823	-62.900000000000006
R_OOOrRvFuIijJOxj	Close Friends	0	0	1	2	CryWalk	75.0	10.0	Care	1	0	0	92.0	0.9717410449941004	-62.900000000000006
R_3EXcss82DzX33ic	Father - Child (under 18 y/o)	1	1	1	3	CryWalk	70.0	67.0	Care	1	1	1	100.0	1.124184228093217	-62.900000000000006
R_1CKkXBLJqIQVsmb	Boss - Employee	0	0	1	3	CryWalk	40.0	50.0	Care	0	0	0	16.0	-0.02988224728746395	-62.900000000000006
R_2OI5McmBWJps2Rb	Romantic Partners	0	0	1	3	CryWalk	79.0	94.0	Care	1	1	0	100.0	1.1086874357587202	-62.900000000000006
R_Q9w6D7bPIVYc9z3	Friends-with-Benefits	0	0	1	3	CryWalk	85.0	36.0	Care	0	1	0	30.0	0.2264161222110808	-62.900000000000006
R_2DY7icmlQLLjbIZ	Close Friends	1	1	0	2	CryWalk	85.0	0.0	Care	1	1	0	92.0	0.9717410449941004	-62.900000000000006
R_1EZqSediBJO5Zdd	Mother - Child (under 18 y/o)	1	1	0	3	CryWalk	85.0	64.0	Care	1	1	1	100.0	1.1425013055413868	-62.900000000000006
R_1OPFA5riIWup5Xd	Strangers	0	1	0	3	CryWalk	10.0	100.0	Care	1	1	1	0.0	-0.5276231536613392	-62.900000000000006
R_2Bha0fSIDlfB791	Close Friends	0	0	1	3	CryWalk	41.0	74.0	Care	0	0	1	92.0	0.9717410449941004	-62.900000000000006
R_donCuDquNz9bWmd	Father - Child (under 18 y/o)	0	0	0	1	CryWalk	100.0	22.0	Care	0	0	1	100.0	1.124184228093217	-62.900000000000006
R_2ByX6gvOIkfmZaj	Mother - Child (under 18 y/o)	0	1	1	4	CryWalk	81.0	69.0	Care	0	0	1	100.0	1.1425013055413868	-62.900000000000006
R_2aPjexJF2ry5XgF	Boss - Employee	1	0	1	2	CryWalk	39.0	73.0	Care	0	0	1	16.0	-0.02988224728746395	-62.900000000000006
R_2ay7CUqzJqG5PB5	Romantic Partners	1	0	1	2	CryWalk	90.0	62.0	Care	0	0	1	100.0	1.1086874357587202	-62.900000000000006
R_Tjg5PsGyxfLmgHn	Teammates	0	0	1	3	CryWalk	60.0	50.0	Care	0	0	1	54.0	0.5666383860855823	-62.900000000000006
R_2y3nw5CkDJiQFW4	Siblings	1	1	1	2	CryWalk	100.0	50.0	Care	1	1	0	100.0	1.0221281424518405	-62.900000000000006
R_27BvCQ1yrCSspMi	Friends-with-Benefits	1	0	0	2	CryWalk	63.0	16.0	Care	0	0	0	30.0	0.2264161222110808	-62.900000000000006
R_3hAQlcQIMsYMD5B	Close Friends	0	0	0	3	CryWalk	80.0	17.0	Care	0	0	1	92.0	0.9717410449941004	-62.900000000000006
R_pLz0TyiAK2K7LEd	Romantic Partners	1	0	1	3	CryWalk	71.0	31.0	Care	0	0	1	100.0	1.1086874357587202	-62.900000000000006
R_2atQNHEEYZAOfRF	Friends-with-Benefits	1	1	0	3	CryWalk	100.0	20.0	Care	0	0	1	30.0	0.2264161222110808	-62.900000000000006
R_1dvhrJ64rtEsqVZ	Teammates	0	1	1	4	CryWalk	94.0	85.0	Care	1	1	1	54.0	0.5666383860855823	-62.900000000000006
R_2SHu8yvwvQfFVF5	Boss - Employee	0	0	1	2	CryWalk	50.0	65.0	Care	0	0	1	16.0	-0.02988224728746395	-62.900000000000006
R_CjYVT6xsIPj9JK1	Father - Child (under 18 y/o)	0	0	0	4	CryWalk	65.0	41.0	Care	1	1	0	100.0	1.124184228093217	-62.900000000000006
R_2wjnAQkSYbMrywa	Roommates / Housemates	1	1	0	2	CryWalk	50.0	50.0	Care	0	0	0	25.0	0.17860442190332654	-62.900000000000006
R_9yR4D9IGg87JuEN	Mother - Child (under 18 y/o)	0	0	1	4	CryWalk	65.0	71.0	Care	0	0	1	100.0	1.1425013055413868	-62.900000000000006
R_1E0NIjvn8EoUqhq	Siblings	0	0	0	3	CryWalk	65.0	45.0	Care	0	0	1	100.0	1.0221281424518405	-62.900000000000006
R_3LcetaLKAxt6oXG	Friends-with-Benefits	1	0	1	2	CryWalk	50.0	0.0	Care	1	1	0	30.0	0.2264161222110808	-62.900000000000006
R_1C13g2LlZCQ74VY	Father - Child (under 18 y/o)	1	0	1	3	CryWalk	65.0	59.0	Care	0	1	1	100.0	1.124184228093217	-62.900000000000006
R_3dM70Md9NXFyVfU	Teammates	0	1	1	3	CryWalk	55.0	70.0	Care	1	1	0	54.0	0.5666383860855823	-62.900000000000006
R_R3magpmxpUQ3Ac1	Strangers	0	1	1	3	CryWalk	36.0	96.0	Care	0	0	1	0.0	-0.5276231536613392	-62.900000000000006
R_1It7z3yvaMvFTAo	Close Friends	1	0	1	3	CryWalk	58.0	27.0	Care	1	1	1	92.0	0.9717410449941004	-62.900000000000006
R_2q8EylxuPVIn2Et	Boss - Employee	1	0	1	3	CryWalk	74.0	45.0	Care	1	1	1	16.0	-0.02988224728746395	-62.900000000000006
R_2t3eW9J57YitpyL	Romantic Partners	1	0	0	3	CryWalk	100.0	30.0	Care	1	1	0	100.0	1.1086874357587202	-62.900000000000006
R_1AEX9iqubTZDQtj	Teammates	1	0	0	3	CryWalk	74.0	35.0	Care	0	1	1	54.0	0.5666383860855823	-62.900000000000006
R_UbuaXoS5ceLdUKl	Roommates / Housemates	0	0	0	3	CryWalk	25.0	49.0	Care	1	0	0	25.0	0.17860442190332654	-62.900000000000006
R_1HoC3gQgchblJxt	Strangers	0	1	0	2	CryWalk	45.0	60.0	Care	1	1	1	0.0	-0.5276231536613392	-62.900000000000006
R_1CpA3zQpM7mGpZD	Siblings	0	1	0	2	CryWalk	43.0	55.0	Care	0	0	0	100.0	1.0221281424518405	-62.900000000000006
R_3L5CxkcJKQxmg0H	Mother - Child (under 18 y/o)	0	0	1	3	CryWalk	50.0	0.0	Care	1	1	0	100.0	1.1425013055413868	-62.900000000000006
R_1fjiIYBMmaajE3S	Father - Child (under 18 y/o)	1	1	1	2	CryWalk	86.0	63.0	Care	1	1	0	100.0	1.124184228093217	-62.900000000000006
R_xn580VtfRaTv8u5	Romantic Partners	1	0	1	4	CryWalk	81.0	15.0	Care	0	0	1	100.0	1.1086874357587202	-62.900000000000006
R_1Q6nayGGCNKnsp3	Close Friends	0	1	1	3	CryWalk	50.0	10.0	Care	0	0	0	92.0	0.9717410449941004	-62.900000000000006
R_31QpWyZ5posx0Wi	Friends-with-Benefits	1	0	1	2	CryWalk	70.0	51.0	Care	1	1	0	30.0	0.2264161222110808	-62.900000000000006
R_D8Ec73Z8DiRFD57	Strangers	1	1	1	3	CryWalk	38.0	74.0	Care	0	0	1	0.0	-0.5276231536613392	-62.900000000000006
R_2D8LpoBUlYO9sFZ	Romantic Partners	0	0	0	2	CryWalk	74.0	23.0	Care	1	1	0	100.0	1.1086874357587202	-62.900000000000006
R_2CEtCF0JSFJ8P4M	Father - Child (under 18 y/o)	0	0	0	2	CryWalk	75.0	15.0	Care	0	0	0	100.0	1.124184228093217	-62.900000000000006
R_3Gp4hOPFuMRzpnd	Friends-with-Benefits	1	1	0	1	CryWalk	93.0	67.0	Care	1	1	1	30.0	0.2264161222110808	-62.900000000000006
R_2cu0m3TX0ka7Tpf	Romantic Partners	1	0	1	2	CryWalk	100.0	5.0	Care	0	1	1	100.0	1.1086874357587202	-62.900000000000006
R_1dHoBI3OYm5LsSr	Roommates / Housemates	0	0	1	3	CryWalk	53.0	96.0	Care	1	1	1	25.0	0.17860442190332654	-62.900000000000006
R_9XOYwuqAkN5LdyV	Strangers	1	0	1	3	CryWalk	78.0	79.0	Care	1	1	1	0.0	-0.5276231536613392	-62.900000000000006
R_1GEsWocZkX4Nz1c	Boss - Employee	0	0	0	3	CryWalk	15.0	6.0	Care	1	1	0	16.0	-0.02988224728746395	-62.900000000000006
R_2QJKTiP086nHkZf	Siblings	1	0	0	2	CryWalk	93.0	90.0	Care	0	0	1	100.0	1.0221281424518405	-62.900000000000006
R_1kFgfaSJVOFs9g7	Father - Child (under 18 y/o)	1	0	1	3	CryWalk	100.0	18.0	Care	0	1	0	100.0	1.124184228093217	-62.900000000000006
R_3is9eQ7WYZUHHuK	Strangers	0	0	0	2	CryWalk	15.0	80.0	Care	1	1	0	0.0	-0.5276231536613392	-62.900000000000006
R_2tlg85DtpL9rv9P	Mother - Child (under 18 y/o)	0	0	0	2	CryWalk	27.0	34.0	Care	0	0	0	100.0	1.1425013055413868	-62.900000000000006
R_1iqkHzcGbqjPh6o	Friends-with-Benefits	0	1	1	3	CryWalk	80.0	18.0	Care	1	0	1	30.0	0.2264161222110808	-62.900000000000006
R_1JXUkR9GRgOtzpV	Siblings	1	0	1	3	CryWalk	56.0	72.0	Care	1	1	1	100.0	1.0221281424518405	-62.900000000000006
R_3ml4PMfyfovGxzD	Roommates / Housemates	0	0	1	3	CryWalk	56.0	57.0	Care	1	1	1	25.0	0.17860442190332654	-62.900000000000006
R_2Pullv6KEsdUmqw	Friends-with-Benefits	1	0	1	2	CryWalk	62.0	63.0	Care	1	0	1	30.0	0.2264161222110808	-62.900000000000006
R_qw1ZoWO8tXStiA9	Siblings	0	1	1	2	CryWalk	61.0	82.0	Care	0	1	1	100.0	1.0221281424518405	-62.900000000000006
R_1PZEhS06csI6bzX	Teammates	1	0	1	3	CryWalk	40.0	71.0	Care	1	1	0	54.0	0.5666383860855823	-62.900000000000006
R_9YTRXTOCRZeLgcN	Romantic Partners	0	1	0	1	CryWalk	75.0	66.0	Care	1	1	1	100.0	1.1086874357587202	-62.900000000000006
R_1lxFLMVgL7rtKDD	Mother - Child (under 18 y/o)	0	0	1	1	CryWalk	85.0	30.0	Care	1	1	1	100.0	1.1425013055413868	-62.900000000000006
R_2dASM6LfSQQtvWS	Close Friends	0	0	1	3	CryWalk	70.0	60.0	Care	0	0	0	92.0	0.9717410449941004	-62.900000000000006
R_268tOJmunWubLma	Friends-with-Benefits	1	0	1	4	CryWalk	70.0	100.0	Care	0	0	1	30.0	0.2264161222110808	-62.900000000000006
R_2tDX021SxEKuHDL	Teammates	0	0	1	3	CryWalk	65.0	20.0	Care	0	0	0	54.0	0.5666383860855823	-62.900000000000006
R_24jbsMWZzHeuobv	Roommates / Housemates	1	0	1	3	CryWalk	60.0	18.0	Care	1	1	0	25.0	0.17860442190332654	-62.900000000000006
R_1d6NQJs9bvlJf9u	Strangers	1	0	1	3	CryWalk	87.0	48.0	Care	0	0	1	0.0	-0.5276231536613392	-62.900000000000006
R_VLkRgSl6Z8n4C9b	Romantic Partners	1	0	0	3	CryWalk	100.0	10.0	Care	1	1	0	100.0	1.1086874357587202	-62.900000000000006
R_1PSMHFfSSXVWhBx	Mother - Child (under 18 y/o)	0	0	1	4	CryWalk	27.0	28.0	Care	0	0	0	100.0	1.1425013055413868	-62.900000000000006
R_1OV4oYuGH5w3ntz	Boss - Employee	0	0	0	1	CryWalk	5.0	50.0	Care	1	1	0	16.0	-0.02988224728746395	-62.900000000000006
R_1dceBde72eWPMxJ	Father - Child (under 18 y/o)	0	1	0	4	CryWalk	78.0	40.0	Care	1	1	0	100.0	1.124184228093217	-62.900000000000006
R_24hHrwWarRuz8dt	Close Friends	1	0	1	3	CryWalk	89.0	0.0	Care	0	0	1	92.0	0.9717410449941004	-62.900000000000006
R_d6A7WtUP5TFKi8F	Strangers	0	0	0	2	CryWalk	10.0	42.0	Care	1	1	0	0.0	-0.5276231536613392	-62.900000000000006
R_3MnFVZ9z0gjzFja	Boss - Employee	0	1	1	3	CryWalk	71.0	22.0	Care	1	1	1	16.0	-0.02988224728746395	-62.900000000000006
R_1FnfDJVjRoc8PMY	Siblings	1	1	0	2	CryWalk	76.0	33.0	Care	1	1	0	100.0	1.0221281424518405	-62.900000000000006
R_2eP8dxAx9HyFxWN	Mother - Child (under 18 y/o)	0	0	1	3	CryWalk	65.0	36.0	Care	1	1	0	100.0	1.1425013055413868	-62.900000000000006
R_2QLsbGNQ1gvtq9a	Strangers	1	0	1	3	CryWalk	30.0	78.0	Care	0	0	1	0.0	-0.5276231536613392	-62.900000000000006
R_1hBcSO6DUmIB7Km	Close Friends	0	0	0	3	CryWalk	0.0	100.0	Care	0	1	1	92.0	0.9717410449941004	-62.900000000000006
R_s5y46htVXJ6VJTz	Father - Child (under 18 y/o)	1	0	1	3	CryWalk	53.0	43.0	Care	0	0	1	100.0	1.124184228093217	-62.900000000000006
R_XpNH45OILNVU6Zj	Friends-with-Benefits	0	1	0	2	CryWalk	100.0	0.0	Care	0	0	1	30.0	0.2264161222110808	-62.900000000000006
R_2YtQcEnXUNwQSrO	Boss - Employee	1	1	0	2	CryWalk	0.0	57.0	Care	1	1	1	16.0	-0.02988224728746395	-62.900000000000006
R_1FyQxk1iPnWv5Uv	Teammates	1	0	0	2	CryWalk	38.0	65.0	Care	1	1	1	54.0	0.5666383860855823	-62.900000000000006
R_paSZyXhUAA6LCi5	Friends-with-Benefits	0	0	1	2	CryWalk	79.0	40.0	Care	0	0	1	30.0	0.2264161222110808	-62.900000000000006
R_w4MKGWAnhmlwRhv	Roommates / Housemates	0	0	0	3	CryWalk	70.0	63.0	Care	0	0	1	25.0	0.17860442190332654	-62.900000000000006
R_3n8biiXmBbEUrRM	Romantic Partners	0	0	1	3	CryWalk	100.0	20.0	Care	1	1	0	100.0	1.1086874357587202	-62.900000000000006
R_1C3E4AsaSf0Ip2z	Close Friends	0	0	0	1	CryWalk	80.0	40.0	Care	1	1	0	92.0	0.9717410449941004	-62.900000000000006
R_2Bm7ou325QiMgMs	Father - Child (under 18 y/o)	1	1	0	2	CryWalk	37.0	10.0	Care	1	1	0	100.0	1.124184228093217	-62.900000000000006
R_3JaYdoK5ous2Lqd	Siblings	1	0	0	3	CryWalk	40.0	25.0	Care	0	0	1	100.0	1.0221281424518405	-62.900000000000006
R_3JkFs1SRYwUBjrp	Roommates / Housemates	0	0	1	3	CryWalk	59.0	34.0	Care	1	1	0	25.0	0.17860442190332654	-62.900000000000006
R_1IaP2zugI7Bev8W	Friends-with-Benefits	1	0	1	3	CryWalk	75.0	17.0	Care	0	0	1	30.0	0.2264161222110808	-62.900000000000006
R_1ooO71x5ISeMpd4	Teammates	1	0	1	3	CryWalk	16.0	26.0	Care	1	1	0	54.0	0.5666383860855823	-62.900000000000006
R_DHar7JyBtI0cKQN	Father - Child (under 18 y/o)	0	1	1	4	CryWalk	100.0	3.0	Care	1	1	0	100.0	1.124184228093217	-62.900000000000006
R_1eDBA1ieJPW2TY4	Close Friends	0	0	1	4	CryWalk	61.0	25.0	Care	0	0	0	92.0	0.9717410449941004	-62.900000000000006
R_1OP7tulDrwSV8jk	Mother - Child (under 18 y/o)	0	0	1	3	CryWalk	65.0	40.0	Care	1	1	0	100.0	1.1425013055413868	-62.900000000000006
R_vuIsD0eHf97XuBX	Father - Child (under 18 y/o)	1	1	0	3	CryWalk	95.0	10.0	Care	0	0	1	100.0	1.124184228093217	-62.900000000000006
R_11isQsmkkfMZPrF	Boss - Employee	0	1	0	2	CryWalk	71.0	100.0	Care	1	0	0	16.0	-0.02988224728746395	-62.900000000000006
R_1kOfPQNsF9vxKin	Romantic Partners	0	0	1	3	CryWalk	44.0	42.0	Care	0	1	0	100.0	1.1086874357587202	-62.900000000000006
R_3p6jRala7RlYHsL	Siblings	0	1	1	3	CryWalk	72.0	82.0	Care	1	1	1	100.0	1.0221281424518405	-62.900000000000006
R_8i9tM6vqesBkiPf	Strangers	0	0	1	4	CryWalk	26.0	58.0	Care	1	0	0	0.0	-0.5276231536613392	-62.900000000000006
R_3mmog3i8qw50s9n	Mother - Child (under 18 y/o)	1	0	1	3	CryWalk	82.0	70.0	Care	0	0	1	100.0	1.1425013055413868	-62.900000000000006
R_2xEpadaXCqx3URn	Close Friends	0	0	1	3	CryWalk	40.0	30.0	Care	0	0	0	92.0	0.9717410449941004	-62.900000000000006
R_5uLYxPcfeQafjih	Mother - Child (under 18 y/o)	0	1	0	3	CryWalk	50.0	75.0	Care	0	0	0	100.0	1.1425013055413868	-62.900000000000006
R_tJw5RphzropLJyp	Father - Child (under 18 y/o)	1	0	1	1	CryWalk	100.0	50.0	Care	0	0	0	100.0	1.124184228093217	-62.900000000000006
R_DDgJVoXalLWSKGJ	Strangers	1	0	0	2	CryWalk	30.0	100.0	Care	1	1	0	0.0	-0.5276231536613392	-62.900000000000006
R_22MizSS5G2eeHnE	Siblings	1	0	1	3	CryWalk	60.0	87.0	Care	0	0	1	100.0	1.0221281424518405	-62.900000000000006
R_a5ErY9PiOKsWv0R	Close Friends	1	1	0	1	CryWalk	100.0	0.0	Care	1	1	0	92.0	0.9717410449941004	-62.900000000000006
R_ufyOSoTVKelZty9	Friends-with-Benefits	0	1	0	3	CryWalk	100.0	16.0	Care	1	1	1	30.0	0.2264161222110808	-62.900000000000006
R_25MiaJLRLwXhlPB	Father - Child (under 18 y/o)	0	0	1	4	CryWalk	86.0	33.0	Care	0	0	1	100.0	1.124184228093217	-62.900000000000006
R_3qUwVMdlnxHg0fn	Romantic Partners	1	0	0	2	CryWalk	69.0	93.0	Care	0	0	0	100.0	1.1086874357587202	-62.900000000000006
R_28GMe7d6vKHdnSM	Roommates / Housemates	1	0	0	3	CryWalk	25.0	87.0	Care	0	1	0	25.0	0.17860442190332654	-62.900000000000006
R_xaqkqHcPDt8JE4h	Teammates	0	1	1	3	CryWalk	70.0	59.0	Care	1	1	1	54.0	0.5666383860855823	-62.900000000000006
R_3I5G605oFvgEFPl	Mother - Child (under 18 y/o)	0	0	1	4	CryWalk	82.0	17.0	Care	1	1	0	100.0	1.1425013055413868	-62.900000000000006
R_1K8SCtg8wjkGuGU	Strangers	0	0	1	4	CryWalk	50.0	100.0	Care	0	0	1	0.0	-0.5276231536613392	-62.900000000000006
R_3CqCMD97QR9yLSN	Friends-with-Benefits	0	1	1	3	CryWalk	81.0	34.0	Care	1	1	1	30.0	0.2264161222110808	-62.900000000000006
R_3Eilv0Wl4qBqfqR	Romantic Partners	0	0	0	1	CryWalk	60.0	83.0	Care	0	0	0	100.0	1.1086874357587202	-62.900000000000006
R_9uI4ZUZRfbiD8Pv	Close Friends	0	0	1	4	CryWalk	48.0	6.0	Care	0	1	0	92.0	0.9717410449941004	-62.900000000000006
R_rdpXCpEc5YgXjtD	Siblings	0	0	0	4	CryWalk	61.0	70.0	Care	0	0	1	100.0	1.0221281424518405	-62.900000000000006
R_3NwVQq7sX5Obu04	Strangers	1	0	0	2	CryWalk	50.0	80.0	Care	0	0	1	0.0	-0.5276231536613392	-62.900000000000006
R_TbIE1rLUAjZFDLX	Boss - Employee	1	0	0	2	CryWalk	65.0	66.0	Care	1	1	1	16.0	-0.02988224728746395	-62.900000000000006
R_3ISKXul1ifoQJH4	Siblings	1	1	0	2	CryWalk	77.0	68.0	Care	1	1	0	100.0	1.0221281424518405	-62.900000000000006
R_2wskgzVo3KJ75Fk	Romantic Partners	0	1	1	4	CryWalk	82.0	40.0	Care	0	1	1	100.0	1.1086874357587202	-62.900000000000006
R_2QLgAUye59so27v	Friends-with-Benefits	0	1	1	4	CryWalk	89.0	94.0	Care	1	1	1	30.0	0.2264161222110808	-62.900000000000006
R_3R40t4YEGOWn8Vk	Strangers	0	1	1	4	CryWalk	54.0	68.0	Care	0	0	1	0.0	-0.5276231536613392	-62.900000000000006
R_3qfVGT4gBZOcLEs	Father - Child (under 18 y/o)	1	0	1	3	CryWalk	82.0	72.0	Care	1	1	1	100.0	1.124184228093217	-62.900000000000006
R_TbVD5e0a6kXG7bX	Strangers	1	1	0	3	CryWalk	39.0	99.0	Care	1	0	0	0.0	-0.5276231536613392	-62.900000000000006
R_3mf3y9721Zs9hov	Boss - Employee	1	1	1	3	CryWalk	79.0	80.0	Care	1	1	1	16.0	-0.02988224728746395	-62.900000000000006
R_V4rEHI1290nMcNz	Romantic Partners	0	0	0	3	CryWalk	90.0	18.0	Care	1	1	0	100.0	1.1086874357587202	-62.900000000000006
R_3m7Ai5YaI5IwnPY	Boss - Employee	1	1	1	4	CryWalk	50.0	50.0	Care	1	1	0	16.0	-0.02988224728746395	-62.900000000000006
R_2sYevWaNgPZOUr6	Mother - Child (under 18 y/o)	1	0	1	2	CryWalk	60.0	79.0	Care	0	0	1	100.0	1.1425013055413868	-62.900000000000006
R_AMUjtwDPW3KHgwV	Siblings	0	0	1	2	CryWalk	65.0	30.0	Care	0	0	0	100.0	1.0221281424518405	-62.900000000000006
R_3MccQ2BGmdjqEl3	Teammates	0	0	0	2	CryWalk	88.0	11.0	Care	0	0	1	54.0	0.5666383860855823	-62.900000000000006
R_2tm9A3z2dlfGMS6	Roommates / Housemates	0	1	0	2	CryWalk	60.0	40.0	Care	1	1	0	25.0	0.17860442190332654	-62.900000000000006
R_3nq1o3hLcyjdzF3	Father - Child (under 18 y/o)	1	0	1	2	CryWalk	100.0	0.0	Care	1	1	0	100.0	1.124184228093217	-62.900000000000006
R_2zASggorjpHgtre	Siblings	0	1	1	3	CryWalk	91.0	73.0	Care	0	0	1	100.0	1.0221281424518405	-62.900000000000006
R_1gHeohSsl5V8uat	Romantic Partners	1	1	1	4	CryWalk	90.0	15.0	Care	1	1	1	100.0	1.1086874357587202	-62.900000000000006
R_3EbQRptWbXxweSb	Romantic Partners	0	0	0	2	CryWalk	62.0	42.0	Care	0	0	0	100.0	1.1086874357587202	-62.900000000000006
R_1mE5UbCNp6Xulf9	Teammates	1	0	0	2	CryWalk	54.0	26.0	Care	1	1	1	54.0	0.5666383860855823	-62.900000000000006
R_1K7OZzGKvcZiLSB	Friends-with-Benefits	0	0	1	3	CryWalk	47.0	41.0	Care	0	1	0	30.0	0.2264161222110808	-62.900000000000006
R_2q1Xbi2FmvwX7KT	Strangers	1	0	1	3	CryWalk	27.0	55.0	Care	0	1	1	0.0	-0.5276231536613392	-62.900000000000006
R_2laJkGfsEbgkV21	Romantic Partners	0	0	1	2	CryWalk	62.0	43.0	Care	0	0	0	100.0	1.1086874357587202	-62.900000000000006
R_3maBxPRSDD9lchB	Mother - Child (under 18 y/o)	0	0	1	3	CryWalk	84.0	20.0	Care	0	1	0	100.0	1.1425013055413868	-62.900000000000006
R_9F79LJTC7PVooV3	Father - Child (under 18 y/o)	1	0	1	2	CryWalk	0.0	19.0	Care	0	1	0	100.0	1.124184228093217	-62.900000000000006
R_1r7gjCgTnKA5FJp	Siblings	0	0	0	1	CryWalk	77.0	31.0	Care	0	0	0	100.0	1.0221281424518405	-62.900000000000006
R_1qb1ABUzSOBKC2j	Roommates / Housemates	0	0	1	3	CryWalk	50.0	60.0	Care	1	1	0	25.0	0.17860442190332654	-62.900000000000006
R_2uqtb4H0RATp0Tm	Teammates	0	0	1	3	CryWalk	80.0	80.0	Care	1	1	1	54.0	0.5666383860855823	-62.900000000000006
R_3iKoe4E7lXWqexv	Friends-with-Benefits	1	0	0	3	CryWalk	69.0	57.0	Care	1	1	0	30.0	0.2264161222110808	-62.900000000000006
R_1g1HKdgfxSnqWMr	Strangers	0	0	1	3	CryWalk	15.0	90.0	Care	1	1	0	0.0	-0.5276231536613392	-62.900000000000006
R_6YEBooXzwPcSuMp	Mother - Child (under 18 y/o)	1	0	0	2	CryWalk	74.0	22.0	Care	0	0	0	100.0	1.1425013055413868	-62.900000000000006
R_24i0tBRGMUWoQ13	Father - Child (under 18 y/o)	1	0	0	2	CryWalk	100.0	20.0	Care	1	1	0	100.0	1.124184228093217	-62.900000000000006
R_23VN1ob4RxTTHts	Roommates / Housemates	0	1	1	3	CryWalk	90.0	92.0	Care	1	1	1	25.0	0.17860442190332654	-62.900000000000006
R_3hArw3RAlOgq4hL	Close Friends	1	0	1	3	CryWalk	73.0	15.0	Care	0	0	1	92.0	0.9717410449941004	-62.900000000000006
R_1Kw2b4nmhENmwMV	Friends-with-Benefits	0	0	1	3	CryWalk	67.0	67.0	Care	1	1	1	30.0	0.2264161222110808	-62.900000000000006
R_C2AqclYCAtCIJSV	Romantic Partners	0	0	0	2	CryWalk	56.0	4.0	Care	1	1	0	100.0	1.1086874357587202	-62.900000000000006
R_afss1bYi8XP56aR	Roommates / Housemates	1	0	0	1	CryWalk	80.0	95.0	Care	1	1	0	25.0	0.17860442190332654	-62.900000000000006
R_1MQf1JqQMdKWSQh	Mother - Child (under 18 y/o)	0	0	1	3	CryWalk	25.0	32.0	Care	1	1	0	100.0	1.1425013055413868	-62.900000000000006
R_1Org0SplMMUzssj	Strangers	0	0	1	3	CryWalk	59.0	55.0	Care	0	0	1	0.0	-0.5276231536613392	-62.900000000000006
R_1GwcDWiBa4Si890	Father - Child (under 18 y/o)	0	0	1	2	CryWalk	36.0	70.0	Care	0	0	1	100.0	1.124184228093217	-62.900000000000006
R_3qqiJCjWJre9Ku1	Siblings	0	0	0	1	CryWalk	40.0	30.0	Care	1	1	0	100.0	1.0221281424518405	-62.900000000000006
R_2UYFoUPj9wzZcCO	Teammates	0	0	1	3	CryWalk	17.0	61.0	Care	1	1	0	54.0	0.5666383860855823	-62.900000000000006
R_1cULg0ZeP9vTjSI	Roommates / Housemates	0	0	1	3	CryWalk	80.0	20.0	Care	1	1	0	25.0	0.17860442190332654	-62.900000000000006
R_tKRIXqIul4Zv2YV	Close Friends	0	0	1	3	CryWalk	40.0	38.0	Care	0	0	1	92.0	0.9717410449941004	-62.900000000000006
R_3PtWjQ15ycwVRqp	Friends-with-Benefits	1	0	0	2	CryWalk	75.0	37.0	Care	0	0	1	30.0	0.2264161222110808	-62.900000000000006
R_unbMlPYiCnkATjH	Mother - Child (under 18 y/o)	1	0	1	2	CryWalk	68.0	71.0	Care	1	1	0	100.0	1.1425013055413868	-62.900000000000006
R_PSuspUzL9NoaXDP	Father - Child (under 18 y/o)	1	0	0	2	CryWalk	100.0	40.0	Care	1	1	0	100.0	1.124184228093217	-62.900000000000006
R_2rBIAlQfnIFHkka	Romantic Partners	0	1	1	3	CryWalk	60.0	30.0	Care	0	0	0	100.0	1.1086874357587202	-62.900000000000006
R_3PHkStHWTju1RGF	Boss - Employee	0	0	1	3	CryWalk	38.0	77.0	Care	0	0	1	16.0	-0.02988224728746395	-62.900000000000006
R_2WwjC3vW8ZiBwm7	Father - Child (under 18 y/o)	0	0	1	3	CryWalk	85.0	5.0	Care	0	0	1	100.0	1.124184228093217	-62.900000000000006
R_1rGKeihv43RxkmT	Friends-with-Benefits	1	1	1	2	CryWalk	100.0	39.0	Care	0	0	1	30.0	0.2264161222110808	-62.900000000000006
R_1nO7V6vpkRpuCFk	Romantic Partners	1	0	1	3	CryWalk	91.0	39.0	Care	0	0	1	100.0	1.1086874357587202	-62.900000000000006
R_bBlJNgJvIh9FhqF	Siblings	1	0	0	3	CryWalk	79.0	73.0	Care	1	1	1	100.0	1.0221281424518405	-62.900000000000006
R_3260ieEUPYr88yD	Boss - Employee	0	0	1	4	CryWalk	61.0	30.0	Care	1	0	1	16.0	-0.02988224728746395	-62.900000000000006
R_10wqvmfmj19kShN	Teammates	1	0	0	3	CryWalk	100.0	50.0	Care	0	0	1	54.0	0.5666383860855823	-62.900000000000006
R_yqD49Xhi9qo2yL7	Mother - Child (under 18 y/o)	1	0	1	4	CryWalk	84.0	27.0	Care	1	1	0	100.0	1.1425013055413868	-62.900000000000006
R_88Gqwq4t1DF9tQJ	Close Friends	0	0	0	2	CryWalk	90.0	7.0	Care	0	0	1	92.0	0.9717410449941004	-62.900000000000006
R_0MyTVjRQioJGc0N	Romantic Partners	1	0	0	3	CryWalk	80.0	10.0	Care	0	0	1	100.0	1.1086874357587202	-62.900000000000006
R_3luzveDthgb9rjd	Teammates	0	0	1	3	CryWalk	77.0	35.0	Care	0	0	1	54.0	0.5666383860855823	-62.900000000000006
R_2c8BzWKleiSxb0N	Strangers	0	1	1	3	CryWalk	10.0	40.0	Care	1	1	0	0.0	-0.5276231536613392	-62.900000000000006
R_3JasGEQj3AVzIRq	Close Friends	1	1	1	3	CryWalk	75.0	51.0	Care	1	1	0	92.0	0.9717410449941004	-62.900000000000006
R_1eEu0RuzPuW5k8A	Boss - Employee	1	0	0	1	CryWalk	38.0	74.0	Care	0	0	1	16.0	-0.02988224728746395	-62.900000000000006
R_2EB7wGs5ugx3XfN	Close Friends	0	0	0	0	CryWalk	70.0	4.0	Care	1	1	0	92.0	0.9717410449941004	-62.900000000000006
R_3PzXHtPAa0cnw3m	Roommates / Housemates	0	0	1	3	CryWalk	19.0	63.0	Care	0	1	0	25.0	0.17860442190332654	-62.900000000000006
R_2zC2mH1sPjbV17I	Friends-with-Benefits	1	0	1	3	CryWalk	78.0	23.0	Care	1	1	0	30.0	0.2264161222110808	-62.900000000000006
R_2VkbwSIb0OA4XNO	Siblings	0	0	1	2	CryWalk	71.0	38.0	Care	1	1	1	100.0	1.0221281424518405	-62.900000000000006
R_VURoDxHXmMNy4KJ	Strangers	1	1	0	3	CryWalk	58.0	100.0	Care	1	1	1	0.0	-0.5276231536613392	-62.900000000000006
R_6LsoF3oste1QlJT	Teammates	0	0	0	3	CryWalk	1.0	100.0	Care	1	1	0	54.0	0.5666383860855823	-62.900000000000006
R_2BkThR9i08ibPHk	Friends-with-Benefits	0	0	1	3	CryWalk	90.0	5.0	Care	1	1	0	30.0	0.2264161222110808	-62.900000000000006
R_1E4HpTbrZvTXdTI	Siblings	1	0	0	2	CryWalk	50.0	28.0	Care	0	0	1	100.0	1.0221281424518405	-62.900000000000006
R_cvdlfPtZBi4qDMR	Boss - Employee	0	0	0	3	CryWalk	0.0	60.0	Care	0	0	0	16.0	-0.02988224728746395	-62.900000000000006
R_25zSvgap9zWAL0Y	Strangers	0	1	0	2	CryWalk	11.0	34.0	Care	1	0	1	0.0	-0.5276231536613392	-62.900000000000006
R_27sAtp6WZhpQj5s	Roommates / Housemates	0	0	1	3	CryWalk	55.0	69.0	Care	0	0	0	25.0	0.17860442190332654	-62.900000000000006
R_3emeWpvxHVlH2Uf	Mother - Child (under 18 y/o)	1	0	0	2	CryWalk	100.0	2.0	Care	1	1	0	100.0	1.1425013055413868	-62.900000000000006
R_2bHvPYIQRTAZyFd	Romantic Partners	1	0	1	3	CryWalk	80.0	9.0	Care	1	1	0	100.0	1.1086874357587202	-62.900000000000006
R_29ddugo8QDaKKBA	Father - Child (under 18 y/o)	0	1	1	3	CryWalk	79.0	30.0	Care	0	0	1	100.0	1.124184228093217	-62.900000000000006
R_AGbYEtQok8vpbcB	Romantic Partners	0	0	1	3	CryWalk	90.0	94.0	Care	1	1	0	100.0	1.1086874357587202	-62.900000000000006
R_1IlO8gtH27Khx9x	Teammates	1	1	0	4	CryWalk	80.0	3.0	Care	1	0	1	54.0	0.5666383860855823	-62.900000000000006
R_sdmQfdM2B2MtznH	Roommates / Housemates	0	0	1	3	CryWalk	59.0	46.0	Care	1	1	1	25.0	0.17860442190332654	-62.900000000000006
R_33wOwaLMsOE6cUV	Father - Child (under 18 y/o)	0	0	0	3	CryWalk	100.0	60.0	Care	1	1	0	100.0	1.124184228093217	-62.900000000000006
R_3fMZdbaKl0ZTUiY	Siblings	1	0	1	4	CryWalk	33.0	19.0	Care	1	1	0	100.0	1.0221281424518405	-62.900000000000006
R_2f96IKiH9ajhWYU	Close Friends	0	0	1	3	CryWalk	82.0	32.0	Care	0	0	0	92.0	0.9717410449941004	-62.900000000000006
R_3PHxyBlb2uzfVxD	Friends-with-Benefits	1	0	1	2	CryWalk	67.0	38.0	Care	1	1	0	30.0	0.2264161222110808	-62.900000000000006
R_2xQUPxuXiXLxEde	Close Friends	1	1	1	3	CryWalk	93.0	5.0	Care	0	0	1	92.0	0.9717410449941004	-62.900000000000006
R_4SZX9AoYCZ1JuGR	Mother - Child (under 18 y/o)	0	1	1	4	CryWalk	100.0	67.0	Care	0	1	0	100.0	1.1425013055413868	-62.900000000000006
R_eER1Rlqf2QeYA1j	Father - Child (under 18 y/o)	1	1	1	3	CryWalk	100.0	45.0	Care	0	0	0	100.0	1.124184228093217	-62.900000000000006
R_Q6teV89Al9mKDvP	Friends-with-Benefits	1	0	0	3	CryWalk	90.0	60.0	Care	0	1	1	30.0	0.2264161222110808	-62.900000000000006
R_1pMVLH6rHKVIlSP	Teammates	1	1	0	2	CryWalk	80.0	28.0	Care	0	1	0	54.0	0.5666383860855823	-62.900000000000006
R_2akvE9Z3uUX5euC	Boss - Employee	0	1	1	2	CryWalk	82.0	51.0	Care	0	0	1	16.0	-0.02988224728746395	-62.900000000000006
R_31MkglQtj4yHxOY	Siblings	0	0	0	1	CryWalk	84.0	62.0	Care	0	0	1	100.0	1.0221281424518405	-62.900000000000006
R_2qsczcuIi4ICvY2	Roommates / Housemates	0	0	0	3	CryWalk	66.0	25.0	Care	0	1	0	25.0	0.17860442190332654	-62.900000000000006
R_3QKszZ13TUdMy9T	Strangers	1	1	1	2	CryWalk	0.0	100.0	Care	1	1	0	0.0	-0.5276231536613392	-62.900000000000006
R_2PvaVHbAjgwcMKg	Roommates / Housemates	1	0	0	3	CryWalk	92.0	76.0	Care	1	1	0	25.0	0.17860442190332654	-62.900000000000006
R_1Rj95zBeoiHVRZv	Close Friends	1	0	1	3	CryWalk	90.0	25.0	Care	0	0	1	92.0	0.9717410449941004	-62.900000000000006
R_1jGGeYw0asIIoH9	Romantic Partners	0	0	1	2	CryWalk	70.0	90.0	Care	0	0	1	100.0	1.1086874357587202	-62.900000000000006
R_3MFF3LTogTEfCvi	Strangers	0	1	1	3	CryWalk	33.0	67.0	Care	0	0	1	0.0	-0.5276231536613392	-62.900000000000006
R_23dyl0vkT0x3mcX	Siblings	1	0	1	3	CryWalk	38.0	67.0	Care	0	1	0	100.0	1.0221281424518405	-62.900000000000006
R_3JC089wjbcLIIDj	Teammates	1	0	0	3	CryWalk	60.0	20.0	Care	1	1	1	54.0	0.5666383860855823	-62.900000000000006
R_1rIBxKhns7Kmfr0	Mother - Child (under 18 y/o)	0	0	0	2	CryWalk	65.0	65.0	Care	0	0	0	100.0	1.1425013055413868	-62.900000000000006
R_2cdYtE1xDlcmfLu	Roommates / Housemates	1	1	1	2	CryWalk	38.0	35.0	Care	1	1	0	25.0	0.17860442190332654	-62.900000000000006
R_2pYn3EpsITKPMPI	Boss - Employee	1	0	0	2	CryWalk	80.0	34.0	Care	0	0	1	16.0	-0.02988224728746395	-62.900000000000006
R_21ix5yAmj6xoJyb	Close Friends	0	1	0	2	CryWalk	50.0	84.0	Care	1	0	1	92.0	0.9717410449941004	-62.900000000000006
R_1mCrK21GIv7sxMR	Strangers	0	1	1	3	CryWalk	0.0	85.0	Care	1	1	1	0.0	-0.5276231536613392	-62.900000000000006
R_3ehokPJwwJKeMi5	Father - Child (under 18 y/o)	0	0	1	3	CryWalk	57.0	43.0	Care	1	1	1	100.0	1.124184228093217	-62.900000000000006
R_2X4dRnCjBZ37F82	Boss - Employee	1	0	1	3	CryWalk	74.0	88.0	Care	0	0	0	16.0	-0.02988224728746395	-62.900000000000006
R_2c63iIK3VWXides	Teammates	0	0	1	1	CryWalk	60.0	78.0	Care	1	1	0	54.0	0.5666383860855823	-62.900000000000006
R_3L5qBbhz8UkueLj	Strangers	0	0	0	2	CryWalk	19.0	83.0	Care	0	0	1	0.0	-0.5276231536613392	-62.900000000000006
R_2z6LeXNfbgiiQLg	Siblings	1	0	0	2	CryWalk	79.0	16.0	Care	0	0	0	100.0	1.0221281424518405	-62.900000000000006
R_1poj6ep57NOboIh	Siblings	1	1	1	3	CryWalk	86.0	81.0	Care	1	1	1	100.0	1.0221281424518405	-62.900000000000006
R_1OkO2W5wmaD7otY	Friends-with-Benefits	1	1	0	2	CryWalk	45.0	25.0	Care	1	1	0	30.0	0.2264161222110808	-62.900000000000006
R_2sSiQlh0FqRTtUa	Teammates	1	0	0	1	CryWalk	40.0	22.0	Care	0	0	0	54.0	0.5666383860855823	-62.900000000000006
R_1LM49wNwSUSzKBn	Roommates / Housemates	0	0	1	3	CryWalk	80.0	13.0	Care	1	1	0	25.0	0.17860442190332654	-62.900000000000006
R_2f2iVq5OgxXijlQ	Romantic Partners	1	0	1	3	CryWalk	100.0	29.0	Care	0	0	1	100.0	1.1086874357587202	-62.900000000000006
R_3KCS67QkPNjgC6W	Friends-with-Benefits	1	1	0	1	CryWalk	75.0	3.0	Care	1	1	1	30.0	0.2264161222110808	-62.900000000000006
R_2U5ksPFidwqjBAz	Father - Child (under 18 y/o)	0	1	0	2	CryWalk	50.0	60.0	Care	0	0	0	100.0	1.124184228093217	-62.900000000000006
R_2SBlHalrYb2CzmO	Siblings	1	1	1	3	CryWalk	40.0	25.0	Care	1	1	1	100.0	1.0221281424518405	-62.900000000000006
R_2Vl429cxVI8FmnY	Roommates / Housemates	0	0	0	3	CryWalk	40.0	87.0	Care	0	0	1	25.0	0.17860442190332654	-62.900000000000006
R_XQTYPcIguE4o9lD	Roommates / Housemates	1	1	0	4	CryWalk	20.0	50.0	Care	1	0	1	25.0	0.17860442190332654	-62.900000000000006
R_0UnLrK91cxGRiQF	Boss - Employee	1	1	1	1	CryWalk	50.0	0.0	Care	0	0	0	16.0	-0.02988224728746395	-62.900000000000006
R_31hqvCGgkDJEU79	Strangers	1	0	1	3	CryWalk	2.0	20.0	Care	1	1	0	0.0	-0.5276231536613392	-62.900000000000006
R_3phA9pGQ17r5osi	Strangers	1	0	1	4	CryWalk	0.0	100.0	Care	0	0	1	0.0	-0.5276231536613392	-62.900000000000006
R_3L75pEE4hRRD0t9	Boss - Employee	0	0	1	3	CryWalk	42.0	35.0	Care	0	0	0	16.0	-0.02988224728746395	-62.900000000000006
R_1dyNIJNUn4ZM4e5	Mother - Child (under 18 y/o)	0	0	0	1	CryWalk	85.0	70.0	Care	1	1	0	100.0	1.1425013055413868	-62.900000000000006
R_72K1O1xpugrUq09	Close Friends	0	1	1	3	CryWalk	100.0	33.0	Care	0	0	1	92.0	0.9717410449941004	-62.900000000000006
R_3IYuUz1L6Ui5meA	Romantic Partners	0	1	0	3	CryWalk	0.0	37.0	Care	1	1	0	100.0	1.1086874357587202	-62.900000000000006
R_2uWjxM4i4Z0kMVu	Siblings	1	0	1	3	CryWalk	60.0	30.0	Care	0	0	0	100.0	1.0221281424518405	-62.900000000000006
R_QanNTG7Gw84vac9	Father - Child (under 18 y/o)	0	0	1	2	CryWalk	100.0	14.0	Care	1	1	0	100.0	1.124184228093217	-62.900000000000006
R_2SIGJ57iQgfOH2C	Roommates / Housemates	1	0	1	4	CryWalk	0.0	99.0	Care	1	1	0	25.0	0.17860442190332654	-62.900000000000006
R_2PhzWmd0fRh7fqT	Romantic Partners	0	0	0	1	CryWalk	78.0	25.0	Care	0	0	1	100.0	1.1086874357587202	-62.900000000000006
R_1FtBLSCvCdJVo1J	Close Friends	1	0	0	1	CryWalk	62.0	33.0	Care	0	0	1	92.0	0.9717410449941004	-62.900000000000006
R_24pEBsARGf7Frvd	Boss - Employee	0	0	1	4	CryWalk	60.0	50.0	Care	0	1	0	16.0	-0.02988224728746395	-62.900000000000006
R_3INw4e1Ebmt4MZH	Friends-with-Benefits	0	1	0	0	CryWalk	78.0	69.0	Care	1	1	1	30.0	0.2264161222110808	-62.900000000000006
R_1Nkb2divDN3ocDO	Strangers	1	1	0	1	CryWalk	50.0	100.0	Care	0	0	1	0.0	-0.5276231536613392	-62.900000000000006
R_WeRYC54G0xn7d0l	Teammates	1	0	0	2	CryWalk	75.0	0.0	Care	1	1	0	54.0	0.5666383860855823	-62.900000000000006
R_eJQg5C83qC3LBsd	Mother - Child (under 18 y/o)	0	0	0	1	CryWalk	80.0	60.0	Care	1	0	0	100.0	1.1425013055413868	-62.900000000000006
R_3MPBIqBswaOyW8E	Romantic Partners	0	0	1	3	CryWalk	85.0	26.0	Care	1	0	0	100.0	1.1086874357587202	-62.900000000000006
R_2f7ERv5BnPEk52k	Siblings	1	1	1	4	CryWalk	91.0	66.0	Care	0	0	0	100.0	1.0221281424518405	-62.900000000000006
R_3fNqOItbpx9A8XZ	Boss - Employee	0	0	1	4	CryWalk	23.0	22.0	Care	1	1	0	16.0	-0.02988224728746395	-62.900000000000006
R_1Fac8QBToIT7I1d	Friends-with-Benefits	0	0	1	2	CryWalk	100.0	73.0	Care	1	0	1	30.0	0.2264161222110808	-62.900000000000006
R_1GJodbsXLYiBTB3	Roommates / Housemates	0	0	1	3	CryWalk	62.0	78.0	Care	1	1	1	25.0	0.17860442190332654	-62.900000000000006
R_3kaYj5M6T3M9tfS	Strangers	1	1	1	2	CryWalk	0.0	100.0	Care	1	1	1	0.0	-0.5276231536613392	-62.900000000000006
R_2e9xzZQGb0wRed7	Close Friends	1	0	0	2	CryWalk	94.0	11.0	Care	0	0	0	92.0	0.9717410449941004	-62.900000000000006
R_1OxfFWzSVieYbyS	Siblings	0	1	1	3	CryWalk	50.0	100.0	Care	1	1	1	100.0	1.0221281424518405	-62.900000000000006
R_1M71JgQORSPl3v0	Mother - Child (under 18 y/o)	1	0	1	3	CryWalk	44.0	31.0	Care	0	0	1	100.0	1.1425013055413868	-62.900000000000006
R_3QQa7ttAzL2BMmd	Romantic Partners	0	0	0	2	CryWalk	100.0	86.0	Care	1	1	0	100.0	1.1086874357587202	-62.900000000000006
R_2SIDd09JIYZYCWH	Father - Child (under 18 y/o)	0	0	1	2	CryWalk	90.0	40.0	Care	1	1	0	100.0	1.124184228093217	-62.900000000000006
R_Os6QlGCrlN27omB	Teammates	1	0	1	3	CryWalk	69.0	18.0	Care	1	1	0	54.0	0.5666383860855823	-62.900000000000006
R_25zuF59YOk0Ap13	Strangers	0	1	1	3	CryWalk	16.0	65.0	Care	1	1	1	0.0	-0.5276231536613392	-62.900000000000006
R_2CVPzXDJFjRkSsw	Roommates / Housemates	0	1	1	3	CryWalk	28.0	24.0	Care	1	1	1	25.0	0.17860442190332654	-62.900000000000006
R_2B8M8MxCys50YLS	Friends-with-Benefits	1	1	1	2	CryWalk	80.0	89.0	Care	0	0	1	30.0	0.2264161222110808	-62.900000000000006
R_vP0GUzymMdnM5Nv	Friends-with-Benefits	0	0	1	4	CryWalk	75.0	80.0	Care	1	1	1	30.0	0.2264161222110808	-62.900000000000006
R_D2ArbRQnK8bjowF	Boss - Employee	0	0	0	3	CryWalk	30.0	50.0	Care	0	0	0	16.0	-0.02988224728746395	-62.900000000000006
R_yDYlH4Vf9csCSbf	Father - Child (under 18 y/o)	0	0	0	2	CryWalk	75.0	25.0	Care	1	1	1	100.0	1.124184228093217	-62.900000000000006
R_3OoY34KODLTKusa	Strangers	1	0	0	3	CryWalk	0.0	100.0	Care	1	1	1	0.0	-0.5276231536613392	-62.900000000000006
R_1eK210zVTeFZcyY	Mother - Child (under 18 y/o)	1	1	1	3	CryWalk	70.0	50.0	Care	1	1	0	100.0	1.1425013055413868	-62.900000000000006
R_3rWDJjd40d01mUx	Roommates / Housemates	1	1	1	4	CryWalk	95.0	92.0	Care	1	1	1	25.0	0.17860442190332654	-62.900000000000006
R_3O658f9N4WLBjfQ	Romantic Partners	1	0	1	3	CryWalk	63.0	55.0	Care	0	0	0	100.0	1.1086874357587202	-62.900000000000006
R_DrgYk5fzrzJDwTn	Strangers	1	1	1	3	CryWalk	89.0	84.0	Care	1	1	1	0.0	-0.5276231536613392	-62.900000000000006
R_2Yt6LbkFXy6hB14	Father - Child (under 18 y/o)	1	1	0	3	CryWalk	80.0	5.0	Care	1	1	0	100.0	1.124184228093217	-62.900000000000006
R_spXwTjPRlBDysuJ	Close Friends	1	1	1	3	CryWalk	81.0	86.0	Care	0	0	1	92.0	0.9717410449941004	-62.900000000000006
R_3Lc11PZVF4JH55N	Romantic Partners	0	1	1	2	CryWalk	87.0	41.0	Care	1	1	0	100.0	1.1086874357587202	-62.900000000000006
R_3OqVm6nT48JF38e	Siblings	1	0	1	2	CryWalk	53.0	100.0	Care	1	0	1	100.0	1.0221281424518405	-62.900000000000006
R_12mbQEFH2bIJoSO	Boss - Employee	0	0	0	2	CryWalk	56.0	34.0	Care	0	0	0	16.0	-0.02988224728746395	-62.900000000000006
R_20UVKx1Tiq7VPPN	Siblings	1	0	1	3	CryWalk	60.0	100.0	Care	0	0	0	100.0	1.0221281424518405	-62.900000000000006
R_3hFr0NqwJaT7IQm	Strangers	0	0	1	1	CryWalk	94.0	10.0	Care	0	0	1	0.0	-0.5276231536613392	-62.900000000000006
R_24OXxg6Fhk10fDb	Close Friends	1	0	1	4	CryWalk	73.0	29.0	Care	1	1	1	92.0	0.9717410449941004	-62.900000000000006
R_AjPnLhLpnk1Gnzb	Father - Child (under 18 y/o)	1	0	1	3	CryWalk	25.0	50.0	Care	0	0	0	100.0	1.124184228093217	-62.900000000000006
R_OGWLfUjmcYClVWV	Romantic Partners	1	1	0	2	CryWalk	76.0	15.0	Care	1	1	0	100.0	1.1086874357587202	-62.900000000000006
R_3dDQHnABLZxXuoz	Roommates / Housemates	0	0	0	2	CryWalk	5.0	45.0	Care	1	1	0	25.0	0.17860442190332654	-62.900000000000006
R_2e3D9mLf0ZCw50F	Teammates	1	0	0	3	CryWalk	51.0	51.0	Care	1	1	1	54.0	0.5666383860855823	-62.900000000000006
R_2PBTxWzmiDQpeaI	Boss - Employee	0	1	0	3	CryWalk	35.0	60.0	Care	1	1	1	16.0	-0.02988224728746395	-62.900000000000006
R_25YktYkN4eMuNsF	Siblings	1	0	1	2	CryWalk	73.0	59.0	Care	0	0	1	100.0	1.0221281424518405	-62.900000000000006
R_1eyQ2ofZwLF12Zb	Mother - Child (under 18 y/o)	1	1	0	2	CryWalk	61.0	80.0	Care	0	0	0	100.0	1.1425013055413868	-62.900000000000006
R_1r9rXZfDS7wTY83	Teammates	0	0	0	2	CryWalk	48.0	82.0	Care	0	0	0	54.0	0.5666383860855823	-62.900000000000006
R_2ydffWGJo0mv9vo	Strangers	0	1	0	2	CryWalk	0.0	100.0	Care	0	1	0	0.0	-0.5276231536613392	-62.900000000000006
R_2UaVexCAktcir4C	Boss - Employee	0	0	0	1	CryWalk	45.0	35.0	Care	0	1	0	16.0	-0.02988224728746395	-62.900000000000006
R_2qpA2pvh4XX3g7l	Roommates / Housemates	0	0	0	2	CryWalk	41.0	31.0	Care	1	0	1	25.0	0.17860442190332654	-62.900000000000006
R_3D876SyPgKB3KRw	Close Friends	0	0	0	1	CryWalk	55.0	55.0	Care	0	0	0	92.0	0.9717410449941004	-62.900000000000006
R_1FPnxrDtW6LPyKV	Friends-with-Benefits	0	1	0	2	CryWalk	87.0	72.0	Care	0	0	1	30.0	0.2264161222110808	-62.900000000000006
R_12fleRrFYZqQBrI	Friends-with-Benefits	0	0	0	2	CryWalk	39.0	43.0	Care	0	0	1	30.0	0.2264161222110808	-62.900000000000006
R_2WuNZcERcERAwtK	Mother - Child (under 18 y/o)	0	0	1	2	CryWalk	7.0	66.0	Care	0	0	1	100.0	1.1425013055413868	-62.900000000000006
R_2c1QRQU1zlEA1Qi	Romantic Partners	1	1	1	3	CryWalk	30.0	82.0	Care	0	0	1	100.0	1.1086874357587202	-62.900000000000006
R_3HObUP9L9av23FY	Strangers	0	1	1	3	CryWalk	50.0	85.0	Care	0	0	0	0.0	-0.5276231536613392	-62.900000000000006
R_Y6vegqHdlLTOVIl	Father - Child (under 18 y/o)	0	1	0	3	CryWalk	40.0	60.0	Care	1	1	1	100.0	1.124184228093217	-62.900000000000006
R_3nrt3pk6NAkK9Hc	Roommates / Housemates	1	0	1	2	CryWalk	43.0	34.0	Care	0	0	1	25.0	0.17860442190332654	-62.900000000000006
R_cU9a2LeHPRDwAMx	Teammates	1	0	1	4	CryWalk	15.0	48.0	Care	0	0	1	54.0	0.5666383860855823	-62.900000000000006
R_1irCm699QBjm5pZ	Boss - Employee	0	0	1	3	CryWalk	28.0	38.0	Care	0	1	0	16.0	-0.02988224728746395	-62.900000000000006
R_Z3pF1HuYQ1pQv8B	Father - Child (under 18 y/o)	0	1	1	3	CryWalk	80.0	31.0	Care	1	1	0	100.0	1.124184228093217	-62.900000000000006
R_3R3jnWDcqldp3qR	Romantic Partners	0	0	0	1	CryWalk	100.0	0.0	Care	0	0	0	100.0	1.1086874357587202	-62.900000000000006
R_26hcbldZmLIgDdO	Close Friends	0	0	1	3	CryWalk	44.0	38.0	Care	1	1	0	92.0	0.9717410449941004	-62.900000000000006
R_2TnQaOsACivBqMz	Strangers	0	0	0	2	CryWalk	48.0	19.0	Care	1	1	1	0.0	-0.5276231536613392	-62.900000000000006
R_85PpHKSXvFlHcFH	Friends-with-Benefits	1	0	1	3	CryWalk	77.0	26.0	Care	0	0	1	30.0	0.2264161222110808	-62.900000000000006
R_x9gdcMJCPJswjdf	Teammates	0	0	1	4	CryWalk	65.0	41.0	Care	1	1	0	54.0	0.5666383860855823	-62.900000000000006
R_e4zJrcRpdDOIrhT	Boss - Employee	0	0	1	3	CryWalk	50.0	51.0	Care	0	0	1	16.0	-0.02988224728746395	-62.900000000000006
R_3Le73oLWuy5fM5J	Father - Child (under 18 y/o)	1	1	1	1	CryWalk	90.0	80.0	Care	1	1	0	100.0	1.124184228093217	-62.900000000000006
R_6Pwwf3oXqSuCnFD	Mother - Child (under 18 y/o)	0	0	0	1	CryWalk	93.0	89.0	Care	1	1	1	100.0	1.1425013055413868	-62.900000000000006
R_3hEGlM2HCEcaLA4	Teammates	0	0	0	1	CryWalk	46.0	68.0	Care	0	0	1	54.0	0.5666383860855823	-62.900000000000006
R_1kZHxkNbnCQcKC8	Romantic Partners	1	1	0	1	CryWalk	50.0	27.0	Care	1	1	1	100.0	1.1086874357587202	-62.900000000000006
R_3O9fdfemmiUPiuI	Friends-with-Benefits	1	0	0	4	CryWalk	55.0	0.0	Care	1	1	0	30.0	0.2264161222110808	-62.900000000000006
R_1FwEq0mDGzi9u80	Strangers	0	0	1	3	CryWalk	35.0	95.0	Care	0	0	1	0.0	-0.5276231536613392	-62.900000000000006
R_2zFIISBZWxjsfHH	Siblings	1	0	1	3	CryWalk	85.0	0.0	Care	0	1	1	100.0	1.0221281424518405	-62.900000000000006
R_3FOH6cZPwfEgFMK	Mother - Child (under 18 y/o)	0	1	1	4	CryWalk	100.0	30.0	Care	1	1	1	100.0	1.1425013055413868	-62.900000000000006
R_2R9q0rs5i7HSH5w	Close Friends	1	0	0	2	CryWalk	100.0	5.0	Care	1	1	0	92.0	0.9717410449941004	-62.900000000000006
R_VI5fJMM6ToLzSRr	Father - Child (under 18 y/o)	1	1	1	3	CryWalk	80.0	35.0	Care	0	0	0	100.0	1.124184228093217	-62.900000000000006
R_3nVls5mmoyzqPDD	Roommates / Housemates	0	0	1	2	CryWalk	30.0	77.0	Care	1	1	0	25.0	0.17860442190332654	-62.900000000000006
R_1f0LGPnx2WaZBpF	Teammates	1	0	1	4	CryWalk	75.0	4.0	Care	1	0	1	54.0	0.5666383860855823	-62.900000000000006
R_1jCy04lEqS9E5PV	Friends-with-Benefits	1	0	0	2	CryWalk	60.0	10.0	Care	0	0	0	30.0	0.2264161222110808	-62.900000000000006
R_1Kvv2NbDhjIXN2u	Father - Child (under 18 y/o)	1	0	1	3	CryWalk	78.0	33.0	Care	1	1	0	100.0	1.124184228093217	-62.900000000000006
R_6zlGtl4I7UD5XPj	Teammates	0	0	0	3	CryWalk	60.0	30.0	Care	1	1	1	54.0	0.5666383860855823	-62.900000000000006
R_1HNAO1b6C7syjw5	Close Friends	0	0	1	3	CryWalk	55.0	26.0	Care	0	0	1	92.0	0.9717410449941004	-62.900000000000006
R_3fqpdVDqCT27vLU	Roommates / Housemates	0	0	1	4	CryWalk	17.0	33.0	Care	1	1	0	25.0	0.17860442190332654	-62.900000000000006
R_1gU3BzKuZWAm8HW	Romantic Partners	1	0	0	1	CryWalk	67.0	55.0	Care	0	0	0	100.0	1.1086874357587202	-62.900000000000006
R_3IY1yD5TVRTPkxC	Strangers	1	0	1	3	CryWalk	61.0	40.0	Care	0	0	1	0.0	-0.5276231536613392	-62.900000000000006
R_bNQ6hyaransCaTT	Boss - Employee	0	1	1	3	CryWalk	55.0	61.0	Care	1	0	1	16.0	-0.02988224728746395	-62.900000000000006
R_RDYcy4PhcycarCh	Mother - Child (under 18 y/o)	0	1	0	3	CryWalk	59.0	80.0	Care	1	1	0	100.0	1.1425013055413868	-62.900000000000006
R_DkIzqyWXBEs6Thn	Siblings	0	0	0	2	CryWalk	50.0	41.0	Care	1	1	0	100.0	1.0221281424518405	-62.900000000000006
R_2vkTo3pUdsReLHP	Boss - Employee	1	0	0	3	CryWalk	96.0	35.0	Care	0	0	0	16.0	-0.02988224728746395	-62.900000000000006
R_9WDeAKur7vPe64N	Friends-with-Benefits	1	0	1	2	CryWalk	83.0	10.0	Care	1	1	1	30.0	0.2264161222110808	-62.900000000000006
R_2uU0hNcbQGe1sOY	Teammates	0	0	0	2	CryWalk	45.0	5.0	Care	1	1	0	54.0	0.5666383860855823	-62.900000000000006
R_0icWQHfF8G5IfAZ	Mother - Child (under 18 y/o)	1	0	0	2	CryWalk	14.0	94.0	Care	1	1	0	100.0	1.1425013055413868	-62.900000000000006
R_24wo4fp2wO9reUs	Father - Child (under 18 y/o)	0	0	1	1	CryWalk	75.0	35.0	Care	0	1	0	100.0	1.124184228093217	-62.900000000000006
R_3L7utpCmp9TBRCK	Close Friends	0	1	1	3	CryWalk	100.0	0.0	Care	1	1	0	92.0	0.9717410449941004	-62.900000000000006
R_2aCFd5b1kgHgbJ5	Strangers	1	0	1	2	CryWalk	41.0	63.0	Care	1	1	0	0.0	-0.5276231536613392	-62.900000000000006
R_3PgEltDf6fY1za8	Close Friends	0	0	0	3	CryWalk	55.0	20.0	Care	1	1	1	92.0	0.9717410449941004	-62.900000000000006
R_3lJMYCniztbV0gp	Strangers	1	1	0	2	CryWalk	74.0	70.0	Care	1	1	1	0.0	-0.5276231536613392	-62.900000000000006
R_3exnFfYWtBTODHN	Boss - Employee	0	0	0	2	CryWalk	62.0	32.0	Care	1	0	0	16.0	-0.02988224728746395	-62.900000000000006
R_1nZzFHZRuam6kT4	Father - Child (under 18 y/o)	0	1	1	1	CryWalk	74.0	67.0	Care	0	0	1	100.0	1.124184228093217	-62.900000000000006
R_3QL6sMzmpt4tnnQ	Mother - Child (under 18 y/o)	0	1	0	3	CryWalk	83.0	100.0	Care	1	1	0	100.0	1.1425013055413868	-62.900000000000006
R_XFGpjiwnogGeSZj	Romantic Partners	0	0	0	2	CryWalk	55.0	0.0	Care	1	1	0	100.0	1.1086874357587202	-62.900000000000006
R_2Wwn9aQLySNjTuW	Teammates	0	0	0	2	CryWalk	50.0	20.0	Care	1	1	0	54.0	0.5666383860855823	-62.900000000000006
R_7U0twtIqHaBmfct	Friends-with-Benefits	0	0	0	1	CryWalk	64.0	76.0	Care	0	0	1	30.0	0.2264161222110808	-62.900000000000006
R_2y1SbKOhpR9eHfN	Siblings	0	0	0	3	CryWalk	73.0	37.0	Care	0	0	1	100.0	1.0221281424518405	-62.900000000000006
R_1DzMkLoD7bfnYLj	Mother - Child (under 18 y/o)	0	0	0	3	CryWalk	24.0	65.0	Care	1	1	1	100.0	1.1425013055413868	-62.900000000000006
R_SZyBn1Nb0ur864x	Friends-with-Benefits	0	0	1	3	CryWalk	95.0	16.0	Care	0	0	1	30.0	0.2264161222110808	-62.900000000000006
R_prPphe4v4NxvRBv	Boss - Employee	0	0	1	1	CryWalk	67.0	69.0	Care	0	0	1	16.0	-0.02988224728746395	-62.900000000000006
R_3qZNOeUTy7SEmYj	Romantic Partners	0	0	1	2	CryWalk	90.0	10.0	Care	0	0	0	100.0	1.1086874357587202	-62.900000000000006
R_baoxicioIqG8Z9v	Father - Child (under 18 y/o)	0	0	0	2	CryWalk	80.0	70.0	Care	0	0	0	100.0	1.124184228093217	-62.900000000000006
R_3m3SN8TDRMlRCP2	Teammates	0	0	1	4	CryWalk	40.0	50.0	Care	1	0	0	54.0	0.5666383860855823	-62.900000000000006
R_2U3L2dPX8teRlBr	Strangers	1	0	1	1	CryWalk	40.0	100.0	Care	0	0	0	0.0	-0.5276231536613392	-62.900000000000006
R_1jqOUYSnaNLGmM5	Close Friends	0	0	1	4	CryWalk	37.0	28.0	Care	1	1	0	92.0	0.9717410449941004	-62.900000000000006
R_3ptG0glgXEAO3DI	Close Friends	1	0	1	3	CryWalk	95.0	28.0	Care	0	0	1	92.0	0.9717410449941004	-62.900000000000006
R_2z8b90pSYWc3LMZ	Siblings	1	0	1	1	CryWalk	79.0	60.0	Care	0	0	1	100.0	1.0221281424518405	-62.900000000000006
R_1plkVpEa06QZXQn	Roommates / Housemates	0	0	1	1	CryWalk	65.0	66.0	Care	0	0	0	25.0	0.17860442190332654	-62.900000000000006
R_3jd3KzRrds5tQXe	Boss - Employee	1	1	0	3	CryWalk	27.0	28.0	Care	0	0	1	16.0	-0.02988224728746395	-62.900000000000006
R_C8FSTyCL4dorQoV	Friends-with-Benefits	1	0	1	3	CryWalk	83.0	33.0	Care	0	0	0	30.0	0.2264161222110808	-62.900000000000006
R_Z8HDJfB5XIPPJXb	Strangers	0	0	1	4	CryWalk	0.0	95.0	Care	0	1	0	0.0	-0.5276231536613392	-62.900000000000006
R_AdgmX56Wq1bp7RD	Romantic Partners	0	1	0	2	CryWalk	75.0	94.0	Care	1	1	1	100.0	1.1086874357587202	-62.900000000000006
R_XZBTYAITreUI0Ip	Teammates	1	1	0	2	CryWalk	75.0	30.0	Care	0	1	1	54.0	0.5666383860855823	-62.900000000000006
R_6Rydz6HMsuzzVWp	Strangers	1	0	0	1	CryWalk	15.0	100.0	Care	0	0	0	0.0	-0.5276231536613392	-62.900000000000006
R_1qglOB4P5dgVESe	Boss - Employee	0	0	1	3	CryWalk	80.0	66.0	Care	0	0	1	16.0	-0.02988224728746395	-62.900000000000006
R_A1KbIBTrU1AAF0Z	Siblings	0	0	1	2	CryWalk	50.0	75.0	Care	0	0	1	100.0	1.0221281424518405	-62.900000000000006
R_4JhY40lTw6LESBz	Friends-with-Benefits	1	0	1	3	CryWalk	74.0	33.0	Care	1	0	1	30.0	0.2264161222110808	-62.900000000000006
R_3nPdg6jvL2T610N	Teammates	0	0	0	2	CryWalk	96.0	28.0	Care	1	1	0	54.0	0.5666383860855823	-62.900000000000006
R_xs9jCPRylNEI945	Romantic Partners	1	1	1	4	CryWalk	74.0	72.0	Care	0	1	0	100.0	1.1086874357587202	-62.900000000000006
R_V4FNcpSpKw5Hj8J	Boss - Employee	0	0	1	3	CryWalk	61.0	25.0	Care	1	1	0	16.0	-0.02988224728746395	-62.900000000000006
R_4M9N9oKA2I9FJmh	Roommates / Housemates	0	0	1	3	CryWalk	60.0	86.0	Care	0	0	1	25.0	0.17860442190332654	-62.900000000000006
R_3G7jNKEo69PvT2p	Close Friends	1	0	1	2	CryWalk	89.0	20.0	Care	1	1	0	92.0	0.9717410449941004	-62.900000000000006
R_2QXPFH268T1pqZ0	Friends-with-Benefits	0	0	0	1	CryWalk	62.0	24.0	Care	0	0	1	30.0	0.2264161222110808	-62.900000000000006
R_sjSxTJo6mJIZYYN	Romantic Partners	1	0	1	2	CryWalk	100.0	80.0	Care	0	0	0	100.0	1.1086874357587202	-62.900000000000006
R_28HixkBySzDzNA5	Strangers	1	0	0	3	CryWalk	1.0	81.0	Care	0	0	0	0.0	-0.5276231536613392	-62.900000000000006
R_2uwBJiEpBm4g09I	Siblings	1	1	1	3	CryWalk	90.0	10.0	Care	1	1	1	100.0	1.0221281424518405	-62.900000000000006
R_ZqkFfLU3TuoPgrL	Strangers	0	1	1	3	CryWalk	72.0	63.0	Care	0	0	1	0.0	-0.5276231536613392	-62.900000000000006
R_3JkMumRqcVkjWm3	Father - Child (under 18 y/o)	0	1	1	4	CryWalk	56.0	43.0	Care	0	0	1	100.0	1.124184228093217	-62.900000000000006
R_3Jx9r1FuYtuL69k	Romantic Partners	0	1	1	3	CryWalk	75.0	45.0	Care	0	0	0	100.0	1.1086874357587202	-62.900000000000006
R_esOwgvoJSuPRntT	Friends-with-Benefits	0	0	0	3	CryWalk	95.0	10.0	Care	1	1	0	30.0	0.2264161222110808	-62.900000000000006
R_1pDQF6cQIIJDlc8	Close Friends	0	0	1	3	CryWalk	50.0	50.0	Care	1	0	0	92.0	0.9717410449941004	-62.900000000000006
R_3r0ug7SdyAYZfzJ	Siblings	0	0	1	3	CryWalk	73.0	67.0	Care	1	1	1	100.0	1.0221281424518405	-62.900000000000006
R_3CZBObXw3aCP9A6	Roommates / Housemates	1	0	1	3	CryWalk	100.0	10.0	Care	1	1	1	25.0	0.17860442190332654	-62.900000000000006
R_RtbgZYsFPR1iikx	Teammates	1	0	1	3	CryWalk	40.0	40.0	Care	1	1	0	54.0	0.5666383860855823	-62.900000000000006
R_1rqTFHAIHBQ1oHh	Mother - Child (under 18 y/o)	1	1	0	3	CryWalk	100.0	52.0	Care	0	0	1	100.0	1.1425013055413868	-62.900000000000006
R_1Ye6ULuxNjpP2Fj	Father - Child (under 18 y/o)	1	0	1	4	CryWalk	72.0	45.0	Care	0	0	1	100.0	1.124184228093217	-62.900000000000006
R_3frw8jKmMn3kGKX	Romantic Partners	1	0	1	2	CryWalk	67.0	15.0	Care	0	0	0	100.0	1.1086874357587202	-62.900000000000006
R_1QzRiaQsug6n7V0	Siblings	0	0	1	4	CryWalk	68.0	52.0	Care	0	1	0	100.0	1.0221281424518405	-62.900000000000006
R_2UW6S3HJ2w3UUtL	Father - Child (under 18 y/o)	1	1	1	4	CryWalk	72.0	92.0	Care	0	0	1	100.0	1.124184228093217	-62.900000000000006
R_9KVzlUtBDgroMXD	Roommates / Housemates	0	1	0	2	CryWalk	50.0	63.0	Care	1	1	0	25.0	0.17860442190332654	-62.900000000000006
R_ByRUEeGofyNw8b7	Strangers	0	0	1	2	CryWalk	70.0	70.0	Care	0	0	0	0.0	-0.5276231536613392	-62.900000000000006
R_2CJsQA7zCifED91	Mother - Child (under 18 y/o)	0	0	1	4	CryWalk	45.0	45.0	Care	0	0	0	100.0	1.1425013055413868	-62.900000000000006
R_1P61yHqQERbhnkk	Close Friends	1	0	0	2	CryWalk	100.0	89.0	Care	0	0	0	92.0	0.9717410449941004	-62.900000000000006
R_C9Xi8k73YxmSh4l	Boss - Employee	0	0	1	4	CryWalk	25.0	81.0	Care	1	1	0	16.0	-0.02988224728746395	-62.900000000000006
R_1i3PzuJ9TYtZ18i	Friends-with-Benefits	1	0	0	2	CryWalk	65.0	30.0	Care	0	0	1	30.0	0.2264161222110808	-62.900000000000006
R_3qQYspkVF4Bmv00	Close Friends	0	0	0	1	CryWalk	66.0	22.0	Care	0	0	1	92.0	0.9717410449941004	-62.900000000000006
R_3hs6tyDFD5tp3zl	Mother - Child (under 18 y/o)	1	0	0	4	CryWalk	67.0	21.0	Care	1	1	1	100.0	1.1425013055413868	-62.900000000000006
R_1LtGgbz2ENSeAGH	Strangers	1	0	1	3	CryWalk	24.0	82.0	Care	1	1	0	0.0	-0.5276231536613392	-62.900000000000006
R_1GVAhabZyNr1Moi	Roommates / Housemates	0	0	1	1	CryWalk	84.0	34.0	Care	1	1	0	25.0	0.17860442190332654	-62.900000000000006
R_2X5nvnWXLfskK2b	Romantic Partners	0	1	0	1	CryWalk	71.0	75.0	Care	0	0	0	100.0	1.1086874357587202	-62.900000000000006
R_2UWokq2eqObYLVJ	Siblings	1	0	1	3	CryWalk	86.0	26.0	Care	1	1	1	100.0	1.0221281424518405	-62.900000000000006
R_3RxB0caBA8MS46F	Friends-with-Benefits	0	1	1	4	CryWalk	64.0	27.0	Care	1	1	0	30.0	0.2264161222110808	-62.900000000000006
R_Ab4Bd65p8FQdkZj	Boss - Employee	0	0	0	1	CryWalk	60.0	50.0	Care	1	1	1	16.0	-0.02988224728746395	-62.900000000000006
R_1kGq4iJrt79REpn	Romantic Partners	0	0	1	3	CryWalk	100.0	20.0	Care	0	0	0	100.0	1.1086874357587202	-62.900000000000006
R_ALHGk5KIMQoFi5H	Close Friends	0	0	0	2	CryWalk	78.0	40.0	Care	1	1	1	92.0	0.9717410449941004	-62.900000000000006
R_xlJ6bPxgX5z4b8l	Mother - Child (under 18 y/o)	0	0	1	3	CryWalk	45.0	40.0	Care	0	0	0	100.0	1.1425013055413868	-62.900000000000006
R_2UYHwNg1EcoTuQN	Teammates	1	1	1	1	CryWalk	60.0	72.0	Care	0	1	1	54.0	0.5666383860855823	-62.900000000000006
R_78TMa0Okiv2Dmet	Siblings	0	1	1	3	CryWalk	83.0	16.0	Care	1	1	1	100.0	1.0221281424518405	-62.900000000000006
R_2EHuQvAF3qmOIh8	Strangers	0	1	0	3	CryWalk	11.0	10.0	Care	1	1	0	0.0	-0.5276231536613392	-62.900000000000006
R_1g6B4hhopWWt2ha	Friends-with-Benefits	1	1	0	1	CryWalk	35.0	75.0	Care	1	1	0	30.0	0.2264161222110808	-62.900000000000006
R_3G2qrbzEaOc5hEZ	Romantic Partners	1	0	1	3	CryWalk	91.0	22.0	Care	1	1	0	100.0	1.1086874357587202	-62.900000000000006
R_2U959YcODI4kzS5	Teammates	1	0	1	2	CryWalk	20.0	100.0	Care	0	0	0	54.0	0.5666383860855823	-62.900000000000006
R_2TBKnK4iacGY5jf	Boss - Employee	1	0	0	2	CryWalk	54.0	40.0	Care	1	1	1	16.0	-0.02988224728746395	-62.900000000000006
R_3PT7XH8k2EeJTre	Strangers	0	0	0	3	CryWalk	25.0	70.0	Care	0	0	0	0.0	-0.5276231536613392	-62.900000000000006
R_3kGJiJCXNQlVdxf	Siblings	0	0	1	3	CryWalk	80.0	63.0	Care	1	0	0	100.0	1.0221281424518405	-62.900000000000006
R_AFH94VURZeKaLcJ	Father - Child (under 18 y/o)	1	0	1	3	CryWalk	100.0	43.0	Care	1	1	0	100.0	1.124184228093217	-62.900000000000006
R_2XbMmJU6fBSF91S	Close Friends	0	0	1	3	CryWalk	40.0	59.0	Care	0	1	0	92.0	0.9717410449941004	-62.900000000000006
R_25toUDHbaVchmss	Teammates	0	0	0	3	CryWalk	80.0	72.0	Care	1	1	0	54.0	0.5666383860855823	-62.900000000000006
R_3j0OdX7TNZ4R6j2	Romantic Partners	1	1	1	3	CryWalk	100.0	0.0	Care	0	0	1	100.0	1.1086874357587202	-62.900000000000006
R_3hgcnttldzckSt6	Boss - Employee	0	0	1	3	CryWalk	42.0	37.0	Care	1	1	0	16.0	-0.02988224728746395	-62.900000000000006
R_21ENzyYqlPYzpvM	Teammates	0	0	1	2	CryWalk	93.0	31.0	Care	1	1	0	54.0	0.5666383860855823	-62.900000000000006
R_1rHttae3az2XGjp	Roommates / Housemates	0	0	1	3	CryWalk	33.0	70.0	Care	0	0	0	25.0	0.17860442190332654	-62.900000000000006
R_3P6QPktPu4NOKmu	Siblings	0	0	0	2	CryWalk	52.0	72.0	Care	0	0	1	100.0	1.0221281424518405	-62.900000000000006
R_10ZBnp7sS45fQwt	Mother - Child (under 18 y/o)	0	1	1	3	CryWalk	61.0	53.0	Care	1	1	0	100.0	1.1425013055413868	-62.900000000000006
R_1DXWMMNLdZfkUI9	Friends-with-Benefits	0	0	1	1	CryWalk	39.0	39.0	Care	0	0	0	30.0	0.2264161222110808	-62.900000000000006
R_3stfQ08sr70nWXa	Siblings	0	0	1	3	CryWalk	79.0	74.0	Care	0	0	1	100.0	1.0221281424518405	-62.900000000000006
R_8q2ilex1MUyhiVP	Boss - Employee	0	1	1	3	CryWalk	71.0	35.0	Care	1	1	1	16.0	-0.02988224728746395	-62.900000000000006
R_1K7uJyfNbEHLSMh	Romantic Partners	1	0	1	2	CryWalk	100.0	5.0	Care	1	1	0	100.0	1.1086874357587202	-62.900000000000006
R_72rT4sSQf44TD8d	Mother - Child (under 18 y/o)	1	1	1	3	CryWalk	100.0	100.0	Care	0	0	1	100.0	1.1425013055413868	-62.900000000000006
R_2zkeVANolps6Y5H	Close Friends	0	1	1	3	CryWalk	91.0	7.0	Care	1	1	1	92.0	0.9717410449941004	-62.900000000000006
R_2X6QgiUmMrwzH0M	Father - Child (under 18 y/o)	1	0	0	2	CryWalk	90.0	30.0	Care	0	1	1	100.0	1.124184228093217	-62.900000000000006
R_3fuXPOICo7JWlpb	Roommates / Housemates	0	0	0	1	CryWalk	59.0	83.0	Care	1	1	0	25.0	0.17860442190332654	-62.900000000000006
R_sI0AGfFySkpgvsd	Strangers	1	0	0	1	CryWalk	50.0	50.0	Care	1	1	0	0.0	-0.5276231536613392	-62.900000000000006
R_1DoJ6MGEgtA5b3D	Teammates	0	0	0	1	CryWalk	60.0	100.0	Care	0	0	1	54.0	0.5666383860855823	-62.900000000000006
R_BsUj9wZffs0hE6l	Boss - Employee	1	0	0	3	CryWalk	50.0	52.0	Care	0	0	0	16.0	-0.02988224728746395	-62.900000000000006
R_23WhF4e2bDSAJf7	Close Friends	0	0	0	3	CryWalk	60.0	25.0	Care	0	0	1	92.0	0.9717410449941004	-62.900000000000006
R_x417zsdTfuWPtGV	Father - Child (under 18 y/o)	0	0	0	1	CryWalk	77.0	43.0	Care	0	0	0	100.0	1.124184228093217	-62.900000000000006
R_3NQU2AySaIEbrHR	Friends-with-Benefits	0	0	1	1	CryWalk	75.0	42.0	Care	0	0	0	30.0	0.2264161222110808	-62.900000000000006
R_1LCI9hr736I3zde	Teammates	1	0	1	1	CryWalk	67.0	40.0	Care	1	1	0	54.0	0.5666383860855823	-62.900000000000006
R_3sgZ7MW0NAyn0NR	Romantic Partners	1	0	1	3	CryWalk	20.0	79.0	Care	1	1	0	100.0	1.1086874357587202	-62.900000000000006
R_4URrUoA2cn2Am7T	Siblings	1	0	1	2	CryWalk	50.0	15.0	Care	0	1	1	100.0	1.0221281424518405	-62.900000000000006
R_DoDymADjSAholOx	Roommates / Housemates	0	0	1	3	CryWalk	65.0	51.0	Care	0	0	1	25.0	0.17860442190332654	-62.900000000000006
R_1NttQzFifKgsyyK	Romantic Partners	0	1	0	1	CryWalk	100.0	0.0	Care	0	0	0	100.0	1.1086874357587202	-62.900000000000006
R_2V92Tvfh3nzZB4n	Siblings	0	0	1	3	CryWalk	34.0	10.0	Care	0	0	0	100.0	1.0221281424518405	-62.900000000000006
R_DDh6v8HD69iAahX	Mother - Child (under 18 y/o)	1	0	1	4	CryWalk	75.0	35.0	Care	1	1	0	100.0	1.1425013055413868	-62.900000000000006
R_DSJwqTXFCLDLG6J	Roommates / Housemates	0	0	0	2	CryWalk	75.0	50.0	Care	1	1	0	25.0	0.17860442190332654	-62.900000000000006
R_1QDtYqHnfdguwZs	Father - Child (under 18 y/o)	0	0	1	3	CryWalk	90.0	74.0	Care	0	1	1	100.0	1.124184228093217	-62.900000000000006
R_24e0TA6cNINX9fX	Boss - Employee	1	0	0	3	CryWalk	2.0	51.0	Care	1	1	0	16.0	-0.02988224728746395	-62.900000000000006
R_1N24hUnzebMedoM	Strangers	0	0	0	3	CryWalk	24.0	100.0	Care	1	1	1	0.0	-0.5276231536613392	-62.900000000000006
R_25TOIBQ0BdYrwSn	Friends-with-Benefits	0	0	1	3	CryWalk	21.0	18.0	Care	0	0	0	30.0	0.2264161222110808	-62.900000000000006
R_bQN78OFz6Xoz2lX	Boss - Employee	0	1	1	3	CryWalk	35.0	70.0	Care	1	1	1	16.0	-0.02988224728746395	-62.900000000000006
R_AHHvQ28sYgHTd97	Roommates / Housemates	1	0	1	3	CryWalk	10.0	5.0	Care	1	1	0	25.0	0.17860442190332654	-62.900000000000006
R_3DjWbmW8aGMp3o0	Close Friends	1	0	1	3	CryWalk	65.0	58.0	Care	0	0	0	92.0	0.9717410449941004	-62.900000000000006
R_20VfQqCO0UzDRqP	Father - Child (under 18 y/o)	0	0	0	1	CryWalk	70.0	30.0	Care	0	0	0	100.0	1.124184228093217	-62.900000000000006
R_2WOoTuMSbO8KKI9	Friends-with-Benefits	0	0	1	3	CryWalk	70.0	15.0	Care	0	0	1	30.0	0.2264161222110808	-62.900000000000006
R_1pPYLBA9x4ELPIZ	Mother - Child (under 18 y/o)	0	0	0	2	CryWalk	61.0	51.0	Care	1	1	0	100.0	1.1425013055413868	-62.900000000000006
R_1GIjoFgLr3dDYHe	Close Friends	0	0	1	3	CryWalk	54.0	42.0	Care	0	0	0	92.0	0.9717410449941004	-62.900000000000006
R_1rBnSdxldU8XGgy	Father - Child (under 18 y/o)	0	0	0	3	CryWalk	68.0	33.0	Care	1	1	0	100.0	1.124184228093217	-62.900000000000006
R_ToOZiRynkKPio6J	Teammates	0	0	1	3	CryWalk	30.0	78.0	Care	1	1	0	54.0	0.5666383860855823	-62.900000000000006
R_3rGOT294P8EBmhV	Romantic Partners	0	0	0	1	CryWalk	90.0	30.0	Care	1	0	0	100.0	1.1086874357587202	-62.900000000000006
R_1BPXc2yDB45jTir	Siblings	0	0	1	4	CryWalk	68.0	88.0	Care	1	1	0	100.0	1.0221281424518405	-62.900000000000006
R_2yjwHlOvvF2Vkz1	Romantic Partners	0	0	1	1	CryWalk	95.0	15.0	Care	0	0	0	100.0	1.1086874357587202	-62.900000000000006
R_3DtnQp5Ez6mXJY3	Father - Child (under 18 y/o)	1	0	1	2	CryWalk	100.0	100.0	Care	0	1	0	100.0	1.124184228093217	-62.900000000000006
R_3pmRUxoYnWJkQqJ	Friends-with-Benefits	0	0	0	2	CryWalk	20.0	10.0	Care	0	1	0	30.0	0.2264161222110808	-62.900000000000006
R_2ea6IjESYPw8KCV	Roommates / Housemates	0	1	1	2	CryWalk	61.0	19.0	Care	1	1	1	25.0	0.17860442190332654	-62.900000000000006
R_3OSp12qMj7QG2qZ	Boss - Employee	1	0	1	3	CryWalk	43.0	46.0	Care	1	1	0	16.0	-0.02988224728746395	-62.900000000000006
R_1jCdkYdYQF29Cm2	Close Friends	0	1	1	3	CryWalk	100.0	3.0	Care	1	1	1	92.0	0.9717410449941004	-62.900000000000006
R_1I4zb58DDfiexJZ	Teammates	1	0	0	3	CryWalk	50.0	25.0	Care	1	0	1	54.0	0.5666383860855823	-62.900000000000006
R_3G95xYsFXlA9wJs	Strangers	1	1	1	4	CryWalk	40.0	80.0	Care	0	1	0	0.0	-0.5276231536613392	-62.900000000000006
R_2WvSD4RU236IRuZ	Friends-with-Benefits	1	0	0	2	CryWalk	80.0	47.0	Care	1	1	0	30.0	0.2264161222110808	-62.900000000000006
R_268sf8HX7QnWSZs	Boss - Employee	0	0	1	2	CryWalk	64.0	47.0	Care	1	1	0	16.0	-0.02988224728746395	-62.900000000000006
R_Ug0KzLUnDFzOxS9	Strangers	1	0	0	2	CryWalk	65.0	89.0	Care	1	1	1	0.0	-0.5276231536613392	-62.900000000000006
R_28NA10QOMGTBF3f	Romantic Partners	0	0	1	2	CryWalk	70.0	30.0	Care	0	1	1	100.0	1.1086874357587202	-62.900000000000006
R_1FaohDfSGOqZGZD	Close Friends	1	0	0	1	CryWalk	100.0	0.0	Care	1	0	0	92.0	0.9717410449941004	-62.900000000000006
R_2f3zL3ye81y0Bxc	Siblings	1	0	1	3	CryWalk	95.0	28.0	Care	1	1	1	100.0	1.0221281424518405	-62.900000000000006
R_C8ihOUicsfCD9gl	Father - Child (under 18 y/o)	1	1	0	2	CryWalk	11.0	10.0	Care	1	0	1	100.0	1.124184228093217	-62.900000000000006
R_2S3uHE6x00t6uem	Roommates / Housemates	0	0	1	3	CryWalk	76.0	57.0	Care	0	0	1	25.0	0.17860442190332654	-62.900000000000006
R_1BRBKflwhzfUrNY	Roommates / Housemates	1	1	1	3	CryWalk	60.0	43.0	Care	0	0	1	25.0	0.17860442190332654	-62.900000000000006
R_1BW1dIBEY4pxu05	Mother - Child (under 18 y/o)	1	1	1	0	CryWalk	57.0	77.0	Care	0	0	1	100.0	1.1425013055413868	-62.900000000000006
R_3M0AekQ21xe0dh2	Friends-with-Benefits	1	0	1	3	CryWalk	81.0	87.0	Care	1	1	1	30.0	0.2264161222110808	-62.900000000000006
R_1kFceUIyEcuX52z	Boss - Employee	0	0	1	2	CryWalk	70.0	30.0	Care	1	1	0	16.0	-0.02988224728746395	-62.900000000000006
R_3OrayfXWYqIxkPx	Father - Child (under 18 y/o)	1	0	1	3	CryWalk	75.0	40.0	Care	1	1	1	100.0	1.124184228093217	-62.900000000000006
R_sIn0LVeRFrF0qRP	Siblings	0	0	1	4	CryWalk	81.0	59.0	Care	0	1	0	100.0	1.0221281424518405	-62.900000000000006
R_3fvhktv2uUFiM4Q	Teammates	1	0	1	3	CryWalk	21.0	92.0	Care	1	1	0	54.0	0.5666383860855823	-62.900000000000006
R_3iCQ1wiW74c2LkP	Close Friends	0	0	0	2	CryWalk	50.0	42.0	Care	0	1	0	92.0	0.9717410449941004	-62.900000000000006
R_31gdQzSyeoNBNBx	Mother - Child (under 18 y/o)	1	0	1	3	CryWalk	69.0	54.0	Care	1	1	0	100.0	1.1425013055413868	-62.900000000000006
R_cw59299rkOFT7tD	Siblings	1	0	0	2	CryWalk	39.0	89.0	Care	0	0	1	100.0	1.0221281424518405	-62.900000000000006
R_1gHF28tMHMDSR0F	Strangers	1	0	0	1	CryWalk	51.0	100.0	Care	0	0	1	0.0	-0.5276231536613392	-62.900000000000006
R_30cQTyz3RmGevde	Teammates	0	0	1	3	CryWalk	62.0	57.0	Care	0	0	0	54.0	0.5666383860855823	-62.900000000000006
R_3EHhix3HcyrR3zz	Roommates / Housemates	0	0	1	3	CryWalk	68.0	85.0	Care	1	1	1	25.0	0.17860442190332654	-62.900000000000006
R_wN744chmWphBFa9	Romantic Partners	1	0	1	3	CryWalk	100.0	4.0	Care	0	0	1	100.0	1.1086874357587202	-62.900000000000006
R_26nZEX0I9gE7OWx	Father - Child (under 18 y/o)	1	0	0	2	CryWalk	97.0	81.0	Care	1	1	1	100.0	1.124184228093217	-62.900000000000006
R_30hMrTDi20fAxhE	Romantic Partners	1	1	1	3	CryWalk	85.0	40.0	Care	1	1	1	100.0	1.1086874357587202	-62.900000000000006
R_1K0zdlWK28DE0El	Friends-with-Benefits	0	0	1	3	CryWalk	69.0	53.0	Care	0	0	0	30.0	0.2264161222110808	-62.900000000000006
R_31hoHbvkV2hPwTH	Teammates	1	0	1	3	CryWalk	100.0	10.0	Care	0	1	0	54.0	0.5666383860855823	-62.900000000000006
R_24C4Qlxx43qyXMo	Mother - Child (under 18 y/o)	1	1	1	3	CryWalk	38.0	64.0	Care	1	1	0	100.0	1.1425013055413868	-62.900000000000006
R_a3kUmRbEcr7mWS5	Siblings	1	0	0	3	CryWalk	11.0	100.0	Care	1	1	0	100.0	1.0221281424518405	-62.900000000000006
R_2WVBO20s1EBE4FL	Roommates / Housemates	0	1	1	2	CryWalk	61.0	57.0	Care	0	0	0	25.0	0.17860442190332654	-62.900000000000006
R_tSu8QEI0qzt9MZP	Boss - Employee	0	1	0	2	CryWalk	15.0	85.0	Care	0	0	0	16.0	-0.02988224728746395	-62.900000000000006
R_PRGLqXQ2HFQAF8d	Friends-with-Benefits	0	0	1	4	CryWalk	76.0	23.0	Care	0	0	1	30.0	0.2264161222110808	-62.900000000000006
R_3HzzT5qqDC7vGnK	Siblings	0	0	0	2	CryWalk	65.0	31.0	Care	0	1	0	100.0	1.0221281424518405	-62.900000000000006
R_1E5VwySlmrKcVLf	Romantic Partners	1	1	1	3	CryWalk	86.0	81.0	Care	0	0	1	100.0	1.1086874357587202	-62.900000000000006
R_27e8R6QxTaGOYTP	Father - Child (under 18 y/o)	0	0	0	3	CryWalk	100.0	5.0	Care	0	1	0	100.0	1.124184228093217	-62.900000000000006
R_11bVQuy5hN7trm9	Close Friends	1	0	0	4	CryWalk	54.0	0.0	Care	1	1	1	92.0	0.9717410449941004	-62.900000000000006
R_577aBYvERIvK7gB	Roommates / Housemates	1	0	1	4	CryWalk	61.0	58.0	Care	0	0	1	25.0	0.17860442190332654	-62.900000000000006
R_2Wu6iLMzRxKSm0I	Teammates	0	1	1	3	CryWalk	30.0	13.0	Care	1	1	0	54.0	0.5666383860855823	-62.900000000000006
R_3nT6xuRosgbV5Mi	Strangers	1	0	1	4	CryWalk	0.0	100.0	Care	1	1	0	0.0	-0.5276231536613392	-62.900000000000006
R_2zuMPSicnaEylt1	Roommates / Housemates	1	0	0	3	CryWalk	60.0	100.0	Care	1	1	0	25.0	0.17860442190332654	-62.900000000000006
R_umhjpMqyPvZnJ2V	Siblings	1	0	0	2	CryWalk	60.0	39.0	Care	0	0	1	100.0	1.0221281424518405	-62.900000000000006
R_1dhkEiMqMMYQGHG	Romantic Partners	1	0	0	3	CryWalk	61.0	36.0	Care	1	1	0	100.0	1.1086874357587202	-62.900000000000006
R_3q8vJ4pIJyOdSGA	Close Friends	0	1	0	3	CryWalk	100.0	0.0	Care	0	0	0	92.0	0.9717410449941004	-62.900000000000006
R_2QtFQNkNLKIbKid	Teammates	1	1	0	3	CryWalk	40.0	80.0	Care	0	0	0	54.0	0.5666383860855823	-62.900000000000006
R_1Nh1crHwKAieJco	Friends-with-Benefits	0	0	1	3	CryWalk	80.0	16.0	Care	0	0	0	30.0	0.2264161222110808	-62.900000000000006
R_3qL7s9lckVUyXyK	Father - Child (under 18 y/o)	1	0	1	4	CryWalk	62.0	33.0	Care	1	1	0	100.0	1.124184228093217	-62.900000000000006
R_2QJKT8EZrappOxo	Romantic Partners	0	0	0	2	CryWalk	70.0	5.0	Care	0	0	0	100.0	1.1086874357587202	-62.900000000000006
R_2anpo8IBexxXx6z	Siblings	1	1	1	3	CryWalk	100.0	25.0	Care	1	1	1	100.0	1.0221281424518405	-62.900000000000006
R_3npZ0M28gQw6Qi1	Roommates / Housemates	1	1	0	1	CryWalk	77.0	94.0	Care	1	1	1	25.0	0.17860442190332654	-62.900000000000006
R_1n9MNLW0VcAXQnR	Teammates	0	0	1	2	CryWalk	60.0	100.0	Care	1	0	0	54.0	0.5666383860855823	-62.900000000000006
R_3q7LgIFnscUcjZW	Mother - Child (under 18 y/o)	1	1	1	3	CryWalk	100.0	10.0	Care	0	0	1	100.0	1.1425013055413868	-62.900000000000006
R_OwgsPh9jZktYiVr	Teammates	1	0	1	4	CryWalk	55.0	44.0	Care	0	1	0	54.0	0.5666383860855823	-62.900000000000006
R_CeFWY7DwJXrcST7	Close Friends	0	0	1	3	CryWalk	59.0	23.0	Care	0	0	0	92.0	0.9717410449941004	-62.900000000000006
R_2wEu5kHmGTgVgSE	Close Friends	0	0	1	3	CryWalk	54.0	34.0	Care	0	0	0	92.0	0.9717410449941004	-62.900000000000006
R_00PeuvhDUcUCSKl	Mother - Child (under 18 y/o)	1	0	0	2	CryWalk	65.0	35.0	Care	0	1	1	100.0	1.1425013055413868	-62.900000000000006
R_2f0Af9guMFxg1mg	Father - Child (under 18 y/o)	1	0	0	0	CryWalk	55.0	100.0	Care	1	0	1	100.0	1.124184228093217	-62.900000000000006
R_1OIAwWY4M9ytTCj	Strangers	0	1	0	3	CryWalk	16.0	76.0	Care	0	0	1	0.0	-0.5276231536613392	-62.900000000000006
R_zbVdGB6dYrYThJf	Romantic Partners	1	1	1	2	CryWalk	67.0	76.0	Care	1	1	1	100.0	1.1086874357587202	-62.900000000000006
R_wYIc1XcIUffracp	Friends-with-Benefits	0	0	0	2	CryWalk	29.0	6.0	Care	1	0	0	30.0	0.2264161222110808	-62.900000000000006
R_2YCZXNxl7TyMgYF	Boss - Employee	0	1	1	4	CryWalk	1.0	93.0	Care	0	1	0	16.0	-0.02988224728746395	-62.900000000000006
R_dpce2J0e2l5MDkZ	Siblings	0	0	0	1	CryWalk	45.0	41.0	Care	1	1	0	100.0	1.0221281424518405	-62.900000000000006
R_24iO1QfYHTVi64h	Boss - Employee	0	0	1	4	CryWalk	65.0	45.0	Care	1	1	0	16.0	-0.02988224728746395	-62.900000000000006
R_R2eDnTsn6gbwdTH	Mother - Child (under 18 y/o)	0	0	0	2	CryWalk	60.0	70.0	Care	1	1	0	100.0	1.1425013055413868	-62.900000000000006
R_3R4mYHxodR3MTNg	Father - Child (under 18 y/o)	0	0	0	2	CryWalk	30.0	90.0	Care	1	1	0	100.0	1.124184228093217	-62.900000000000006
R_3CBZYJ3D048HxxS	Romantic Partners	0	0	0	3	CryWalk	62.0	59.0	Care	1	1	0	100.0	1.1086874357587202	-62.900000000000006
R_RWc8HAhAFjJ1KsV	Close Friends	0	0	1	3	CryWalk	70.0	39.0	Care	0	0	0	92.0	0.9717410449941004	-62.900000000000006
R_1nNryXdDxbgd1bh	Boss - Employee	1	1	0	3	CryWalk	96.0	19.0	Care	0	0	1	16.0	-0.02988224728746395	-62.900000000000006
R_2WHXkId7uIBFKrT	Strangers	0	1	0	3	CryWalk	95.0	94.0	Care	1	1	1	0.0	-0.5276231536613392	-62.900000000000006
R_3qgiU30Jmh83gKb	Siblings	1	1	0	1	CryWalk	70.0	0.0	Care	1	0	1	100.0	1.0221281424518405	-62.900000000000006
R_28FFbywJiYMV6WS	Friends-with-Benefits	1	0	1	4	CryWalk	97.0	4.0	Care	0	1	0	30.0	0.2264161222110808	-62.900000000000006
R_1OSLejQq5zGoKtE	Teammates	1	1	1	3	CryWalk	84.0	90.0	Care	1	1	1	54.0	0.5666383860855823	-62.900000000000006
R_3xyXH9XeVGGuFgJ	Friends-with-Benefits	1	1	0	2	CryWalk	81.0	37.0	Care	0	1	0	30.0	0.2264161222110808	-62.900000000000006
R_2zMayYKRDHkICOW	Boss - Employee	0	0	0	2	CryWalk	81.0	46.0	Care	0	0	1	16.0	-0.02988224728746395	-62.900000000000006
R_25Yf4XquCKb1NHo	Roommates / Housemates	0	1	0	3	CryWalk	50.0	70.0	Care	0	1	0	25.0	0.17860442190332654	-62.900000000000006
R_1F2mNuyZFWE6S5j	Teammates	0	0	0	1	CryWalk	0.0	15.0	Care	0	0	0	54.0	0.5666383860855823	-62.900000000000006
R_3dYRAaw9C0FqRNb	Close Friends	0	0	0	1	CryWalk	80.0	41.0	Care	0	0	0	92.0	0.9717410449941004	-62.900000000000006
R_3GB2lFMcwHEBRJl	Strangers	0	0	0	2	CryWalk	40.0	85.0	Care	1	1	0	0.0	-0.5276231536613392	-62.900000000000006
R_1HcJXcOwEPWE8Y6	Mother - Child (under 18 y/o)	1	0	0	2	CryWalk	100.0	12.0	Care	0	0	0	100.0	1.1425013055413868	-62.900000000000006
R_2zwMYls4wgBDG1k	Romantic Partners	1	0	0	3	CryWalk	90.0	35.0	Care	0	0	1	100.0	1.1086874357587202	-62.900000000000006
R_1eWTty85aYDjfmx	Teammates	1	0	1	2	CryWalk	14.0	52.0	Care	0	0	1	54.0	0.5666383860855823	-62.900000000000006
R_1LjIAQat06l2iS8	Roommates / Housemates	0	0	1	1	CryWalk	40.0	50.0	Care	0	0	0	25.0	0.17860442190332654	-62.900000000000006
R_1d6QVzprpI0Rp59	Close Friends	0	1	1	1	CryWalk	90.0	16.0	Care	1	0	0	92.0	0.9717410449941004	-62.900000000000006
R_1LGLb5ui3F2DOgQ	Boss - Employee	0	1	1	4	CryWalk	51.0	51.0	Care	1	1	0	16.0	-0.02988224728746395	-62.900000000000006
R_1gbxhujcsEGhKfr	Teammates	0	0	0	2	CryWalk	41.0	39.0	Care	1	1	0	54.0	0.5666383860855823	-62.900000000000006
R_1Kg9D0jrE9lBzeS	Strangers	1	0	1	2	CryWalk	26.0	56.0	Care	0	0	0	0.0	-0.5276231536613392	-62.900000000000006
R_d758HX6sC3HWzsd	Friends-with-Benefits	1	0	0	3	CryWalk	65.0	18.0	Care	1	1	0	30.0	0.2264161222110808	-62.900000000000006
R_1pmMdlFgPWYehHV	Boss - Employee	1	0	1	2	CryWalk	24.0	21.0	Care	1	1	0	16.0	-0.02988224728746395	-62.900000000000006
R_DjDhjJYLGy3wyNb	Siblings	1	1	1	3	CryWalk	50.0	35.0	Care	1	0	0	100.0	1.0221281424518405	-62.900000000000006
R_XuqvaYVWzP9gSBz	Boss - Employee	1	0	1	2	CryWalk	2.0	52.0	Care	0	0	1	16.0	-0.02988224728746395	-62.900000000000006
R_33x4URXXwk3OM6B	Roommates / Housemates	0	0	1	4	CryWalk	40.0	50.0	Care	0	1	1	25.0	0.17860442190332654	-62.900000000000006
R_eEX62QQaMzjvkGd	Close Friends	0	0	1	4	CryWalk	94.0	27.0	Care	1	1	0	92.0	0.9717410449941004	-62.900000000000006
R_22lx3VtbBNF3x7m	Close Friends	0	0	0	3	CryWalk	70.0	35.0	Care	1	0	0	92.0	0.9717410449941004	-62.900000000000006
R_6DUfE8H8HHw5ZC1	Siblings	1	1	1	2	CryWalk	59.0	64.0	Care	0	0	1	100.0	1.0221281424518405	-62.900000000000006
R_3Ic97NZ4iQhKuxt	Boss - Employee	0	0	0	3	CryWalk	60.0	0.0	Care	1	1	0	16.0	-0.02988224728746395	-62.900000000000006
R_BXOMEZKzsjuvatH	Romantic Partners	1	0	1	3	CryWalk	0.0	53.0	Care	1	1	0	100.0	1.1086874357587202	-62.900000000000006
R_1IiNuZQ8fOYV07x	Siblings	0	0	1	4	CryWalk	53.0	17.0	Care	0	0	0	100.0	1.0221281424518405	-62.900000000000006
R_3eF26qOT2jB2kSt	Roommates / Housemates	0	1	1	2	CryWalk	50.0	45.0	Care	0	0	0	25.0	0.17860442190332654	-62.900000000000006
R_1jPt0ZlpjtIFYX2	Father - Child (under 18 y/o)	0	0	0	3	CryWalk	40.0	70.0	Care	1	1	1	100.0	1.124184228093217	-62.900000000000006
R_sb5qhjqOZYZemwF	Close Friends	1	1	1	4	CryWalk	0.0	0.0	Care	0	0	0	92.0	0.9717410449941004	-62.900000000000006
R_2uNFDnFLiUa9djl	Siblings	1	0	1	3	CryWalk	56.0	47.0	Care	1	1	1	100.0	1.0221281424518405	-62.900000000000006
R_32JEXp5CYCGnGEC	Father - Child (under 18 y/o)	0	0	0	2	CryWalk	75.0	75.0	Care	0	1	1	100.0	1.124184228093217	-62.900000000000006
R_1LLL2EdA62AUTpS	Close Friends	0	0	0	3	CryWalk	60.0	19.0	Care	0	1	0	92.0	0.9717410449941004	-62.900000000000006
R_3GBoyezd08Cir5U	Teammates	1	1	0	2	CryWalk	45.0	100.0	Care	1	1	0	54.0	0.5666383860855823	-62.900000000000006
R_3kzDMxbDkF58h9M	Mother - Child (under 18 y/o)	0	1	1	2	CryWalk	99.0	90.0	Care	1	1	0	100.0	1.1425013055413868	-62.900000000000006
R_1l3mI8MaiaHvNuq	Boss - Employee	0	0	1	3	CryWalk	15.0	78.0	Care	0	0	1	16.0	-0.02988224728746395	-62.900000000000006
R_3Pc4SIgITFcevnZ	Strangers	0	0	0	2	CryWalk	17.0	24.0	Care	1	1	1	0.0	-0.5276231536613392	-62.900000000000006
R_3CVkOUgPxz4Cm8w	Roommates / Housemates	1	1	1	2	CryWalk	37.0	61.0	Care	0	0	1	25.0	0.17860442190332654	-62.900000000000006
R_1pG39ZjDUUzbIPY	Romantic Partners	1	0	0	0	CryWalk	100.0	10.0	Care	1	0	0	100.0	1.1086874357587202	-62.900000000000006
R_22KNgteeYm6bYwX	Friends-with-Benefits	1	1	0	2	CryWalk	20.0	25.0	Care	0	0	0	30.0	0.2264161222110808	-62.900000000000006
R_3JwukDyAfCBCwpy	Mother - Child (under 18 y/o)	1	0	1	4	CryWalk	74.0	69.0	Care	1	1	1	100.0	1.1425013055413868	-62.900000000000006
R_2bVSDpa6VUVyLt3	Teammates	0	0	1	3	CryWalk	60.0	56.0	Care	1	1	0	54.0	0.5666383860855823	-62.900000000000006
R_29bpSSwBIlvxlyc	Father - Child (under 18 y/o)	1	0	1	4	CryWalk	76.0	51.0	Care	1	1	0	100.0	1.124184228093217	-62.900000000000006
R_2457PDEZeYuv1oB	Boss - Employee	0	1	0	2	CryWalk	50.0	75.0	Care	0	0	0	16.0	-0.02988224728746395	-62.900000000000006
R_vCyd62nAkIKcyAx	Romantic Partners	1	1	0	3	CryWalk	51.0	55.0	Care	1	1	1	100.0	1.1086874357587202	-62.900000000000006
R_2UW77EImeZFdDMg	Strangers	0	0	1	3	CryWalk	64.0	68.0	Care	0	0	1	0.0	-0.5276231536613392	-62.900000000000006
R_rf3AopoLbKCmccp	Friends-with-Benefits	0	0	0	3	CryWalk	85.0	39.0	Care	1	0	1	30.0	0.2264161222110808	-62.900000000000006
R_3E0vNAQG8Urr8Xv	Strangers	1	1	1	3	CryWalk	0.0	91.0	Care	1	1	1	0.0	-0.5276231536613392	-62.900000000000006
R_1MVOMNnszSYpwZK	Romantic Partners	1	0	0	0	CryWalk	100.0	37.0	Care	1	0	0	100.0	1.1086874357587202	-62.900000000000006
R_3NzdDXIXzBqRBoC	Siblings	1	0	0	2	CryWalk	82.0	84.0	Care	0	0	0	100.0	1.0221281424518405	-62.900000000000006
R_3J2fMA6FB7foC7P	Teammates	1	0	0	3	CryWalk	60.0	50.0	Care	1	1	0	54.0	0.5666383860855823	-62.900000000000006
R_3HNz8Z0bYWWiy0x	Boss - Employee	0	0	0	1	CryWalk	9.0	81.0	Care	0	0	0	16.0	-0.02988224728746395	-62.900000000000006
R_3LZR21vfpJgX6mj	Close Friends	1	0	0	3	CryWalk	75.0	30.0	Care	1	1	0	92.0	0.9717410449941004	-62.900000000000006
R_1jKhZ5RW2g9RwVG	Roommates / Housemates	1	0	1	2	CryWalk	28.0	56.0	Care	1	1	0	25.0	0.17860442190332654	-62.900000000000006
R_1ITpXSp4E6mLGg7	Boss - Employee	1	0	0	3	CryWalk	78.0	16.0	Care	1	1	1	16.0	-0.02988224728746395	-62.900000000000006
R_3KxQ2iDi2vmToCB	Close Friends	0	0	0	3	CryWalk	64.0	48.0	Care	0	0	0	92.0	0.9717410449941004	-62.900000000000006
R_1FFczWBweFg1LIZ	Strangers	1	1	0	1	CryWalk	10.0	100.0	Care	0	1	1	0.0	-0.5276231536613392	-62.900000000000006
R_2SrhW4f3nvivTKu	Siblings	0	0	1	1	CryWalk	90.0	95.0	Care	0	0	1	100.0	1.0221281424518405	-62.900000000000006
R_1laVuc07hPMKuEi	Romantic Partners	0	0	1	3	CryWalk	89.0	95.0	Care	1	1	1	100.0	1.1086874357587202	-62.900000000000006
R_3HpFZJ9nFSYsaR2	Boss - Employee	1	1	1	0	CryWalk	47.0	64.0	Care	1	0	1	16.0	-0.02988224728746395	-62.900000000000006
R_3nN6Q0gGVhTiXjE	Roommates / Housemates	1	0	1	3	CryWalk	70.0	15.0	Care	1	1	0	25.0	0.17860442190332654	-62.900000000000006
R_1JF0OxAfy1eDpck	Father - Child (under 18 y/o)	1	0	0	3	CryWalk	22.0	31.0	Care	1	1	0	100.0	1.124184228093217	-62.900000000000006
R_BQCqtUHyU4kZaql	Father - Child (under 18 y/o)	1	1	0	4	CryWalk	56.0	100.0	Care	0	0	0	100.0	1.124184228093217	-62.900000000000006
R_1pVvTQwjc8mrLpm	Strangers	0	1	1	3	CryWalk	50.0	51.0	Care	0	0	1	0.0	-0.5276231536613392	-62.900000000000006
R_1NwY2kTmu8SFSX5	Teammates	0	0	0	3	CryWalk	80.0	66.0	Care	1	1	0	54.0	0.5666383860855823	-62.900000000000006
R_2S32D5IHZpz8K6R	Mother - Child (under 18 y/o)	1	0	0	2	CryWalk	80.0	14.0	Care	0	0	1	100.0	1.1425013055413868	-62.900000000000006
R_2BfIZ3JqlJWcmei	Roommates / Housemates	0	0	0	2	CryWalk	62.0	0.0	Care	0	0	0	25.0	0.17860442190332654	-62.900000000000006
R_2WGwJhTJdp3lJsj	Close Friends	1	0	1	2	CryWalk	100.0	0.0	Care	0	0	0	92.0	0.9717410449941004	-62.900000000000006
R_1P7DtuIAeHmuNLh	Friends-with-Benefits	0	0	1	3	CryWalk	85.0	5.0	Care	1	1	1	30.0	0.2264161222110808	-62.900000000000006
R_3h5aIHaxLnVLl6s	Boss - Employee	0	0	1	4	CryWalk	62.0	24.0	Care	1	1	1	16.0	-0.02988224728746395	-62.900000000000006
R_xfq5rcTRilgi2LD	Father - Child (under 18 y/o)	0	1	1	4	CryWalk	66.0	19.0	Care	1	1	1	100.0	1.124184228093217	-62.900000000000006
R_2cbGXUZ3ZpVvjeh	Friends-with-Benefits	1	0	1	4	CryWalk	100.0	78.0	Care	0	0	1	30.0	0.2264161222110808	-62.900000000000006
R_2EhgPBWY6sH3Ug4	Father - Child (under 18 y/o)	0	1	1	3	CryWalk	27.0	36.0	Care	1	0	1	100.0	1.124184228093217	-62.900000000000006
R_24DcJm2BZeHsTgP	Teammates	1	1	0	2	CryWalk	61.0	41.0	Care	0	0	1	54.0	0.5666383860855823	-62.900000000000006
R_WfbrH0cSUYAVLnr	Strangers	0	0	1	4	CryWalk	13.0	80.0	Care	0	0	1	0.0	-0.5276231536613392	-62.900000000000006
R_sSYm5VI2fYIEHoB	Mother - Child (under 18 y/o)	1	0	0	3	CellphoneStory	86.0	80.0	Care	0	0	1	100.0	1.1425013055413868	-43.89999999999999
R_2WGcZzEbgnqqzkt	Father - Child (under 18 y/o)	0	0	1	1	CellphoneStory	95.0	38.0	Care	0	0	1	100.0	1.124184228093217	-43.89999999999999
R_Tw1ITJlngsQTMJP	Boss - Employee	0	1	0	3	CellphoneStory	60.0	62.0	Care	1	1	1	16.0	-0.02988224728746395	-43.89999999999999
R_2dMiJPAGkF84yNh	Close Friends	0	1	1	3	CellphoneStory	40.0	40.0	Care	1	1	0	92.0	0.9717410449941004	-43.89999999999999
R_si109SlCnBVgZ0Z	Teammates	0	0	1	1	CellphoneStory	50.0	20.0	Care	0	1	0	54.0	0.5666383860855823	-43.89999999999999
R_2Cepv1f7XmRJHYi	Father - Child (under 18 y/o)	1	0	0	2	CellphoneStory	90.0	75.0	Care	1	1	1	100.0	1.124184228093217	-43.89999999999999
R_2dnWEgkQBgBCnkY	Romantic Partners	0	1	0	3	CellphoneStory	75.0	58.0	Care	1	1	1	100.0	1.1086874357587202	-43.89999999999999
R_3oAr161BQs3YX4f	Siblings	0	1	1	1	CellphoneStory	65.0	68.0	Care	1	1	1	100.0	1.0221281424518405	-43.89999999999999
R_1LoFw4lauRjRpmr	Mother - Child (under 18 y/o)	0	1	1	3	CellphoneStory	34.0	22.0	Care	1	1	1	100.0	1.1425013055413868	-43.89999999999999
R_2qsniwF7BFAxyPC	Teammates	0	1	1	3	CellphoneStory	58.0	66.0	Care	1	1	1	54.0	0.5666383860855823	-43.89999999999999
R_eJUOSOdOj20dlwR	Roommates / Housemates	0	1	1	3	CellphoneStory	61.0	60.0	Care	0	1	1	25.0	0.17860442190332654	-43.89999999999999
R_3enbk0QHXU4jo0J	Strangers	0	1	1	3	CellphoneStory	83.0	0.0	Care	1	1	1	0.0	-0.5276231536613392	-43.89999999999999
R_2YAhl4MILgprWxv	Father - Child (under 18 y/o)	0	1	1	3	CellphoneStory	66.0	86.0	Care	1	1	1	100.0	1.124184228093217	-43.89999999999999
R_2bNL5fV7hQ7r84y	Romantic Partners	1	1	0	3	CellphoneStory	100.0	0.0	Care	1	1	1	100.0	1.1086874357587202	-43.89999999999999
R_ALJde6mtRHUcp21	Friends-with-Benefits	1	0	1	3	CellphoneStory	70.0	5.0	Care	1	0	0	30.0	0.2264161222110808	-43.89999999999999
R_3JfxERbPQiXg0gR	Mother - Child (under 18 y/o)	0	0	0	3	CellphoneStory	83.0	89.0	Care	1	1	1	100.0	1.1425013055413868	-43.89999999999999
R_UYhqg6xPZWLVpuh	Roommates / Housemates	0	0	1	3	CellphoneStory	80.0	5.0	Care	1	1	1	25.0	0.17860442190332654	-43.89999999999999
R_1cST8iOCbSv84vq	Romantic Partners	1	0	1	4	CellphoneStory	43.0	48.0	Care	1	1	1	100.0	1.1086874357587202	-43.89999999999999
R_2R4JaNctLIrnyfD	Teammates	1	0	1	3	CellphoneStory	79.0	42.0	Care	1	0	1	54.0	0.5666383860855823	-43.89999999999999
R_1iqY8k7TnS1iURO	Boss - Employee	0	0	1	3	CellphoneStory	80.0	100.0	Care	1	1	1	16.0	-0.02988224728746395	-43.89999999999999
R_1r1iiNm1WQ4H9kh	Father - Child (under 18 y/o)	0	0	1	3	CellphoneStory	68.0	83.0	Care	1	1	1	100.0	1.124184228093217	-43.89999999999999
R_2uNHFDWaPZCpmtR	Romantic Partners	0	0	1	3	CellphoneStory	24.0	7.0	Care	1	1	1	100.0	1.1086874357587202	-43.89999999999999
R_1dLzlbXz7T4mSg6	Strangers	0	0	0	3	CellphoneStory	77.0	62.0	Care	1	0	0	0.0	-0.5276231536613392	-43.89999999999999
R_1gowd5ezPEKfdF6	Friends-with-Benefits	1	0	1	3	CellphoneStory	65.0	75.0	Care	1	0	0	30.0	0.2264161222110808	-43.89999999999999
R_uxAxN6M1yk49XwZ	Roommates / Housemates	1	0	1	3	CellphoneStory	61.0	75.0	Care	1	1	0	25.0	0.17860442190332654	-43.89999999999999
R_3KJVH0aZh7ILU4P	Close Friends	0	0	0	3	CellphoneStory	43.0	62.0	Care	0	0	0	92.0	0.9717410449941004	-43.89999999999999
R_AzlrijgawiYnAt3	Boss - Employee	0	0	1	4	CellphoneStory	68.0	63.0	Care	0	0	1	16.0	-0.02988224728746395	-43.89999999999999
R_1CfL3AiOMcfjszC	Teammates	0	1	0	4	CellphoneStory	97.0	88.0	Care	1	1	1	54.0	0.5666383860855823	-43.89999999999999
R_pmeM6GqvYOSBomR	Romantic Partners	0	0	0	2	CellphoneStory	93.0	10.0	Care	1	1	0	100.0	1.1086874357587202	-43.89999999999999
R_2wdFi6Q0H8X2nTZ	Romantic Partners	0	1	1	3	CellphoneStory	78.0	88.0	Care	1	0	1	100.0	1.1086874357587202	-43.89999999999999
R_3kBwIofzKISGUct	Boss - Employee	1	0	1	3	CellphoneStory	71.0	68.0	Care	1	0	1	16.0	-0.02988224728746395	-43.89999999999999
R_1mQrlHB6u3VQ7Lo	Close Friends	0	1	1	3	CellphoneStory	50.0	81.0	Care	1	1	1	92.0	0.9717410449941004	-43.89999999999999
R_2wtvF5o6rwVYDZD	Close Friends	0	0	1	3	CellphoneStory	67.0	67.0	Care	1	1	0	92.0	0.9717410449941004	-43.89999999999999
R_1eEkYJBZj16xqf3	Strangers	0	0	1	1	CellphoneStory	22.0	50.0	Care	0	1	1	0.0	-0.5276231536613392	-43.89999999999999
R_UlOIrkJshMdpFa9	Strangers	0	0	0	0	CellphoneStory	74.0	86.0	Care	1	1	0	0.0	-0.5276231536613392	-43.89999999999999
R_2tmmxr4kHvsYUY2	Boss - Employee	1	0	0	1	CellphoneStory	80.0	38.0	Care	1	1	0	16.0	-0.02988224728746395	-43.89999999999999
R_1Q6nNWd9X2tGi4w	Close Friends	1	0	1	3	CellphoneStory	41.0	80.0	Care	0	1	0	92.0	0.9717410449941004	-43.89999999999999
R_wTTqej49vSIv7Nv	Romantic Partners	0	1	0	2	CellphoneStory	100.0	90.0	Care	0	0	1	100.0	1.1086874357587202	-43.89999999999999
R_2EGg4x8Vju6iEnI	Mother - Child (under 18 y/o)	0	0	1	3	CellphoneStory	54.0	47.0	Care	1	0	1	100.0	1.1425013055413868	-43.89999999999999
R_3JXpSshe1SNHHHj	Teammates	0	0	1	2	CellphoneStory	30.0	100.0	Care	1	0	0	54.0	0.5666383860855823	-43.89999999999999
R_2ZPPKPxjnuHGopT	Strangers	0	0	1	2	CellphoneStory	16.0	100.0	Care	0	0	1	0.0	-0.5276231536613392	-43.89999999999999
R_O0ui5lvMOlrDg7n	Teammates	0	1	0	2	CellphoneStory	78.0	50.0	Care	1	1	0	54.0	0.5666383860855823	-43.89999999999999
R_2iazDFxjm6NoESt	Siblings	0	0	1	3	CellphoneStory	44.0	85.0	Care	0	0	1	100.0	1.0221281424518405	-43.89999999999999
R_2rAzKpNUPBmInxA	Father - Child (under 18 y/o)	0	0	0	2	CellphoneStory	27.0	90.0	Care	1	1	0	100.0	1.124184228093217	-43.89999999999999
R_Cdm61RyFaNCIzgl	Boss - Employee	0	0	1	2	CellphoneStory	60.0	20.0	Care	1	1	0	16.0	-0.02988224728746395	-43.89999999999999
R_2xPgSbXTmoMjHu4	Roommates / Housemates	1	0	0	2	CellphoneStory	26.0	100.0	Care	1	1	0	25.0	0.17860442190332654	-43.89999999999999
R_1qUsO9t7hrZHv68	Friends-with-Benefits	0	0	1	3	CellphoneStory	61.0	37.0	Care	1	1	1	30.0	0.2264161222110808	-43.89999999999999
R_3LYIHKq9M85BRaW	Romantic Partners	1	1	0	3	CellphoneStory	20.0	95.0	Care	0	0	1	100.0	1.1086874357587202	-43.89999999999999
R_1g0ihu6y7f16QV6	Strangers	0	0	0	1	CellphoneStory	77.0	75.0	Care	0	0	0	0.0	-0.5276231536613392	-43.89999999999999
R_3qBZ9OEkxUlcfHz	Romantic Partners	1	0	1	3	CellphoneStory	75.0	81.0	Care	1	1	1	100.0	1.1086874357587202	-43.89999999999999
R_DwR2CNJfCdSo0P7	Teammates	1	0	1	3	CellphoneStory	60.0	85.0	Care	1	1	1	54.0	0.5666383860855823	-43.89999999999999
R_2sdljcDNI8SXXKz	Friends-with-Benefits	1	0	0	1	CellphoneStory	100.0	60.0	Care	0	0	1	30.0	0.2264161222110808	-43.89999999999999
R_0NfK8vtsaeJZlCN	Boss - Employee	0	0	0	1	CellphoneStory	56.0	85.0	Care	1	1	0	16.0	-0.02988224728746395	-43.89999999999999
R_2dseXGoZw0l3GHm	Siblings	0	1	1	3	CellphoneStory	81.0	87.0	Care	1	1	1	100.0	1.0221281424518405	-43.89999999999999
R_30quMQiUp82itCK	Siblings	1	0	0	3	CellphoneStory	78.0	82.0	Care	1	1	1	100.0	1.0221281424518405	-43.89999999999999
R_D6PK2aX3loI6Zpf	Romantic Partners	1	0	1	4	CellphoneStory	75.0	64.0	Care	0	0	0	100.0	1.1086874357587202	-43.89999999999999
R_1JFTjvlkcQZiR36	Roommates / Housemates	0	0	0	1	CellphoneStory	100.0	100.0	Care	0	0	0	25.0	0.17860442190332654	-43.89999999999999
R_3M43G3TSLOoTRcL	Mother - Child (under 18 y/o)	0	0	1	2	CellphoneStory	75.0	42.0	Care	1	1	0	100.0	1.1425013055413868	-43.89999999999999
R_3scf5aZrtgpSxh9	Close Friends	1	0	0	3	CellphoneStory	3.0	83.0	Care	0	1	0	92.0	0.9717410449941004	-43.89999999999999
R_0ieAIVKTGhBxubn	Boss - Employee	0	1	0	3	CellphoneStory	100.0	10.0	Care	0	0	1	16.0	-0.02988224728746395	-43.89999999999999
R_2ZPJKO8J4hOwrgc	Teammates	1	0	0	0	CellphoneStory	40.0	70.0	Care	1	1	0	54.0	0.5666383860855823	-43.89999999999999
R_3fSFtsmnzePx5pe	Strangers	0	1	1	3	CellphoneStory	78.0	100.0	Care	0	0	0	0.0	-0.5276231536613392	-43.89999999999999
R_20P65BqQXy9FfgS	Boss - Employee	0	1	1	3	CellphoneStory	11.0	93.0	Care	0	0	0	16.0	-0.02988224728746395	-43.89999999999999
R_1QovWD8di8ZBcFH	Strangers	1	0	0	3	CellphoneStory	100.0	35.0	Care	1	1	1	0.0	-0.5276231536613392	-43.89999999999999
R_Wxl8FdIdUSvUcKt	Mother - Child (under 18 y/o)	0	0	0	3	CellphoneStory	80.0	71.0	Care	0	0	0	100.0	1.1425013055413868	-43.89999999999999
R_1rOlwIcqb0nc6Ke	Friends-with-Benefits	0	0	0	4	CellphoneStory	90.0	40.0	Care	1	1	0	30.0	0.2264161222110808	-43.89999999999999
R_3Jw3mpXRdL5t5Yl	Father - Child (under 18 y/o)	0	0	0	3	CellphoneStory	70.0	70.0	Care	0	0	1	100.0	1.124184228093217	-43.89999999999999
R_1g6GLAtgkwlGJG8	Close Friends	0	1	1	3	CellphoneStory	66.0	71.0	Care	1	0	1	92.0	0.9717410449941004	-43.89999999999999
R_2WxrS9nZlDWR7tw	Romantic Partners	1	1	0	3	CellphoneStory	97.0	42.0	Care	0	0	1	100.0	1.1086874357587202	-43.89999999999999
R_3HiUpJD8iQXfsCB	Siblings	1	1	1	2	CellphoneStory	61.0	82.0	Care	0	1	1	100.0	1.0221281424518405	-43.89999999999999
R_2c1PnfD1ma9spTt	Roommates / Housemates	1	1	0	2	CellphoneStory	60.0	100.0	Care	0	0	1	25.0	0.17860442190332654	-43.89999999999999
R_3jZMKVezPjjjBYa	Siblings	1	1	0	3	CellphoneStory	100.0	69.0	Care	0	0	0	100.0	1.0221281424518405	-43.89999999999999
R_cZOjmpH8K9yVou5	Boss - Employee	0	0	0	2	CellphoneStory	100.0	75.0	Care	0	0	1	16.0	-0.02988224728746395	-43.89999999999999
R_1nNFJ5dPwBzsGo6	Mother - Child (under 18 y/o)	1	1	0	3	CellphoneStory	93.0	35.0	Care	1	1	1	100.0	1.1425013055413868	-43.89999999999999
R_0TJTdC1j5Nlnpbr	Close Friends	0	0	0	2	CellphoneStory	84.0	75.0	Care	1	1	1	92.0	0.9717410449941004	-43.89999999999999
R_1LGrovqJT7qWJmI	Mother - Child (under 18 y/o)	1	0	1	4	CellphoneStory	70.0	0.0	Care	1	1	0	100.0	1.1425013055413868	-43.89999999999999
R_UtiDXNgZKljy7rX	Father - Child (under 18 y/o)	1	0	1	3	CellphoneStory	76.0	66.0	Care	0	0	1	100.0	1.124184228093217	-43.89999999999999
R_3jDGTQzVBHoibwB	Close Friends	0	0	0	1	CellphoneStory	66.0	38.0	Care	0	1	0	92.0	0.9717410449941004	-43.89999999999999
R_1g5RIkwlUwev6fF	Teammates	0	1	0	3	CellphoneStory	51.0	41.0	Care	0	0	1	54.0	0.5666383860855823	-43.89999999999999
R_3hANkpe2OppaBxy	Strangers	0	1	0	1	CellphoneStory	68.0	70.0	Care	0	0	0	0.0	-0.5276231536613392	-43.89999999999999
R_2CB3cK1aYlH6dF7	Mother - Child (under 18 y/o)	0	1	1	3	CellphoneStory	88.0	93.0	Care	0	0	1	100.0	1.1425013055413868	-43.89999999999999
R_3JbnWimp6EFec8s	Roommates / Housemates	1	1	1	4	CellphoneStory	71.0	36.0	Care	0	0	1	25.0	0.17860442190332654	-43.89999999999999
R_6uot22XJPW07amt	Siblings	1	1	1	4	CellphoneStory	95.0	21.0	Care	0	0	1	100.0	1.0221281424518405	-43.89999999999999
R_20NVajZfPrBb9Hv	Father - Child (under 18 y/o)	0	0	1	4	CellphoneStory	90.0	100.0	Care	1	1	1	100.0	1.124184228093217	-43.89999999999999
R_1pFGuKjhS2CNy5v	Strangers	0	0	0	3	CellphoneStory	61.0	75.0	Care	0	0	1	0.0	-0.5276231536613392	-43.89999999999999
R_2SiUAUntKm90S9r	Romantic Partners	1	1	0	3	CellphoneStory	74.0	59.0	Care	1	1	1	100.0	1.1086874357587202	-43.89999999999999
R_3HT7Q8YL0rtxrvi	Siblings	0	0	1	3	CellphoneStory	33.0	64.0	Care	1	1	0	100.0	1.0221281424518405	-43.89999999999999
R_qLwsmGjO5f0JtNn	Boss - Employee	0	0	0	3	CellphoneStory	45.0	90.0	Care	0	1	0	16.0	-0.02988224728746395	-43.89999999999999
R_3r25Yv5ClREPATz	Mother - Child (under 18 y/o)	0	0	1	3	CellphoneStory	64.0	68.0	Care	1	1	1	100.0	1.1425013055413868	-43.89999999999999
R_Z7s9YvEX5AIVdVD	Teammates	0	1	1	3	CellphoneStory	55.0	89.0	Care	1	1	1	54.0	0.5666383860855823	-43.89999999999999
R_290rf4ToTAxUzoK	Roommates / Housemates	0	0	1	3	CellphoneStory	0.0	86.0	Care	1	1	1	25.0	0.17860442190332654	-43.89999999999999
R_phLXnEn7ox4OHrr	Father - Child (under 18 y/o)	1	0	1	4	CellphoneStory	100.0	24.0	Care	0	0	1	100.0	1.124184228093217	-43.89999999999999
R_2YaWzS6rNFpBA2D	Close Friends	0	0	1	3	CellphoneStory	78.0	38.0	Care	0	0	0	92.0	0.9717410449941004	-43.89999999999999
R_3mfR2dwgmGvDRS0	Roommates / Housemates	1	0	1	3	CellphoneStory	64.0	60.0	Care	0	1	0	25.0	0.17860442190332654	-43.89999999999999
R_DqkletYxgDhFJKx	Teammates	0	0	0	2	CellphoneStory	65.0	40.0	Care	1	1	0	54.0	0.5666383860855823	-43.89999999999999
R_27wlc4vaHgBvys4	Romantic Partners	0	0	1	3	CellphoneStory	67.0	17.0	Care	0	0	0	100.0	1.1086874357587202	-43.89999999999999
R_2464K09cyzjXrMq	Boss - Employee	0	0	0	2	CellphoneStory	29.0	81.0	Care	1	0	1	16.0	-0.02988224728746395	-43.89999999999999
R_2s7JiMSvbmfgMGJ	Close Friends	0	1	1	3	CellphoneStory	64.0	46.0	Care	1	1	1	92.0	0.9717410449941004	-43.89999999999999
R_rrULXHCA2sEaCiZ	Siblings	0	0	1	4	CellphoneStory	90.0	80.0	Care	1	1	1	100.0	1.0221281424518405	-43.89999999999999
R_bapD5CwYQtGbiTv	Strangers	0	0	1	3	CellphoneStory	83.0	64.0	Care	0	0	0	0.0	-0.5276231536613392	-43.89999999999999
R_yl8ERFtDp6Vy9UJ	Teammates	1	0	1	1	CellphoneStory	0.0	100.0	Care	0	0	1	54.0	0.5666383860855823	-43.89999999999999
R_2ayL3qqY8NA6Kp9	Close Friends	1	0	1	2	CellphoneStory	75.0	100.0	Care	0	0	0	92.0	0.9717410449941004	-43.89999999999999
R_2bVtuE5V4uIOAlo	Mother - Child (under 18 y/o)	1	0	1	3	CellphoneStory	87.0	82.0	Care	1	1	0	100.0	1.1425013055413868	-43.89999999999999
R_2e5zCCauepv3A9I	Strangers	0	0	1	3	CellphoneStory	35.0	90.0	Care	1	1	0	0.0	-0.5276231536613392	-43.89999999999999
R_3p9HkuavSJ6gsAd	Boss - Employee	0	0	1	1	CellphoneStory	13.0	93.0	Care	0	0	0	16.0	-0.02988224728746395	-43.89999999999999
R_zSWDtG0av3fD0KB	Father - Child (under 18 y/o)	1	0	0	4	CellphoneStory	100.0	72.0	Care	1	1	1	100.0	1.124184228093217	-43.89999999999999
R_bgequoLsIgURT6V	Mother - Child (under 18 y/o)	0	1	1	3	CellphoneStory	68.0	77.0	Care	1	1	1	100.0	1.1425013055413868	-43.89999999999999
R_1myGNiHSjJxf710	Romantic Partners	0	1	0	3	CellphoneStory	76.0	66.0	Care	1	1	1	100.0	1.1086874357587202	-43.89999999999999
R_3PWXakqLi7rRatm	Strangers	0	1	1	3	CellphoneStory	40.0	61.0	Care	1	1	1	0.0	-0.5276231536613392	-43.89999999999999
R_x9kx0skH5EIkTM5	Siblings	0	1	1	3	CellphoneStory	77.0	76.0	Care	0	1	0	100.0	1.0221281424518405	-43.89999999999999
R_PGUfHIKMvB2NHVL	Close Friends	0	0	1	1	CellphoneStory	75.0	62.0	Care	0	0	1	92.0	0.9717410449941004	-43.89999999999999
R_wShNTvIaJ2Efy3n	Boss - Employee	0	0	1	2	CellphoneStory	7.0	25.0	Care	0	0	1	16.0	-0.02988224728746395	-43.89999999999999
R_2CP27uAxL3Tuko5	Father - Child (under 18 y/o)	0	0	1	2	CellphoneStory	55.0	100.0	Care	1	1	0	100.0	1.124184228093217	-43.89999999999999
R_31uc6Bod4SCgYoc	Roommates / Housemates	1	0	1	3	CellphoneStory	19.0	82.0	Care	0	0	0	25.0	0.17860442190332654	-43.89999999999999
R_W2IBDSIUEXipS6t	Siblings	0	0	1	4	CellphoneStory	60.0	25.0	Care	1	1	0	100.0	1.0221281424518405	-43.89999999999999
R_1dHujan9Oxa8Max	Close Friends	0	0	1	3	CellphoneStory	5.0	58.0	Care	1	1	0	92.0	0.9717410449941004	-43.89999999999999
R_ukTbvKFIFzsrDoJ	Friends-with-Benefits	0	0	1	3	CellphoneStory	6.0	92.0	Care	1	1	1	30.0	0.2264161222110808	-43.89999999999999
R_1dBriq6miJHXm1u	Romantic Partners	0	0	1	4	CellphoneStory	71.0	16.0	Care	1	1	1	100.0	1.1086874357587202	-43.89999999999999
R_2SJQ9LZpUdV0zII	Mother - Child (under 18 y/o)	0	1	1	3	CellphoneStory	99.0	79.0	Care	1	1	0	100.0	1.1425013055413868	-43.89999999999999
R_Ap13pbZ2F8KLTIR	Strangers	0	1	0	1	CellphoneStory	50.0	60.0	Care	0	0	0	0.0	-0.5276231536613392	-43.89999999999999
R_11dvybtmV0sQVLx	Siblings	0	0	0	3	CellphoneStory	100.0	82.0	Care	1	1	1	100.0	1.0221281424518405	-43.89999999999999
R_1o5qt9KwRdGYf2i	Friends-with-Benefits	0	0	1	3	CellphoneStory	6.0	73.0	Care	0	1	1	30.0	0.2264161222110808	-43.89999999999999
R_10oNP8vBWTbX1ec	Roommates / Housemates	1	0	1	3	CellphoneStory	60.0	60.0	Care	1	1	0	25.0	0.17860442190332654	-43.89999999999999
R_pA7sfHiMafAmZGh	Teammates	0	0	1	3	CellphoneStory	30.0	100.0	Care	0	0	1	54.0	0.5666383860855823	-43.89999999999999
R_1f2GbzEwduNCqvH	Father - Child (under 18 y/o)	0	1	0	3	CellphoneStory	97.0	10.0	Care	0	0	0	100.0	1.124184228093217	-43.89999999999999
R_2VaNuYm6F3v9wPH	Mother - Child (under 18 y/o)	0	1	0	3	CellphoneStory	77.0	89.0	Care	1	1	0	100.0	1.1425013055413868	-43.89999999999999
R_3Dkjpj0jiipgLVr	Boss - Employee	1	1	1	2	CellphoneStory	45.0	17.0	Care	1	1	1	16.0	-0.02988224728746395	-43.89999999999999
R_YWGppgUKQKgF2CJ	Siblings	0	0	0	3	CellphoneStory	49.0	62.0	Care	0	0	0	100.0	1.0221281424518405	-43.89999999999999
R_7OKX6aOa3BUpb9L	Boss - Employee	1	0	0	2	CellphoneStory	37.0	71.0	Care	1	1	0	16.0	-0.02988224728746395	-43.89999999999999
R_2VPk8pnTdT0PQCF	Roommates / Housemates	0	0	1	4	CellphoneStory	35.0	6.0	Care	0	0	0	25.0	0.17860442190332654	-43.89999999999999
R_3EuSOa8ovlg03lq	Mother - Child (under 18 y/o)	0	1	0	1	CellphoneStory	77.0	63.0	Care	1	1	0	100.0	1.1425013055413868	-43.89999999999999
R_sHXPAWzsSeOPAHv	Friends-with-Benefits	1	0	0	3	CellphoneStory	28.0	54.0	Care	1	1	1	30.0	0.2264161222110808	-43.89999999999999
R_Y6oBJtuvOgdo8Kd	Close Friends	0	0	1	2	CellphoneStory	66.0	68.0	Care	1	1	0	92.0	0.9717410449941004	-43.89999999999999
R_1pWFzg24AxhHU6d	Romantic Partners	1	0	1	1	CellphoneStory	59.0	40.0	Care	1	1	0	100.0	1.1086874357587202	-43.89999999999999
R_AKwulk6doZYRot3	Siblings	1	0	1	2	CellphoneStory	80.0	85.0	Care	0	0	1	100.0	1.0221281424518405	-43.89999999999999
R_1q24QL1zltl0hia	Close Friends	0	0	0	3	CellphoneStory	85.0	95.0	Care	0	1	1	92.0	0.9717410449941004	-43.89999999999999
R_pJJgbWWE9L2aJqN	Romantic Partners	0	0	0	1	CellphoneStory	80.0	44.0	Care	1	1	0	100.0	1.1086874357587202	-43.89999999999999
R_1C28APNVdBD4k5I	Roommates / Housemates	1	0	0	1	CellphoneStory	70.0	95.0	Care	1	1	1	25.0	0.17860442190332654	-43.89999999999999
R_2ZVUkycsR2SGNnU	Friends-with-Benefits	0	1	0	2	CellphoneStory	75.0	67.0	Care	1	1	0	30.0	0.2264161222110808	-43.89999999999999
R_9vo1hY5dQ9jDJKN	Teammates	1	0	0	1	CellphoneStory	100.0	80.0	Care	1	1	1	54.0	0.5666383860855823	-43.89999999999999
R_3kpqsuHrk3zVGU7	Strangers	1	0	0	2	CellphoneStory	61.0	33.0	Care	1	0	1	0.0	-0.5276231536613392	-43.89999999999999
R_1OqvmDBzeSVeP9r	Father - Child (under 18 y/o)	1	0	1	3	CellphoneStory	100.0	100.0	Care	1	1	1	100.0	1.124184228093217	-43.89999999999999
R_O6H9tuON5N8BjFL	Teammates	0	1	0	3	CellphoneStory	86.0	70.0	Care	0	1	1	54.0	0.5666383860855823	-43.89999999999999
R_bggYvqhKEtejYfD	Close Friends	1	0	0	3	CellphoneStory	50.0	18.0	Care	1	1	1	92.0	0.9717410449941004	-43.89999999999999
R_3qjlOZayZLjnvQd	Romantic Partners	1	1	1	2	CellphoneStory	80.0	100.0	Care	0	0	0	100.0	1.1086874357587202	-43.89999999999999
R_1rq66Q1HWifWYMS	Boss - Employee	0	0	1	3	CellphoneStory	25.0	25.0	Care	1	1	0	16.0	-0.02988224728746395	-43.89999999999999
R_1I5bu7pQE5RFWP4	Father - Child (under 18 y/o)	0	1	0	2	CellphoneStory	100.0	75.0	Care	1	1	0	100.0	1.124184228093217	-43.89999999999999
R_1jf7S7mLscbbvD5	Mother - Child (under 18 y/o)	0	1	0	1	CellphoneStory	65.0	78.0	Care	0	0	0	100.0	1.1425013055413868	-43.89999999999999
R_2ZWZDZg5QidyxhS	Strangers	0	0	0	2	CellphoneStory	19.0	63.0	Care	1	1	0	0.0	-0.5276231536613392	-43.89999999999999
R_23dWrlyVlY63bBS	Friends-with-Benefits	0	1	1	1	CellphoneStory	30.0	75.0	Care	0	0	0	30.0	0.2264161222110808	-43.89999999999999
R_1gpZZaL66QEx6r0	Romantic Partners	1	1	0	3	CellphoneStory	67.0	42.0	Care	1	1	1	100.0	1.1086874357587202	-43.89999999999999
R_3O1hDtNWjJhqtrD	Friends-with-Benefits	0	1	0	2	CellphoneStory	70.0	25.0	Care	1	1	1	30.0	0.2264161222110808	-43.89999999999999
R_1KpCyFlnRDPamlK	Strangers	1	0	1	4	CellphoneStory	60.0	60.0	Care	1	1	0	0.0	-0.5276231536613392	-43.89999999999999
R_3nOsmaGiOHXHpeI	Siblings	0	1	1	1	CellphoneStory	29.0	100.0	Care	0	0	1	100.0	1.0221281424518405	-43.89999999999999
R_cLW1ukZbv9eQiIh	Boss - Employee	1	0	0	2	CellphoneStory	25.0	33.0	Care	0	0	0	16.0	-0.02988224728746395	-43.89999999999999
R_sZouJeqgelYdkAx	Mother - Child (under 18 y/o)	0	0	1	2	CellphoneStory	41.0	86.0	Care	1	1	0	100.0	1.1425013055413868	-43.89999999999999
R_1FG4lNb6d10OcrP	Father - Child (under 18 y/o)	0	1	1	2	CellphoneStory	62.0	71.0	Care	1	1	1	100.0	1.124184228093217	-43.89999999999999
R_3ltRyCXlS14QIne	Roommates / Housemates	1	0	1	3	CellphoneStory	83.0	48.0	Care	1	1	0	25.0	0.17860442190332654	-43.89999999999999
R_2uVygHSlcJkyqyA	Close Friends	0	1	1	3	CellphoneStory	74.0	62.0	Care	0	0	1	92.0	0.9717410449941004	-43.89999999999999
R_1QLCA5eDRj12HDw	Teammates	0	0	0	2	CellphoneStory	60.0	63.0	Care	0	1	0	54.0	0.5666383860855823	-43.89999999999999
R_10ZzKDRBmsyqDXO	Strangers	0	0	1	3	CellphoneStory	85.0	29.0	Care	0	0	1	0.0	-0.5276231536613392	-43.89999999999999
R_2PBy5wbyDZunM1e	Close Friends	1	0	1	4	CellphoneStory	60.0	35.0	Care	1	1	0	92.0	0.9717410449941004	-43.89999999999999
R_1kM0S8M2A0K4yW0	Mother - Child (under 18 y/o)	0	0	1	3	CellphoneStory	60.0	64.0	Care	1	1	1	100.0	1.1425013055413868	-43.89999999999999
R_2VvWRRmlpU0L1hI	Roommates / Housemates	1	0	1	2	CellphoneStory	88.0	51.0	Care	0	0	0	25.0	0.17860442190332654	-43.89999999999999
R_1EhDzBX0cJk0n2d	Father - Child (under 18 y/o)	0	1	0	2	CellphoneStory	24.0	51.0	Care	0	0	1	100.0	1.124184228093217	-43.89999999999999
R_2VOaRJr0HNeydIV	Boss - Employee	0	0	1	3	CellphoneStory	63.0	56.0	Care	0	0	1	16.0	-0.02988224728746395	-43.89999999999999
R_psXuOOcT9rHB3CV	Friends-with-Benefits	0	1	1	2	CellphoneStory	56.0	58.0	Care	1	0	1	30.0	0.2264161222110808	-43.89999999999999
R_UzKqwYN0ZaaKFY5	Teammates	1	0	0	3	CellphoneStory	86.0	59.0	Care	0	0	0	54.0	0.5666383860855823	-43.89999999999999
R_3OqN05DzYIT01ow	Siblings	1	1	0	2	CellphoneStory	86.0	92.0	Care	1	1	1	100.0	1.0221281424518405	-43.89999999999999
R_2rUvPclfeRwhK6e	Strangers	0	1	0	3	CellphoneStory	72.0	25.0	Care	0	0	1	0.0	-0.5276231536613392	-43.89999999999999
R_2VyYaRKxqx8GvOU	Romantic Partners	0	1	0	3	CellphoneStory	84.0	65.0	Care	1	1	1	100.0	1.1086874357587202	-43.89999999999999
R_1dsty2I9Lx8cPxV	Siblings	1	1	1	3	CellphoneStory	69.0	72.0	Care	1	1	1	100.0	1.0221281424518405	-43.89999999999999
R_3IQrIjgy4myd3Mr	Romantic Partners	0	1	1	4	CellphoneStory	79.0	83.0	Care	1	1	1	100.0	1.1086874357587202	-43.89999999999999
R_2XjKJuVLdMFzn8q	Roommates / Housemates	0	1	1	2	CellphoneStory	62.0	37.0	Care	1	1	1	25.0	0.17860442190332654	-43.89999999999999
R_5vc8LawcJ2VpgdP	Boss - Employee	0	0	1	2	CellphoneStory	55.0	59.0	Care	0	1	0	16.0	-0.02988224728746395	-43.89999999999999
R_30jUWTuYSyZzrz2	Friends-with-Benefits	1	0	1	3	CellphoneStory	51.0	73.0	Care	0	0	1	30.0	0.2264161222110808	-43.89999999999999
R_2alF0BfOyZYgenM	Mother - Child (under 18 y/o)	1	0	1	2	CellphoneStory	60.0	63.0	Care	1	1	0	100.0	1.1425013055413868	-43.89999999999999
R_5hhO0X8jr9Wy0ff	Father - Child (under 18 y/o)	0	0	1	1	CellphoneStory	88.0	100.0	Care	0	0	0	100.0	1.124184228093217	-43.89999999999999
R_1lfytIjSqUan3LH	Roommates / Housemates	0	1	0	2	CellphoneStory	97.0	100.0	Care	0	0	0	25.0	0.17860442190332654	-43.89999999999999
R_1DxaRnlSy1rVCV9	Boss - Employee	0	1	1	4	CellphoneStory	96.0	28.0	Care	0	0	1	16.0	-0.02988224728746395	-43.89999999999999
R_1H2fSJnqytaGr0Y	Romantic Partners	0	0	1	3	CellphoneStory	56.0	76.0	Care	0	0	0	100.0	1.1086874357587202	-43.89999999999999
R_AysYGdThd1IPO7v	Friends-with-Benefits	1	0	0	1	CellphoneStory	30.0	93.0	Care	0	0	1	30.0	0.2264161222110808	-43.89999999999999
R_3j8JeiIuzQQ0Fny	Roommates / Housemates	1	0	1	2	CellphoneStory	51.0	100.0	Care	1	1	0	25.0	0.17860442190332654	-43.89999999999999
R_2akR2eVSkEWO2Ls	Close Friends	0	0	0	3	CellphoneStory	100.0	90.0	Care	0	0	1	92.0	0.9717410449941004	-43.89999999999999
R_1fa9k9PlUVIk9Og	Teammates	0	0	0	1	CellphoneStory	90.0	80.0	Care	0	0	1	54.0	0.5666383860855823	-43.89999999999999
R_2fkBjpOaIuB7PyS	Strangers	1	1	1	3	CellphoneStory	60.0	76.0	Care	1	1	0	0.0	-0.5276231536613392	-43.89999999999999
R_27wo2Hdup6ybCvH	Siblings	0	0	1	3	CellphoneStory	85.0	87.0	Care	0	0	1	100.0	1.0221281424518405	-43.89999999999999
R_BxGgk2AiJxQYgrn	Romantic Partners	0	1	0	1	CellphoneStory	71.0	56.0	Care	0	0	1	100.0	1.1086874357587202	-43.89999999999999
R_3QWpeSl6n1VMHTO	Mother - Child (under 18 y/o)	0	1	0	2	CellphoneStory	50.0	90.0	Care	1	1	1	100.0	1.1425013055413868	-43.89999999999999
R_3HByPaosVIvz17m	Close Friends	1	0	0	3	CellphoneStory	61.0	15.0	Care	1	1	0	92.0	0.9717410449941004	-43.89999999999999
R_3NDRVl9zBSwiPlq	Father - Child (under 18 y/o)	0	1	1	3	CellphoneStory	93.0	93.0	Care	1	1	1	100.0	1.124184228093217	-43.89999999999999
R_eVbbHTNuHr7e8AF	Friends-with-Benefits	0	1	1	3	CellphoneStory	74.0	76.0	Care	1	1	1	30.0	0.2264161222110808	-43.89999999999999
R_bmyC2XRGP8Mgk7v	Close Friends	0	0	1	3	CellphoneStory	70.0	80.0	Care	1	1	0	92.0	0.9717410449941004	-43.89999999999999
R_1C8ZyrRsX6pigpe	Mother - Child (under 18 y/o)	0	1	0	2	CellphoneStory	90.0	14.0	Care	1	1	0	100.0	1.1425013055413868	-43.89999999999999
R_2X4fM7db0laJR0S	Boss - Employee	0	1	1	2	CellphoneStory	92.0	70.0	Care	0	0	0	16.0	-0.02988224728746395	-43.89999999999999
R_21gPX9GOz1ilspN	Roommates / Housemates	0	0	1	3	CellphoneStory	36.0	96.0	Care	1	1	1	25.0	0.17860442190332654	-43.89999999999999
R_sKW5rwqDs7BvVex	Siblings	1	0	1	2	CellphoneStory	0.0	100.0	Care	0	0	0	100.0	1.0221281424518405	-43.89999999999999
R_2amqodBm4UdOMqw	Romantic Partners	0	0	1	2	CellphoneStory	90.0	20.0	Care	0	0	0	100.0	1.1086874357587202	-43.89999999999999
R_3JrBAN2WNv3DCWu	Father - Child (under 18 y/o)	0	0	1	3	CellphoneStory	90.0	11.0	Care	1	0	1	100.0	1.124184228093217	-43.89999999999999
R_reE1Se2Y0E5YTtf	Teammates	0	0	1	2	CellphoneStory	15.0	20.0	Care	0	1	0	54.0	0.5666383860855823	-43.89999999999999
R_2rGCBgxguQuGvZe	Strangers	0	0	1	3	CellphoneStory	75.0	65.0	Care	0	0	1	0.0	-0.5276231536613392	-43.89999999999999
R_2SoX1KI7t7tIqWk	Siblings	0	0	1	3	CellphoneStory	70.0	65.0	Care	0	0	0	100.0	1.0221281424518405	-43.89999999999999
R_WdHltkcpxeXHIOZ	Romantic Partners	0	0	1	3	CellphoneStory	90.0	85.0	Care	0	0	0	100.0	1.1086874357587202	-43.89999999999999
R_BzeWMFnjSXOSWqt	Roommates / Housemates	1	0	1	1	CellphoneStory	0.0	12.0	Care	0	0	1	25.0	0.17860442190332654	-43.89999999999999
R_1Icz6Li0oAq8Bgd	Friends-with-Benefits	1	1	1	3	CellphoneStory	100.0	70.0	Care	1	1	0	30.0	0.2264161222110808	-43.89999999999999
R_puaHnlltGoYsuRP	Mother - Child (under 18 y/o)	0	0	0	4	CellphoneStory	51.0	31.0	Care	1	1	1	100.0	1.1425013055413868	-43.89999999999999
R_3PsDDlOCTPwT5CW	Close Friends	0	0	1	3	CellphoneStory	25.0	82.0	Care	0	1	0	92.0	0.9717410449941004	-43.89999999999999
R_2Qs7L4ArZD5Dp8w	Strangers	0	1	0	3	CellphoneStory	76.0	56.0	Care	1	1	1	0.0	-0.5276231536613392	-43.89999999999999
R_3yK35x3RPBoznRD	Boss - Employee	0	1	0	1	CellphoneStory	79.0	51.0	Care	1	1	1	16.0	-0.02988224728746395	-43.89999999999999
R_1Kw1eeptyCGogDm	Mother - Child (under 18 y/o)	0	0	1	0	CellphoneStory	75.0	9.0	Care	0	1	0	100.0	1.1425013055413868	-43.89999999999999
R_3iL1Q0LKWHX3qMo	Close Friends	0	0	1	4	CellphoneStory	17.0	30.0	Care	1	1	1	92.0	0.9717410449941004	-43.89999999999999
R_28S76lSEwN9e3c5	Father - Child (under 18 y/o)	1	1	1	3	CellphoneStory	70.0	92.0	Care	0	0	0	100.0	1.124184228093217	-43.89999999999999
R_1r0ndvL6qMpyqu2	Romantic Partners	0	1	1	3	CellphoneStory	88.0	72.0	Care	0	0	0	100.0	1.1086874357587202	-43.89999999999999
R_1NCYhR7DTamtPxP	Friends-with-Benefits	1	0	1	4	CellphoneStory	38.0	54.0	Care	1	1	0	30.0	0.2264161222110808	-43.89999999999999
R_2PbayTozdVoK0Yb	Siblings	0	0	0	2	CellphoneStory	39.0	67.0	Care	1	1	0	100.0	1.0221281424518405	-43.89999999999999
R_cOMBMYlgXEFNUbf	Roommates / Housemates	0	0	0	3	CellphoneStory	60.0	30.0	Care	1	1	0	25.0	0.17860442190332654	-43.89999999999999
R_2f71nlcWbO01ASL	Strangers	0	1	1	3	CellphoneStory	58.0	90.0	Care	1	1	1	0.0	-0.5276231536613392	-43.89999999999999
R_2ctixQHFTjVJOj2	Teammates	0	0	0	3	CellphoneStory	60.0	100.0	Care	1	1	0	54.0	0.5666383860855823	-43.89999999999999
R_3fHUdlxWHI0m7fT	Father - Child (under 18 y/o)	1	0	1	2	CellphoneStory	65.0	79.0	Care	1	0	0	100.0	1.124184228093217	-43.89999999999999
R_22Lf8ZHjGiXjstD	Teammates	1	0	0	2	CellphoneStory	8.0	100.0	Care	0	0	1	54.0	0.5666383860855823	-43.89999999999999
R_1OlWLBMiPXKqi8E	Father - Child (under 18 y/o)	0	0	1	3	CellphoneStory	48.0	67.0	Care	0	0	0	100.0	1.124184228093217	-43.89999999999999
R_3ipVyPj8jsLiG0Z	Romantic Partners	1	1	1	2	CellphoneStory	92.0	11.0	Care	0	1	0	100.0	1.1086874357587202	-43.89999999999999
R_1rl9UMIw6KydSZR	Boss - Employee	0	0	1	3	CellphoneStory	100.0	66.0	Care	0	1	1	16.0	-0.02988224728746395	-43.89999999999999
R_3lVTMfknZAlFwfQ	Close Friends	0	0	1	4	CellphoneStory	71.0	74.0	Care	0	1	0	92.0	0.9717410449941004	-43.89999999999999
R_1r7wGq1RzkpnmqV	Strangers	1	1	1	2	CellphoneStory	4.0	92.0	Care	0	0	0	0.0	-0.5276231536613392	-43.89999999999999
R_3L7jKl1Cg0jqEuE	Mother - Child (under 18 y/o)	0	0	0	2	CellphoneStory	66.0	60.0	Care	0	0	0	100.0	1.1425013055413868	-43.89999999999999
R_3KHI0wkPwg6fycp	Teammates	0	0	1	3	CellphoneStory	90.0	25.0	Care	0	0	1	54.0	0.5666383860855823	-43.89999999999999
R_25KJ7zNlhyebTec	Father - Child (under 18 y/o)	0	1	0	1	CellphoneStory	89.0	37.0	Care	1	1	0	100.0	1.124184228093217	-43.89999999999999
R_2rBjvJloze096en	Boss - Employee	1	0	0	3	CellphoneStory	64.0	63.0	Care	1	1	1	16.0	-0.02988224728746395	-43.89999999999999
R_9LFU8AZuxwdsRP3	Romantic Partners	1	0	1	4	CellphoneStory	100.0	33.0	Care	1	1	1	100.0	1.1086874357587202	-43.89999999999999
R_1EajYhVpvNN7fPo	Close Friends	1	0	0	1	CellphoneStory	88.0	76.0	Care	0	0	1	92.0	0.9717410449941004	-43.89999999999999
R_25QnAmOVbDIH1TJ	Roommates / Housemates	1	0	1	3	CellphoneStory	51.0	66.0	Care	0	0	0	25.0	0.17860442190332654	-43.89999999999999
R_1DCqpUqSTcTRHdD	Friends-with-Benefits	0	0	0	3	CellphoneStory	87.0	100.0	Care	1	0	0	30.0	0.2264161222110808	-43.89999999999999
R_2TvZXW92OZyp8gb	Siblings	1	0	1	3	CellphoneStory	70.0	100.0	Care	1	1	0	100.0	1.0221281424518405	-43.89999999999999
R_bEoPu30VAIhKzWF	Strangers	0	0	0	2	CellphoneStory	60.0	100.0	Care	1	0	0	0.0	-0.5276231536613392	-43.89999999999999
R_pcPRrxX9pdJ0FIB	Romantic Partners	1	0	1	3	CellphoneStory	63.0	90.0	Care	0	0	1	100.0	1.1086874357587202	-43.89999999999999
R_1Iy3bUXz7awIZSM	Siblings	0	1	0	2	CellphoneStory	32.0	66.0	Care	1	1	1	100.0	1.0221281424518405	-43.89999999999999
R_3dPQPWmU2a7V2K6	Boss - Employee	1	0	1	3	CellphoneStory	94.0	39.0	Care	1	1	0	16.0	-0.02988224728746395	-43.89999999999999
R_PYQ7tE6lV0usf9T	Strangers	1	0	0	2	CellphoneStory	78.0	85.0	Care	1	0	0	0.0	-0.5276231536613392	-43.89999999999999
R_71De2ysbHE4TxJL	Father - Child (under 18 y/o)	0	1	1	3	CellphoneStory	90.0	90.0	Care	0	0	1	100.0	1.124184228093217	-43.89999999999999
R_2Y4fmGMM2H6zLvW	Mother - Child (under 18 y/o)	0	0	1	3	CellphoneStory	90.0	95.0	Care	0	0	1	100.0	1.1425013055413868	-43.89999999999999
R_2xJMZhzZBtwVxA2	Close Friends	0	1	1	3	CellphoneStory	75.0	80.0	Care	1	0	0	92.0	0.9717410449941004	-43.89999999999999
R_1dBuRCQ6E09b46b	Friends-with-Benefits	0	0	0	1	CellphoneStory	60.0	42.0	Care	1	1	0	30.0	0.2264161222110808	-43.89999999999999
R_2CwYyJbuI1eImni	Roommates / Housemates	1	0	0	3	CellphoneStory	50.0	100.0	Care	1	1	0	25.0	0.17860442190332654	-43.89999999999999
R_e4dwTgRPFQtrIit	Strangers	0	0	0	2	CellphoneStory	19.0	61.0	Care	1	1	0	0.0	-0.5276231536613392	-43.89999999999999
R_2TF39EPSsAjtLqo	Father - Child (under 18 y/o)	0	1	1	3	CellphoneStory	70.0	40.0	Care	0	0	1	100.0	1.124184228093217	-43.89999999999999
R_3KrU7JJ9ktDm0qt	Romantic Partners	0	0	0	2	CellphoneStory	0.0	75.0	Care	1	1	0	100.0	1.1086874357587202	-43.89999999999999
R_25H2Ehmi05KLTrS	Close Friends	1	0	0	2	CellphoneStory	87.0	90.0	Care	0	0	1	92.0	0.9717410449941004	-43.89999999999999
R_1mmvhPRgyyG4cAE	Mother - Child (under 18 y/o)	0	0	1	4	CellphoneStory	60.0	46.0	Care	0	0	1	100.0	1.1425013055413868	-43.89999999999999
R_2DYdvzKTLbLNyhY	Teammates	1	1	0	2	CellphoneStory	66.0	74.0	Care	1	1	0	54.0	0.5666383860855823	-43.89999999999999
R_1LU69TxqJ73vqMe	Boss - Employee	0	0	0	3	CellphoneStory	37.0	67.0	Care	0	0	1	16.0	-0.02988224728746395	-43.89999999999999
R_2OYMCrqgnU9P5df	Friends-with-Benefits	0	0	1	3	CellphoneStory	35.0	60.0	Care	1	1	0	30.0	0.2264161222110808	-43.89999999999999
R_1odsBWBl2LhsSVQ	Roommates / Housemates	1	0	0	3	CellphoneStory	50.0	65.0	Care	1	1	0	25.0	0.17860442190332654	-43.89999999999999
R_XgZW6G1SZBSUKCR	Boss - Employee	1	0	0	1	CellphoneStory	71.0	59.0	Care	1	1	0	16.0	-0.02988224728746395	-43.89999999999999
R_1AEX8inquLO78bf	Roommates / Housemates	1	0	1	2	CellphoneStory	100.0	0.0	Care	1	1	0	25.0	0.17860442190332654	-43.89999999999999
R_2ZQunRdgqcMVmTn	Close Friends	1	0	1	4	CellphoneStory	60.0	100.0	Care	1	1	0	92.0	0.9717410449941004	-43.89999999999999
R_2EnRQoHuHSDARth	Siblings	1	0	1	2	CellphoneStory	27.0	100.0	Care	0	1	1	100.0	1.0221281424518405	-43.89999999999999
R_2qpDqzUAbx18M82	Strangers	0	0	0	3	CellphoneStory	33.0	87.0	Care	0	0	1	0.0	-0.5276231536613392	-43.89999999999999
R_1DTQbHM66Eyquz5	Mother - Child (under 18 y/o)	1	0	1	2	CellphoneStory	90.0	45.0	Care	1	0	1	100.0	1.1425013055413868	-43.89999999999999
R_2WOTZZcCQGjNPBO	Romantic Partners	1	0	1	3	CellphoneStory	76.0	50.0	Care	0	0	0	100.0	1.1086874357587202	-43.89999999999999
R_3qdjzvJPFWIdtbA	Friends-with-Benefits	1	1	1	3	CellphoneStory	95.0	25.0	Care	0	0	1	30.0	0.2264161222110808	-43.89999999999999
R_2WCQ3ZWMXlo3o5t	Friends-with-Benefits	1	1	0	3	CellphoneStory	39.0	54.0	Care	1	1	0	30.0	0.2264161222110808	-43.89999999999999
R_3ME9nmndpaT9OQH	Father - Child (under 18 y/o)	0	0	0	2	CellphoneStory	67.0	53.0	Care	1	0	1	100.0	1.124184228093217	-43.89999999999999
R_1FEbfcXxurhFcgd	Close Friends	0	0	1	4	CellphoneStory	74.0	17.0	Care	1	1	0	92.0	0.9717410449941004	-43.89999999999999
R_3nTKEmXPgmlnMQn	Strangers	1	0	1	2	CellphoneStory	15.0	75.0	Care	1	1	1	0.0	-0.5276231536613392	-43.89999999999999
R_3sidweM3ucRcKOE	Romantic Partners	0	1	1	3	CellphoneStory	56.0	32.0	Care	0	1	0	100.0	1.1086874357587202	-43.89999999999999
R_3CZyTVzLBSuLTOS	Mother - Child (under 18 y/o)	0	0	0	3	CellphoneStory	75.0	90.0	Care	0	0	1	100.0	1.1425013055413868	-43.89999999999999
R_2U3LgJPSgWq7Nub	Siblings	0	0	1	2	CellphoneStory	80.0	30.0	Care	1	0	1	100.0	1.0221281424518405	-43.89999999999999
R_2bWByHSeH1pTzaK	Boss - Employee	0	0	1	4	CellphoneStory	77.0	57.0	Care	0	0	0	16.0	-0.02988224728746395	-43.89999999999999
R_1ONXUdMy0xVwtC2	Teammates	1	0	1	4	CellphoneStory	0.0	4.0	Care	0	1	0	54.0	0.5666383860855823	-43.89999999999999
R_3ReaAHHTBro7l5W	Roommates / Housemates	1	0	1	3	CellphoneStory	65.0	39.0	Care	0	0	0	25.0	0.17860442190332654	-43.89999999999999
R_2sducwy4GLlTXIs	Romantic Partners	1	0	0	2	CellphoneStory	5.0	85.0	Care	0	0	0	100.0	1.1086874357587202	-43.89999999999999
R_vuxPe87aLWEqbJv	Siblings	1	0	0	2	CellphoneStory	50.0	100.0	Care	1	1	0	100.0	1.0221281424518405	-43.89999999999999
R_3qZM99yt1Q03OSm	Strangers	1	1	0	2	CellphoneStory	0.0	75.0	Care	0	0	0	0.0	-0.5276231536613392	-43.89999999999999
R_2BzCFMZLsQifypu	Close Friends	0	1	0	2	CellphoneStory	80.0	81.0	Care	1	1	0	92.0	0.9717410449941004	-43.89999999999999
R_2OMVtWadU2rttPH	Friends-with-Benefits	1	0	1	1	CellphoneStory	75.0	80.0	Care	0	0	0	30.0	0.2264161222110808	-43.89999999999999
R_3dM3aWTlu2nMa7J	Father - Child (under 18 y/o)	0	0	1	3	CellphoneStory	13.0	24.0	Care	0	1	0	100.0	1.124184228093217	-43.89999999999999
R_2XdDDgPO73Wrnmg	Roommates / Housemates	1	0	0	2	CellphoneStory	0.0	100.0	Care	1	1	0	25.0	0.17860442190332654	-43.89999999999999
R_2DOID8CAQQwpNNi	Boss - Employee	1	1	0	3	CellphoneStory	0.0	100.0	Care	1	1	0	16.0	-0.02988224728746395	-43.89999999999999
R_4ORSKoAu0Padc1r	Mother - Child (under 18 y/o)	0	0	0	4	CellphoneStory	90.0	90.0	Care	1	1	1	100.0	1.1425013055413868	-43.89999999999999
R_240M6ZYkS6Y4aid	Close Friends	1	0	0	3	CellphoneStory	78.0	36.0	Care	0	0	1	92.0	0.9717410449941004	-43.89999999999999
R_215pf4c4EDhVsPp	Siblings	0	0	1	4	CellphoneStory	39.0	91.0	Care	0	1	0	100.0	1.0221281424518405	-43.89999999999999
R_psLXJS8BFD2bs9r	Father - Child (under 18 y/o)	0	1	0	2	CellphoneStory	100.0	25.0	Care	1	1	0	100.0	1.124184228093217	-43.89999999999999
R_2v08PikfGW9ySo0	Boss - Employee	0	0	1	2	CellphoneStory	19.0	59.0	Care	1	1	0	16.0	-0.02988224728746395	-43.89999999999999
R_TjUY0oCiZKKwuLD	Teammates	1	1	1	3	CellphoneStory	60.0	63.0	Care	0	0	1	54.0	0.5666383860855823	-43.89999999999999
R_10Ix8R4bfg6GI6h	Romantic Partners	0	0	0	4	CellphoneStory	71.0	68.0	Care	1	1	1	100.0	1.1086874357587202	-43.89999999999999
R_2wns6JXqLfyJPio	Roommates / Housemates	0	0	0	2	CellphoneStory	62.0	62.0	Care	0	0	0	25.0	0.17860442190332654	-43.89999999999999
R_3LdocmTjrKNb8is	Mother - Child (under 18 y/o)	0	0	0	3	CellphoneStory	45.0	40.0	Care	0	0	0	100.0	1.1425013055413868	-43.89999999999999
R_2uUGh679FwJIaya	Romantic Partners	0	0	0	2	CellphoneStory	63.0	34.0	Care	1	1	0	100.0	1.1086874357587202	-43.89999999999999
R_3EnjquMh6sspdPs	Roommates / Housemates	1	0	1	3	CellphoneStory	72.0	69.0	Care	0	0	0	25.0	0.17860442190332654	-43.89999999999999
R_3JDH35KwKQGQpQK	Mother - Child (under 18 y/o)	0	1	1	3	CellphoneStory	65.0	75.0	Care	1	0	0	100.0	1.1425013055413868	-43.89999999999999
R_1FErx7wgd0jgANL	Teammates	0	1	1	3	CellphoneStory	10.0	5.0	Care	0	1	0	54.0	0.5666383860855823	-43.89999999999999
R_3p9I0p9o675P1GT	Father - Child (under 18 y/o)	0	1	1	3	CellphoneStory	60.0	74.0	Care	1	0	0	100.0	1.124184228093217	-43.89999999999999
R_CacMU4ZRnb8PVfj	Siblings	0	0	1	3	CellphoneStory	76.0	37.0	Care	0	0	0	100.0	1.0221281424518405	-43.89999999999999
R_8lhX5lEefPf3bJn	Boss - Employee	1	0	0	2	CellphoneStory	90.0	25.0	Care	0	0	1	16.0	-0.02988224728746395	-43.89999999999999
R_svOgRtb4fsCTSHT	Mother - Child (under 18 y/o)	1	0	0	2	CellphoneStory	100.0	76.0	Care	1	0	0	100.0	1.1425013055413868	-43.89999999999999
R_yOYzIlinGeqlkR3	Father - Child (under 18 y/o)	1	1	0	2	CellphoneStory	80.0	93.0	Care	1	1	1	100.0	1.124184228093217	-43.89999999999999
R_1jUuy4Mmsb86N3n	Roommates / Housemates	0	0	1	3	CellphoneStory	10.0	90.0	Care	1	1	0	25.0	0.17860442190332654	-43.89999999999999
R_1QKHHS0LsOHfqwe	Romantic Partners	1	0	0	2	CellphoneStory	55.0	36.0	Care	0	0	1	100.0	1.1086874357587202	-43.89999999999999
R_1lz7NhE87XgVkds	Teammates	0	0	1	4	CellphoneStory	26.0	17.0	Care	1	1	0	54.0	0.5666383860855823	-43.89999999999999
R_2vZeMsgF4QdGJou	Close Friends	0	0	1	2	CellphoneStory	30.0	76.0	Care	0	1	1	92.0	0.9717410449941004	-43.89999999999999
R_1FPTC3p0dJ4MGCo	Teammates	1	0	1	3	CellphoneStory	55.0	68.0	Care	0	1	1	54.0	0.5666383860855823	-43.89999999999999
R_27lOlGIDPXTbOlP	Friends-with-Benefits	1	0	1	3	CellphoneStory	52.0	65.0	Care	1	1	1	30.0	0.2264161222110808	-43.89999999999999
R_1CycAkFiIL5L51P	Boss - Employee	0	1	0	3	CellphoneStory	60.0	55.0	Care	0	0	0	16.0	-0.02988224728746395	-43.89999999999999
R_sGyyd9cJ3hraB5n	Boss - Employee	0	0	1	2	CellphoneStory	50.0	25.0	Care	0	0	1	16.0	-0.02988224728746395	-43.89999999999999
R_01AaJQGGLkaz8el	Strangers	0	0	0	4	CellphoneStory	55.0	56.0	Care	1	1	1	0.0	-0.5276231536613392	-43.89999999999999
R_2uJKXxtSJ1rdcfq	Roommates / Housemates	1	0	1	3	CellphoneStory	35.0	63.0	Care	1	1	0	25.0	0.17860442190332654	-43.89999999999999
R_3WWbCXkcrMJ3Am5	Friends-with-Benefits	1	0	1	3	CellphoneStory	100.0	100.0	Care	1	1	1	30.0	0.2264161222110808	-43.89999999999999
R_1QcJ5C1U49g8L20	Mother - Child (under 18 y/o)	0	0	1	3	CellphoneStory	37.0	75.0	Care	1	1	1	100.0	1.1425013055413868	-43.89999999999999
R_1KpB62sf5vpmmCN	Romantic Partners	0	0	1	3	CellphoneStory	90.0	60.0	Care	0	1	1	100.0	1.1086874357587202	-43.89999999999999
R_Dk4Um8dW6JvLIOZ	Father - Child (under 18 y/o)	0	0	0	2	CellphoneStory	100.0	98.0	Care	0	0	0	100.0	1.124184228093217	-43.89999999999999
R_2EhgE6MpyB3f9FW	Mother - Child (under 18 y/o)	0	1	0	3	CellphoneStory	80.0	80.0	Care	1	1	0	100.0	1.1425013055413868	-43.89999999999999
R_UR9ufBrqJbeeThn	Siblings	0	0	1	3	CellphoneStory	70.0	70.0	Care	1	1	0	100.0	1.0221281424518405	-43.89999999999999
R_1CkgWsIvh3U4Tv4	Friends-with-Benefits	0	0	1	4	CellphoneStory	40.0	65.0	Care	0	0	1	30.0	0.2264161222110808	-43.89999999999999
R_2qElwt4JsWKA7zW	Siblings	1	0	0	1	CellphoneStory	60.0	100.0	Care	0	1	0	100.0	1.0221281424518405	-43.89999999999999
R_1iqht5iqbIrcYMH	Teammates	0	0	0	4	CellphoneStory	18.0	61.0	Care	1	1	0	54.0	0.5666383860855823	-43.89999999999999
R_WDqDSczXLsrdMvn	Romantic Partners	0	1	0	4	CellphoneStory	85.0	60.0	Care	1	0	0	100.0	1.1086874357587202	-43.89999999999999
R_1onWAgUEXjcgu0r	Close Friends	0	0	1	4	CellphoneStory	58.0	90.0	Care	0	0	1	92.0	0.9717410449941004	-43.89999999999999
R_2QuLyfnWdSdylcy	Father - Child (under 18 y/o)	0	0	1	3	CellphoneStory	2.0	21.0	Care	0	0	0	100.0	1.124184228093217	-43.89999999999999
R_3JJkS4NIhAoFDW6	Strangers	1	0	0	4	CellphoneStory	68.0	89.0	Care	1	1	1	0.0	-0.5276231536613392	-43.89999999999999
R_2ts8I1KlbbRxxn5	Teammates	0	0	0	2	CellphoneStory	15.0	93.0	Care	0	0	0	54.0	0.5666383860855823	-43.89999999999999
R_3NJM7J6UUFaoXSo	Teammates	1	0	1	2	CellphoneStory	51.0	100.0	Care	1	1	0	54.0	0.5666383860855823	-43.89999999999999
R_3kAQgJqZXljF0mJ	Close Friends	0	1	0	2	CellphoneStory	79.0	11.0	Care	1	1	0	92.0	0.9717410449941004	-43.89999999999999
R_3IRylfZyGnF4wNf	Boss - Employee	0	0	1	4	CellphoneStory	0.0	59.0	Care	1	1	0	16.0	-0.02988224728746395	-43.89999999999999
R_31GzbcIIos1Dw88	Father - Child (under 18 y/o)	1	0	0	3	CellphoneStory	52.0	100.0	Care	0	0	0	100.0	1.124184228093217	-43.89999999999999
R_3RfmARpquDKgdHx	Friends-with-Benefits	1	1	0	2	CellphoneStory	73.0	100.0	Care	1	1	1	30.0	0.2264161222110808	-43.89999999999999
R_21BNyGcAJhO4ZFV	Mother - Child (under 18 y/o)	0	1	1	2	CellphoneStory	74.0	43.0	Care	0	1	1	100.0	1.1425013055413868	-43.89999999999999
R_rp8AoUSQemTc8a5	Father - Child (under 18 y/o)	0	0	0	3	CellphoneStory	42.0	71.0	Care	0	0	0	100.0	1.124184228093217	-43.89999999999999
R_1poF8om6Yj6izl8	Friends-with-Benefits	0	0	1	3	CellphoneStory	20.0	70.0	Care	1	1	0	30.0	0.2264161222110808	-43.89999999999999
R_1IE22abBfv20VQC	Siblings	0	0	1	2	CellphoneStory	0.0	10.0	Care	1	1	0	100.0	1.0221281424518405	-43.89999999999999
R_1n8aw06skP5DXfT	Mother - Child (under 18 y/o)	1	0	1	1	CellphoneStory	95.0	51.0	Care	0	0	0	100.0	1.1425013055413868	-43.89999999999999
R_1NFwqkdHVohps2u	Romantic Partners	1	0	0	1	CellphoneStory	100.0	0.0	Care	1	1	1	100.0	1.1086874357587202	-43.89999999999999
R_3HGtgEjTHxorv3I	Close Friends	0	0	0	2	CellphoneStory	90.0	50.0	Care	0	0	0	92.0	0.9717410449941004	-43.89999999999999
R_3OqzJonYnLMfvV5	Strangers	1	0	1	3	CellphoneStory	0.0	100.0	Care	1	0	0	0.0	-0.5276231536613392	-43.89999999999999
R_2RTSFbQ51a9UEqw	Roommates / Housemates	1	0	1	4	CellphoneStory	75.0	81.0	Care	1	1	0	25.0	0.17860442190332654	-43.89999999999999
R_s5RTIoneLzA5jj3	Boss - Employee	1	0	0	3	CellphoneStory	40.0	75.0	Care	0	0	1	16.0	-0.02988224728746395	-43.89999999999999
R_WBai5tidoK0AhqN	Father - Child (under 18 y/o)	0	0	1	3	CellphoneStory	71.0	0.0	Care	1	1	0	100.0	1.124184228093217	-43.89999999999999
R_3iOnCSuiah6UZf0	Close Friends	1	0	1	4	CellphoneStory	87.0	62.0	Care	0	1	0	92.0	0.9717410449941004	-43.89999999999999
R_uyugIMeBF044wNz	Romantic Partners	0	0	1	3	CellphoneStory	93.0	18.0	Care	1	0	1	100.0	1.1086874357587202	-43.89999999999999
R_2S9unhRKaOQosMx	Roommates / Housemates	1	0	1	2	CellphoneStory	54.0	53.0	Care	0	0	1	25.0	0.17860442190332654	-43.89999999999999
R_2fwzjkONt2GXgXe	Boss - Employee	0	0	0	1	CellphoneStory	90.0	40.0	Care	1	1	0	16.0	-0.02988224728746395	-43.89999999999999
R_20Pa8NPpniOcAXJ	Strangers	0	0	1	1	CellphoneStory	5.0	100.0	Care	1	0	0	0.0	-0.5276231536613392	-43.89999999999999
R_2rDht6GLeKFvjgT	Friends-with-Benefits	1	0	0	2	CellphoneStory	65.0	34.0	Care	0	1	1	30.0	0.2264161222110808	-43.89999999999999
R_2ZOkcQzOSOmcyTN	Mother - Child (under 18 y/o)	0	0	0	2	CellphoneStory	75.0	62.0	Care	1	1	0	100.0	1.1425013055413868	-43.89999999999999
R_22zgGVxzowelerZ	Boss - Employee	1	0	1	2	CellphoneStory	65.0	30.0	Care	0	0	1	16.0	-0.02988224728746395	-43.89999999999999
R_2QJxQs1T59Q32N9	Father - Child (under 18 y/o)	1	0	1	3	CellphoneStory	50.0	50.0	Care	0	0	0	100.0	1.124184228093217	-43.89999999999999
R_2Ehpmw9QiWjvgOk	Strangers	0	0	0	2	CellphoneStory	77.0	85.0	Care	1	1	0	0.0	-0.5276231536613392	-43.89999999999999
R_2cnsbFM73pUxr5y	Roommates / Housemates	0	0	0	2	CellphoneStory	42.0	61.0	Care	0	0	0	25.0	0.17860442190332654	-43.89999999999999
R_8jlSJQakMOBghLH	Teammates	1	0	0	2	CellphoneStory	70.0	5.0	Care	0	0	1	54.0	0.5666383860855823	-43.89999999999999
R_PYiIbcsMVBqdh5f	Friends-with-Benefits	0	0	1	2	CellphoneStory	65.0	50.0	Care	0	0	1	30.0	0.2264161222110808	-43.89999999999999
R_Didh30R3Xp6ootX	Romantic Partners	1	0	0	2	CellphoneStory	79.0	69.0	Care	1	1	0	100.0	1.1086874357587202	-43.89999999999999
R_XSyGECw3NlMgYs9	Close Friends	1	1	0	2	CellphoneStory	80.0	70.0	Care	1	1	0	92.0	0.9717410449941004	-43.89999999999999
R_1eFdCGcVbBNqJOU	Strangers	0	0	1	3	CellphoneStory	42.0	35.0	Care	0	1	0	0.0	-0.5276231536613392	-43.89999999999999
R_UrpQbSRjqXzcKtP	Siblings	0	1	1	3	CellphoneStory	100.0	22.0	Care	1	1	1	100.0	1.0221281424518405	-43.89999999999999
R_125SMQhFlhQAGMi	Teammates	0	0	1	2	CellphoneStory	23.0	100.0	Care	1	1	0	54.0	0.5666383860855823	-43.89999999999999
R_26ewxha1nLtlEqW	Roommates / Housemates	0	0	0	3	CellphoneStory	10.0	77.0	Care	1	1	0	25.0	0.17860442190332654	-43.89999999999999
R_2dTmS78bvEb1zyf	Siblings	1	0	1	4	CellphoneStory	55.0	74.0	Care	0	1	0	100.0	1.0221281424518405	-43.89999999999999
R_sihDpgjN8VIe0Qp	Mother - Child (under 18 y/o)	0	1	1	4	CellphoneStory	55.0	42.0	Care	1	0	0	100.0	1.1425013055413868	-43.89999999999999
R_3QM0iOCL5LlRYro	Romantic Partners	0	1	1	1	CellphoneStory	73.0	7.0	Care	1	1	1	100.0	1.1086874357587202	-43.89999999999999
R_1Ic0qhtSVnQVM4m	Close Friends	0	0	1	1	CellphoneStory	50.0	80.0	Care	0	0	0	92.0	0.9717410449941004	-43.89999999999999
R_1NtvwjEvO2fzoEv	Boss - Employee	0	0	1	2	CellphoneStory	70.0	55.0	Care	0	0	0	16.0	-0.02988224728746395	-43.89999999999999
R_Wr3ODWH1f2ho3ct	Friends-with-Benefits	1	1	0	2	CellphoneStory	68.0	75.0	Care	1	1	1	30.0	0.2264161222110808	-43.89999999999999
R_3Eu88Hpj44lHEtO	Strangers	1	0	1	2	CellphoneStory	20.0	80.0	Care	0	1	0	0.0	-0.5276231536613392	-43.89999999999999
R_2qCxTRWDnTcOIqa	Close Friends	0	0	0	2	CellphoneStory	66.0	58.0	Care	0	0	0	92.0	0.9717410449941004	-43.89999999999999
R_1gO5BLKQztgjkIm	Boss - Employee	0	1	0	3	CellphoneStory	50.0	68.0	Care	1	0	0	16.0	-0.02988224728746395	-43.89999999999999
R_s7L0XCi0G8zMdsR	Teammates	1	1	0	3	CellphoneStory	31.0	92.0	Care	1	1	1	54.0	0.5666383860855823	-43.89999999999999
R_1mwMC1ysEYEGDLh	Siblings	1	0	1	3	CellphoneStory	25.0	50.0	Care	0	0	0	100.0	1.0221281424518405	-43.89999999999999
R_1dAdisCUJ3ERyLK	Roommates / Housemates	1	1	1	3	CellphoneStory	56.0	64.0	Care	1	1	0	25.0	0.17860442190332654	-43.89999999999999
R_1KxKn3W0o17OSyR	Mother - Child (under 18 y/o)	1	1	1	4	CellphoneStory	68.0	0.0	Care	1	1	0	100.0	1.1425013055413868	-43.89999999999999
R_eVvrtgM6T5Vyt1f	Friends-with-Benefits	0	0	1	3	CellphoneStory	63.0	32.0	Care	0	1	1	30.0	0.2264161222110808	-43.89999999999999
R_1KdLR7GQXpbm6aU	Father - Child (under 18 y/o)	1	0	0	2	CellphoneStory	75.0	60.0	Care	0	0	1	100.0	1.124184228093217	-43.89999999999999
R_2PaLxzKVnSEsNA2	Roommates / Housemates	1	0	0	2	CellphoneStory	100.0	75.0	Care	0	0	1	25.0	0.17860442190332654	-43.89999999999999
R_T7zzvVY4zItaced	Close Friends	1	0	1	2	CellphoneStory	70.0	60.0	Care	1	1	0	92.0	0.9717410449941004	-43.89999999999999
R_3NvSZqasyakT7dg	Father - Child (under 18 y/o)	0	0	1	2	CellphoneStory	62.0	36.0	Care	0	0	0	100.0	1.124184228093217	-43.89999999999999
R_3JhjLZmQReW975x	Teammates	0	0	0	1	CellphoneStory	84.0	71.0	Care	1	1	0	54.0	0.5666383860855823	-43.89999999999999
R_2WBVWb80roUOPY5	Strangers	1	0	1	4	CellphoneStory	0.0	77.0	Care	0	0	1	0.0	-0.5276231536613392	-43.89999999999999
R_W9hmT0NsYv7YA4F	Siblings	0	0	0	2	CellphoneStory	51.0	100.0	Care	1	1	0	100.0	1.0221281424518405	-43.89999999999999
R_1Lce1VWxSnIRn02	Romantic Partners	1	1	1	3	CellphoneStory	65.0	90.0	Care	1	1	0	100.0	1.1086874357587202	-43.89999999999999
R_27Kh4VK5Xp3laUS	Boss - Employee	1	1	0	1	CellphoneStory	21.0	81.0	Care	1	1	1	16.0	-0.02988224728746395	-43.89999999999999
R_1DoFbGKIQpikC74	Friends-with-Benefits	0	1	0	3	CellphoneStory	41.0	75.0	Care	1	1	0	30.0	0.2264161222110808	-43.89999999999999
R_1rwS4vOqsFRQpb0	Mother - Child (under 18 y/o)	1	0	1	1	CellphoneStory	65.0	64.0	Care	0	0	0	100.0	1.1425013055413868	-43.89999999999999
R_1N55m6rzBTChrDx	Mother - Child (under 18 y/o)	1	0	0	1	CellphoneStory	85.0	88.0	Care	0	0	0	100.0	1.1425013055413868	-43.89999999999999
R_2uEus9VLseaRfF6	Strangers	1	1	1	3	CellphoneStory	85.0	100.0	Care	0	0	1	0.0	-0.5276231536613392	-43.89999999999999
R_3k6QqGcPOS79whk	Siblings	0	1	1	2	CellphoneStory	0.0	100.0	Care	1	0	0	100.0	1.0221281424518405	-43.89999999999999
R_swoXkdLg2o0hkS5	Romantic Partners	1	0	1	3	CellphoneStory	84.0	58.0	Care	1	1	0	100.0	1.1086874357587202	-43.89999999999999
R_svsuBOZnjNvrO5H	Roommates / Housemates	1	1	1	4	CellphoneStory	45.0	43.0	Care	1	0	1	25.0	0.17860442190332654	-43.89999999999999
R_3lFCqNPgpbvupBG	Close Friends	1	1	0	4	CellphoneStory	92.0	37.0	Care	0	1	1	92.0	0.9717410449941004	-43.89999999999999
R_2tLN352tVF0xhmj	Teammates	0	0	1	3	CellphoneStory	65.0	41.0	Care	1	0	0	54.0	0.5666383860855823	-43.89999999999999
R_1QfjJQrAX3JIB1t	Boss - Employee	1	0	0	3	CellphoneStory	59.0	76.0	Care	1	1	1	16.0	-0.02988224728746395	-43.89999999999999
R_1MMbFhD3nO6ZWJr	Friends-with-Benefits	1	0	0	2	CellphoneStory	82.0	83.0	Care	0	0	0	30.0	0.2264161222110808	-43.89999999999999
R_2cBj7Ht1pVwG68B	Father - Child (under 18 y/o)	0	1	1	3	CellphoneStory	5.0	40.0	Care	0	0	1	100.0	1.124184228093217	-43.89999999999999
R_3L0WI956QCwFCp0	Boss - Employee	0	1	0	3	CellphoneStory	63.0	61.0	Care	0	0	0	16.0	-0.02988224728746395	-43.89999999999999
R_1k0SVnRNvAQpwF0	Romantic Partners	1	0	0	2	CellphoneStory	67.0	88.0	Care	0	1	1	100.0	1.1086874357587202	-43.89999999999999
R_x4yLlxl2H5BvJxT	Close Friends	0	0	0	2	CellphoneStory	66.0	27.0	Care	0	1	0	92.0	0.9717410449941004	-43.89999999999999
R_3po7tDRI4wNcDvX	Roommates / Housemates	1	0	1	4	CellphoneStory	44.0	73.0	Care	1	1	0	25.0	0.17860442190332654	-43.89999999999999
R_RxId2IFkZDlDoLD	Mother - Child (under 18 y/o)	0	0	1	2	CellphoneStory	77.0	60.0	Care	0	0	0	100.0	1.1425013055413868	-43.89999999999999
R_1Cm9Lspqx79t86Y	Teammates	1	0	0	0	CellphoneStory	10.0	70.0	Care	0	0	1	54.0	0.5666383860855823	-43.89999999999999
R_2aFeACeVt3Rmpz2	Siblings	0	1	0	3	CellphoneStory	65.0	36.0	Care	1	1	0	100.0	1.0221281424518405	-43.89999999999999
R_1CE1GnWOQDFhcU0	Friends-with-Benefits	0	0	0	2	CellphoneStory	79.0	100.0	Care	1	1	1	30.0	0.2264161222110808	-43.89999999999999
R_1gA8y1XozcQW0cm	Strangers	1	1	1	3	CellphoneStory	65.0	80.0	Care	1	1	0	0.0	-0.5276231536613392	-43.89999999999999
R_BXurX4KD25fzGPD	Strangers	0	1	1	2	CellphoneStory	0.0	67.0	Care	0	0	1	0.0	-0.5276231536613392	-43.89999999999999
R_1Kfn8yTiPkNa0a9	Father - Child (under 18 y/o)	1	1	1	4	CellphoneStory	25.0	97.0	Care	1	1	0	100.0	1.124184228093217	-43.89999999999999
R_2t9xOzEcEFRbzHP	Boss - Employee	1	0	0	4	CellphoneStory	25.0	88.0	Care	1	1	0	16.0	-0.02988224728746395	-43.89999999999999
R_125qAOoZCk4TxRY	Siblings	1	0	1	3	CellphoneStory	70.0	80.0	Care	1	1	1	100.0	1.0221281424518405	-43.89999999999999
R_W9fYqqMp0XFevQd	Teammates	1	0	0	2	CellphoneStory	32.0	50.0	Care	1	1	0	54.0	0.5666383860855823	-43.89999999999999
R_OOOrRvFuIijJOxj	Close Friends	0	0	1	2	CellphoneStory	85.0	100.0	Care	1	0	0	92.0	0.9717410449941004	-43.89999999999999
R_3EXcss82DzX33ic	Father - Child (under 18 y/o)	1	1	1	3	CellphoneStory	70.0	80.0	Care	1	1	1	100.0	1.124184228093217	-43.89999999999999
R_1CKkXBLJqIQVsmb	Boss - Employee	0	0	1	3	CellphoneStory	70.0	50.0	Care	0	0	0	16.0	-0.02988224728746395	-43.89999999999999
R_2OI5McmBWJps2Rb	Romantic Partners	0	0	1	3	CellphoneStory	70.0	90.0	Care	1	1	0	100.0	1.1086874357587202	-43.89999999999999
R_Q9w6D7bPIVYc9z3	Friends-with-Benefits	0	0	1	3	CellphoneStory	70.0	50.0	Care	0	1	0	30.0	0.2264161222110808	-43.89999999999999
R_2DY7icmlQLLjbIZ	Close Friends	1	1	0	2	CellphoneStory	93.0	27.0	Care	1	1	0	92.0	0.9717410449941004	-43.89999999999999
R_1EZqSediBJO5Zdd	Mother - Child (under 18 y/o)	1	1	0	3	CellphoneStory	65.0	68.0	Care	1	1	1	100.0	1.1425013055413868	-43.89999999999999
R_1OPFA5riIWup5Xd	Strangers	0	1	0	3	CellphoneStory	5.0	39.0	Care	1	1	1	0.0	-0.5276231536613392	-43.89999999999999
R_2Bha0fSIDlfB791	Close Friends	0	0	1	3	CellphoneStory	69.0	75.0	Care	0	0	1	92.0	0.9717410449941004	-43.89999999999999
R_donCuDquNz9bWmd	Father - Child (under 18 y/o)	0	0	0	1	CellphoneStory	69.0	30.0	Care	0	0	1	100.0	1.124184228093217	-43.89999999999999
R_2ByX6gvOIkfmZaj	Mother - Child (under 18 y/o)	0	1	1	4	CellphoneStory	98.0	75.0	Care	0	0	1	100.0	1.1425013055413868	-43.89999999999999
R_2aPjexJF2ry5XgF	Boss - Employee	1	0	1	2	CellphoneStory	60.0	86.0	Care	0	0	1	16.0	-0.02988224728746395	-43.89999999999999
R_2ay7CUqzJqG5PB5	Romantic Partners	1	0	1	2	CellphoneStory	40.0	100.0	Care	0	0	1	100.0	1.1086874357587202	-43.89999999999999
R_Tjg5PsGyxfLmgHn	Teammates	0	0	1	3	CellphoneStory	74.0	100.0	Care	0	0	1	54.0	0.5666383860855823	-43.89999999999999
R_2y3nw5CkDJiQFW4	Siblings	1	1	1	2	CellphoneStory	76.0	100.0	Care	1	1	0	100.0	1.0221281424518405	-43.89999999999999
R_27BvCQ1yrCSspMi	Friends-with-Benefits	1	0	0	2	CellphoneStory	7.0	41.0	Care	0	0	0	30.0	0.2264161222110808	-43.89999999999999
R_3hAQlcQIMsYMD5B	Close Friends	0	0	0	3	CellphoneStory	86.0	40.0	Care	0	0	1	92.0	0.9717410449941004	-43.89999999999999
R_pLz0TyiAK2K7LEd	Romantic Partners	1	0	1	3	CellphoneStory	84.0	75.0	Care	0	0	1	100.0	1.1086874357587202	-43.89999999999999
R_2atQNHEEYZAOfRF	Friends-with-Benefits	1	1	0	3	CellphoneStory	100.0	71.0	Care	0	0	1	30.0	0.2264161222110808	-43.89999999999999
R_1dvhrJ64rtEsqVZ	Teammates	0	1	1	4	CellphoneStory	91.0	94.0	Care	1	1	1	54.0	0.5666383860855823	-43.89999999999999
R_2SHu8yvwvQfFVF5	Boss - Employee	0	0	1	2	CellphoneStory	25.0	50.0	Care	0	0	1	16.0	-0.02988224728746395	-43.89999999999999
R_CjYVT6xsIPj9JK1	Father - Child (under 18 y/o)	0	0	0	4	CellphoneStory	63.0	76.0	Care	1	1	0	100.0	1.124184228093217	-43.89999999999999
R_2wjnAQkSYbMrywa	Roommates / Housemates	1	1	0	2	CellphoneStory	65.0	20.0	Care	0	0	0	25.0	0.17860442190332654	-43.89999999999999
R_9yR4D9IGg87JuEN	Mother - Child (under 18 y/o)	0	0	1	4	CellphoneStory	26.0	75.0	Care	0	0	1	100.0	1.1425013055413868	-43.89999999999999
R_1E0NIjvn8EoUqhq	Siblings	0	0	0	3	CellphoneStory	65.0	70.0	Care	0	0	1	100.0	1.0221281424518405	-43.89999999999999
R_3LcetaLKAxt6oXG	Friends-with-Benefits	1	0	1	2	CellphoneStory	70.0	20.0	Care	1	1	0	30.0	0.2264161222110808	-43.89999999999999
R_1C13g2LlZCQ74VY	Father - Child (under 18 y/o)	1	0	1	3	CellphoneStory	80.0	86.0	Care	0	1	1	100.0	1.124184228093217	-43.89999999999999
R_3dM70Md9NXFyVfU	Teammates	0	1	1	3	CellphoneStory	65.0	70.0	Care	1	1	0	54.0	0.5666383860855823	-43.89999999999999
R_R3magpmxpUQ3Ac1	Strangers	0	1	1	3	CellphoneStory	100.0	40.0	Care	0	0	1	0.0	-0.5276231536613392	-43.89999999999999
R_1It7z3yvaMvFTAo	Close Friends	1	0	1	3	CellphoneStory	82.0	30.0	Care	1	1	1	92.0	0.9717410449941004	-43.89999999999999
R_2q8EylxuPVIn2Et	Boss - Employee	1	0	1	3	CellphoneStory	68.0	41.0	Care	1	1	1	16.0	-0.02988224728746395	-43.89999999999999
R_2t3eW9J57YitpyL	Romantic Partners	1	0	0	3	CellphoneStory	95.0	85.0	Care	1	1	0	100.0	1.1086874357587202	-43.89999999999999
R_1AEX9iqubTZDQtj	Teammates	1	0	0	3	CellphoneStory	58.0	66.0	Care	0	1	1	54.0	0.5666383860855823	-43.89999999999999
R_UbuaXoS5ceLdUKl	Roommates / Housemates	0	0	0	3	CellphoneStory	0.0	51.0	Care	1	0	0	25.0	0.17860442190332654	-43.89999999999999
R_1HoC3gQgchblJxt	Strangers	0	1	0	2	CellphoneStory	65.0	68.0	Care	1	1	1	0.0	-0.5276231536613392	-43.89999999999999
R_1CpA3zQpM7mGpZD	Siblings	0	1	0	2	CellphoneStory	32.0	68.0	Care	0	0	0	100.0	1.0221281424518405	-43.89999999999999
R_3L5CxkcJKQxmg0H	Mother - Child (under 18 y/o)	0	0	1	3	CellphoneStory	0.0	100.0	Care	1	1	0	100.0	1.1425013055413868	-43.89999999999999
R_1fjiIYBMmaajE3S	Father - Child (under 18 y/o)	1	1	1	2	CellphoneStory	68.0	78.0	Care	1	1	0	100.0	1.124184228093217	-43.89999999999999
R_xn580VtfRaTv8u5	Romantic Partners	1	0	1	4	CellphoneStory	50.0	9.0	Care	0	0	1	100.0	1.1086874357587202	-43.89999999999999
R_1Q6nayGGCNKnsp3	Close Friends	0	1	1	3	CellphoneStory	70.0	10.0	Care	0	0	0	92.0	0.9717410449941004	-43.89999999999999
R_31QpWyZ5posx0Wi	Friends-with-Benefits	1	0	1	2	CellphoneStory	72.0	51.0	Care	1	1	0	30.0	0.2264161222110808	-43.89999999999999
R_D8Ec73Z8DiRFD57	Strangers	1	1	1	3	CellphoneStory	80.0	33.0	Care	0	0	1	0.0	-0.5276231536613392	-43.89999999999999
R_2D8LpoBUlYO9sFZ	Romantic Partners	0	0	0	2	CellphoneStory	0.0	51.0	Care	1	1	0	100.0	1.1086874357587202	-43.89999999999999
R_2CEtCF0JSFJ8P4M	Father - Child (under 18 y/o)	0	0	0	2	CellphoneStory	70.0	15.0	Care	0	0	0	100.0	1.124184228093217	-43.89999999999999
R_3Gp4hOPFuMRzpnd	Friends-with-Benefits	1	1	0	1	CellphoneStory	91.0	77.0	Care	1	1	1	30.0	0.2264161222110808	-43.89999999999999
R_2cu0m3TX0ka7Tpf	Romantic Partners	1	0	1	2	CellphoneStory	75.0	5.0	Care	0	1	1	100.0	1.1086874357587202	-43.89999999999999
R_1dHoBI3OYm5LsSr	Roommates / Housemates	0	0	1	3	CellphoneStory	96.0	92.0	Care	1	1	1	25.0	0.17860442190332654	-43.89999999999999
R_9XOYwuqAkN5LdyV	Strangers	1	0	1	3	CellphoneStory	75.0	78.0	Care	1	1	1	0.0	-0.5276231536613392	-43.89999999999999
R_1GEsWocZkX4Nz1c	Boss - Employee	0	0	0	3	CellphoneStory	45.0	77.0	Care	1	1	0	16.0	-0.02988224728746395	-43.89999999999999
R_2QJKTiP086nHkZf	Siblings	1	0	0	2	CellphoneStory	80.0	76.0	Care	0	0	1	100.0	1.0221281424518405	-43.89999999999999
R_1kFgfaSJVOFs9g7	Father - Child (under 18 y/o)	1	0	1	3	CellphoneStory	100.0	50.0	Care	0	1	0	100.0	1.124184228093217	-43.89999999999999
R_3is9eQ7WYZUHHuK	Strangers	0	0	0	2	CellphoneStory	5.0	85.0	Care	1	1	0	0.0	-0.5276231536613392	-43.89999999999999
R_2tlg85DtpL9rv9P	Mother - Child (under 18 y/o)	0	0	0	2	CellphoneStory	35.0	33.0	Care	0	0	0	100.0	1.1425013055413868	-43.89999999999999
R_1iqkHzcGbqjPh6o	Friends-with-Benefits	0	1	1	3	CellphoneStory	73.0	41.0	Care	1	0	1	30.0	0.2264161222110808	-43.89999999999999
R_1JXUkR9GRgOtzpV	Siblings	1	0	1	3	CellphoneStory	77.0	73.0	Care	1	1	1	100.0	1.0221281424518405	-43.89999999999999
R_3ml4PMfyfovGxzD	Roommates / Housemates	0	0	1	3	CellphoneStory	60.0	58.0	Care	1	1	1	25.0	0.17860442190332654	-43.89999999999999
R_2Pullv6KEsdUmqw	Friends-with-Benefits	1	0	1	2	CellphoneStory	68.0	61.0	Care	1	0	1	30.0	0.2264161222110808	-43.89999999999999
R_qw1ZoWO8tXStiA9	Siblings	0	1	1	2	CellphoneStory	88.0	77.0	Care	0	1	1	100.0	1.0221281424518405	-43.89999999999999
R_1PZEhS06csI6bzX	Teammates	1	0	1	3	CellphoneStory	70.0	90.0	Care	1	1	0	54.0	0.5666383860855823	-43.89999999999999
R_9YTRXTOCRZeLgcN	Romantic Partners	0	1	0	1	CellphoneStory	76.0	72.0	Care	1	1	1	100.0	1.1086874357587202	-43.89999999999999
R_1lxFLMVgL7rtKDD	Mother - Child (under 18 y/o)	0	0	1	1	CellphoneStory	70.0	75.0	Care	1	1	1	100.0	1.1425013055413868	-43.89999999999999
R_2dASM6LfSQQtvWS	Close Friends	0	0	1	3	CellphoneStory	80.0	80.0	Care	0	0	0	92.0	0.9717410449941004	-43.89999999999999
R_268tOJmunWubLma	Friends-with-Benefits	1	0	1	4	CellphoneStory	73.0	100.0	Care	0	0	1	30.0	0.2264161222110808	-43.89999999999999
R_2tDX021SxEKuHDL	Teammates	0	0	1	3	CellphoneStory	35.0	53.0	Care	0	0	0	54.0	0.5666383860855823	-43.89999999999999
R_24jbsMWZzHeuobv	Roommates / Housemates	1	0	1	3	CellphoneStory	60.0	75.0	Care	1	1	0	25.0	0.17860442190332654	-43.89999999999999
R_1d6NQJs9bvlJf9u	Strangers	1	0	1	3	CellphoneStory	58.0	94.0	Care	0	0	1	0.0	-0.5276231536613392	-43.89999999999999
R_VLkRgSl6Z8n4C9b	Romantic Partners	1	0	0	3	CellphoneStory	38.0	67.0	Care	1	1	0	100.0	1.1086874357587202	-43.89999999999999
R_1PSMHFfSSXVWhBx	Mother - Child (under 18 y/o)	0	0	1	4	CellphoneStory	89.0	69.0	Care	0	0	0	100.0	1.1425013055413868	-43.89999999999999
R_1OV4oYuGH5w3ntz	Boss - Employee	0	0	0	1	CellphoneStory	30.0	50.0	Care	1	1	0	16.0	-0.02988224728746395	-43.89999999999999
R_1dceBde72eWPMxJ	Father - Child (under 18 y/o)	0	1	0	4	CellphoneStory	44.0	61.0	Care	1	1	0	100.0	1.124184228093217	-43.89999999999999
R_24hHrwWarRuz8dt	Close Friends	1	0	1	3	CellphoneStory	87.0	17.0	Care	0	0	1	92.0	0.9717410449941004	-43.89999999999999
R_d6A7WtUP5TFKi8F	Strangers	0	0	0	2	CellphoneStory	85.0	70.0	Care	1	1	0	0.0	-0.5276231536613392	-43.89999999999999
R_3MnFVZ9z0gjzFja	Boss - Employee	0	1	1	3	CellphoneStory	86.0	38.0	Care	1	1	1	16.0	-0.02988224728746395	-43.89999999999999
R_1FnfDJVjRoc8PMY	Siblings	1	1	0	2	CellphoneStory	88.0	43.0	Care	1	1	0	100.0	1.0221281424518405	-43.89999999999999
R_2eP8dxAx9HyFxWN	Mother - Child (under 18 y/o)	0	0	1	3	CellphoneStory	66.0	71.0	Care	1	1	0	100.0	1.1425013055413868	-43.89999999999999
R_2QLsbGNQ1gvtq9a	Strangers	1	0	1	3	CellphoneStory	83.0	78.0	Care	0	0	1	0.0	-0.5276231536613392	-43.89999999999999
R_1hBcSO6DUmIB7Km	Close Friends	0	0	0	3	CellphoneStory	20.0	100.0	Care	0	1	1	92.0	0.9717410449941004	-43.89999999999999
R_s5y46htVXJ6VJTz	Father - Child (under 18 y/o)	1	0	1	3	CellphoneStory	70.0	60.0	Care	0	0	1	100.0	1.124184228093217	-43.89999999999999
R_XpNH45OILNVU6Zj	Friends-with-Benefits	0	1	0	2	CellphoneStory	100.0	100.0	Care	0	0	1	30.0	0.2264161222110808	-43.89999999999999
R_2YtQcEnXUNwQSrO	Boss - Employee	1	1	0	2	CellphoneStory	21.0	37.0	Care	1	1	1	16.0	-0.02988224728746395	-43.89999999999999
R_1FyQxk1iPnWv5Uv	Teammates	1	0	0	2	CellphoneStory	32.0	80.0	Care	1	1	1	54.0	0.5666383860855823	-43.89999999999999
R_paSZyXhUAA6LCi5	Friends-with-Benefits	0	0	1	2	CellphoneStory	74.0	66.0	Care	0	0	1	30.0	0.2264161222110808	-43.89999999999999
R_w4MKGWAnhmlwRhv	Roommates / Housemates	0	0	0	3	CellphoneStory	90.0	90.0	Care	0	0	1	25.0	0.17860442190332654	-43.89999999999999
R_3n8biiXmBbEUrRM	Romantic Partners	0	0	1	3	CellphoneStory	100.0	30.0	Care	1	1	0	100.0	1.1086874357587202	-43.89999999999999
R_1C3E4AsaSf0Ip2z	Close Friends	0	0	0	1	CellphoneStory	17.0	84.0	Care	1	1	0	92.0	0.9717410449941004	-43.89999999999999
R_2Bm7ou325QiMgMs	Father - Child (under 18 y/o)	1	1	0	2	CellphoneStory	35.0	39.0	Care	1	1	0	100.0	1.124184228093217	-43.89999999999999
R_3JaYdoK5ous2Lqd	Siblings	1	0	0	3	CellphoneStory	65.0	90.0	Care	0	0	1	100.0	1.0221281424518405	-43.89999999999999
R_3JkFs1SRYwUBjrp	Roommates / Housemates	0	0	1	3	CellphoneStory	53.0	38.0	Care	1	1	0	25.0	0.17860442190332654	-43.89999999999999
R_1IaP2zugI7Bev8W	Friends-with-Benefits	1	0	1	3	CellphoneStory	91.0	61.0	Care	0	0	1	30.0	0.2264161222110808	-43.89999999999999
R_1ooO71x5ISeMpd4	Teammates	1	0	1	3	CellphoneStory	57.0	62.0	Care	1	1	0	54.0	0.5666383860855823	-43.89999999999999
R_DHar7JyBtI0cKQN	Father - Child (under 18 y/o)	0	1	1	4	CellphoneStory	100.0	32.0	Care	1	1	0	100.0	1.124184228093217	-43.89999999999999
R_1eDBA1ieJPW2TY4	Close Friends	0	0	1	4	CellphoneStory	55.0	77.0	Care	0	0	0	92.0	0.9717410449941004	-43.89999999999999
R_1OP7tulDrwSV8jk	Mother - Child (under 18 y/o)	0	0	1	3	CellphoneStory	55.0	90.0	Care	1	1	0	100.0	1.1425013055413868	-43.89999999999999
R_vuIsD0eHf97XuBX	Father - Child (under 18 y/o)	1	1	0	3	CellphoneStory	80.0	30.0	Care	0	0	1	100.0	1.124184228093217	-43.89999999999999
R_11isQsmkkfMZPrF	Boss - Employee	0	1	0	2	CellphoneStory	75.0	100.0	Care	1	0	0	16.0	-0.02988224728746395	-43.89999999999999
R_1kOfPQNsF9vxKin	Romantic Partners	0	0	1	3	CellphoneStory	59.0	72.0	Care	0	1	0	100.0	1.1086874357587202	-43.89999999999999
R_3p6jRala7RlYHsL	Siblings	0	1	1	3	CellphoneStory	78.0	88.0	Care	1	1	1	100.0	1.0221281424518405	-43.89999999999999
R_8i9tM6vqesBkiPf	Strangers	0	0	1	4	CellphoneStory	72.0	40.0	Care	1	0	0	0.0	-0.5276231536613392	-43.89999999999999
R_3mmog3i8qw50s9n	Mother - Child (under 18 y/o)	1	0	1	3	CellphoneStory	61.0	73.0	Care	0	0	1	100.0	1.1425013055413868	-43.89999999999999
R_2xEpadaXCqx3URn	Close Friends	0	0	1	3	CellphoneStory	10.0	80.0	Care	0	0	0	92.0	0.9717410449941004	-43.89999999999999
R_5uLYxPcfeQafjih	Mother - Child (under 18 y/o)	0	1	0	3	CellphoneStory	50.0	80.0	Care	0	0	0	100.0	1.1425013055413868	-43.89999999999999
R_tJw5RphzropLJyp	Father - Child (under 18 y/o)	1	0	1	1	CellphoneStory	100.0	50.0	Care	0	0	0	100.0	1.124184228093217	-43.89999999999999
R_DDgJVoXalLWSKGJ	Strangers	1	0	0	2	CellphoneStory	68.0	100.0	Care	1	1	0	0.0	-0.5276231536613392	-43.89999999999999
R_22MizSS5G2eeHnE	Siblings	1	0	1	3	CellphoneStory	85.0	71.0	Care	0	0	1	100.0	1.0221281424518405	-43.89999999999999
R_a5ErY9PiOKsWv0R	Close Friends	1	1	0	1	CellphoneStory	17.0	0.0	Care	1	1	0	92.0	0.9717410449941004	-43.89999999999999
R_ufyOSoTVKelZty9	Friends-with-Benefits	0	1	0	3	CellphoneStory	60.0	67.0	Care	1	1	1	30.0	0.2264161222110808	-43.89999999999999
R_25MiaJLRLwXhlPB	Father - Child (under 18 y/o)	0	0	1	4	CellphoneStory	80.0	80.0	Care	0	0	1	100.0	1.124184228093217	-43.89999999999999
R_3qUwVMdlnxHg0fn	Romantic Partners	1	0	0	2	CellphoneStory	71.0	95.0	Care	0	0	0	100.0	1.1086874357587202	-43.89999999999999
R_28GMe7d6vKHdnSM	Roommates / Housemates	1	0	0	3	CellphoneStory	63.0	94.0	Care	0	1	0	25.0	0.17860442190332654	-43.89999999999999
R_xaqkqHcPDt8JE4h	Teammates	0	1	1	3	CellphoneStory	58.0	70.0	Care	1	1	1	54.0	0.5666383860855823	-43.89999999999999
R_3I5G605oFvgEFPl	Mother - Child (under 18 y/o)	0	0	1	4	CellphoneStory	72.0	30.0	Care	1	1	0	100.0	1.1425013055413868	-43.89999999999999
R_1K8SCtg8wjkGuGU	Strangers	0	0	1	4	CellphoneStory	66.0	100.0	Care	0	0	1	0.0	-0.5276231536613392	-43.89999999999999
R_3CqCMD97QR9yLSN	Friends-with-Benefits	0	1	1	3	CellphoneStory	83.0	82.0	Care	1	1	1	30.0	0.2264161222110808	-43.89999999999999
R_3Eilv0Wl4qBqfqR	Romantic Partners	0	0	0	1	CellphoneStory	94.0	89.0	Care	0	0	0	100.0	1.1086874357587202	-43.89999999999999
R_9uI4ZUZRfbiD8Pv	Close Friends	0	0	1	4	CellphoneStory	29.0	81.0	Care	0	1	0	92.0	0.9717410449941004	-43.89999999999999
R_rdpXCpEc5YgXjtD	Siblings	0	0	0	4	CellphoneStory	67.0	17.0	Care	0	0	1	100.0	1.0221281424518405	-43.89999999999999
R_3NwVQq7sX5Obu04	Strangers	1	0	0	2	CellphoneStory	95.0	50.0	Care	0	0	1	0.0	-0.5276231536613392	-43.89999999999999
R_TbIE1rLUAjZFDLX	Boss - Employee	1	0	0	2	CellphoneStory	81.0	80.0	Care	1	1	1	16.0	-0.02988224728746395	-43.89999999999999
R_3ISKXul1ifoQJH4	Siblings	1	1	0	2	CellphoneStory	70.0	36.0	Care	1	1	0	100.0	1.0221281424518405	-43.89999999999999
R_2wskgzVo3KJ75Fk	Romantic Partners	0	1	1	4	CellphoneStory	26.0	44.0	Care	0	1	1	100.0	1.1086874357587202	-43.89999999999999
R_2QLgAUye59so27v	Friends-with-Benefits	0	1	1	4	CellphoneStory	72.0	35.0	Care	1	1	1	30.0	0.2264161222110808	-43.89999999999999
R_3R40t4YEGOWn8Vk	Strangers	0	1	1	4	CellphoneStory	59.0	86.0	Care	0	0	1	0.0	-0.5276231536613392	-43.89999999999999
R_3qfVGT4gBZOcLEs	Father - Child (under 18 y/o)	1	0	1	3	CellphoneStory	72.0	71.0	Care	1	1	1	100.0	1.124184228093217	-43.89999999999999
R_TbVD5e0a6kXG7bX	Strangers	1	1	0	3	CellphoneStory	77.0	31.0	Care	1	0	0	0.0	-0.5276231536613392	-43.89999999999999
R_3mf3y9721Zs9hov	Boss - Employee	1	1	1	3	CellphoneStory	91.0	70.0	Care	1	1	1	16.0	-0.02988224728746395	-43.89999999999999
R_V4rEHI1290nMcNz	Romantic Partners	0	0	0	3	CellphoneStory	33.0	70.0	Care	1	1	0	100.0	1.1086874357587202	-43.89999999999999
R_3m7Ai5YaI5IwnPY	Boss - Employee	1	1	1	4	CellphoneStory	55.0	79.0	Care	1	1	0	16.0	-0.02988224728746395	-43.89999999999999
R_2sYevWaNgPZOUr6	Mother - Child (under 18 y/o)	1	0	1	2	CellphoneStory	100.0	100.0	Care	0	0	1	100.0	1.1425013055413868	-43.89999999999999
R_AMUjtwDPW3KHgwV	Siblings	0	0	1	2	CellphoneStory	30.0	90.0	Care	0	0	0	100.0	1.0221281424518405	-43.89999999999999
R_3MccQ2BGmdjqEl3	Teammates	0	0	0	2	CellphoneStory	85.0	21.0	Care	0	0	1	54.0	0.5666383860855823	-43.89999999999999
R_2tm9A3z2dlfGMS6	Roommates / Housemates	0	1	0	2	CellphoneStory	65.0	75.0	Care	1	1	0	25.0	0.17860442190332654	-43.89999999999999
R_3nq1o3hLcyjdzF3	Father - Child (under 18 y/o)	1	0	1	2	CellphoneStory	100.0	50.0	Care	1	1	0	100.0	1.124184228093217	-43.89999999999999
R_2zASggorjpHgtre	Siblings	0	1	1	3	CellphoneStory	75.0	91.0	Care	0	0	1	100.0	1.0221281424518405	-43.89999999999999
R_1gHeohSsl5V8uat	Romantic Partners	1	1	1	4	CellphoneStory	80.0	30.0	Care	1	1	1	100.0	1.1086874357587202	-43.89999999999999
R_3EbQRptWbXxweSb	Romantic Partners	0	0	0	2	CellphoneStory	76.0	60.0	Care	0	0	0	100.0	1.1086874357587202	-43.89999999999999
R_1mE5UbCNp6Xulf9	Teammates	1	0	0	2	CellphoneStory	50.0	46.0	Care	1	1	1	54.0	0.5666383860855823	-43.89999999999999
R_1K7OZzGKvcZiLSB	Friends-with-Benefits	0	0	1	3	CellphoneStory	58.0	45.0	Care	0	1	0	30.0	0.2264161222110808	-43.89999999999999
R_2q1Xbi2FmvwX7KT	Strangers	1	0	1	3	CellphoneStory	62.0	34.0	Care	0	1	1	0.0	-0.5276231536613392	-43.89999999999999
R_2laJkGfsEbgkV21	Romantic Partners	0	0	1	2	CellphoneStory	66.0	0.0	Care	0	0	0	100.0	1.1086874357587202	-43.89999999999999
R_3maBxPRSDD9lchB	Mother - Child (under 18 y/o)	0	0	1	3	CellphoneStory	65.0	40.0	Care	0	1	0	100.0	1.1425013055413868	-43.89999999999999
R_9F79LJTC7PVooV3	Father - Child (under 18 y/o)	1	0	1	2	CellphoneStory	0.0	59.0	Care	0	1	0	100.0	1.124184228093217	-43.89999999999999
R_1r7gjCgTnKA5FJp	Siblings	0	0	0	1	CellphoneStory	91.0	38.0	Care	0	0	0	100.0	1.0221281424518405	-43.89999999999999
R_1qb1ABUzSOBKC2j	Roommates / Housemates	0	0	1	3	CellphoneStory	76.0	60.0	Care	1	1	0	25.0	0.17860442190332654	-43.89999999999999
R_2uqtb4H0RATp0Tm	Teammates	0	0	1	3	CellphoneStory	85.0	80.0	Care	1	1	1	54.0	0.5666383860855823	-43.89999999999999
R_3iKoe4E7lXWqexv	Friends-with-Benefits	1	0	0	3	CellphoneStory	89.0	35.0	Care	1	1	0	30.0	0.2264161222110808	-43.89999999999999
R_1g1HKdgfxSnqWMr	Strangers	0	0	1	3	CellphoneStory	60.0	35.0	Care	1	1	0	0.0	-0.5276231536613392	-43.89999999999999
R_6YEBooXzwPcSuMp	Mother - Child (under 18 y/o)	1	0	0	2	CellphoneStory	85.0	74.0	Care	0	0	0	100.0	1.1425013055413868	-43.89999999999999
R_24i0tBRGMUWoQ13	Father - Child (under 18 y/o)	1	0	0	2	CellphoneStory	85.0	80.0	Care	1	1	0	100.0	1.124184228093217	-43.89999999999999
R_23VN1ob4RxTTHts	Roommates / Housemates	0	1	1	3	CellphoneStory	94.0	78.0	Care	1	1	1	25.0	0.17860442190332654	-43.89999999999999
R_3hArw3RAlOgq4hL	Close Friends	1	0	1	3	CellphoneStory	63.0	44.0	Care	0	0	1	92.0	0.9717410449941004	-43.89999999999999
R_1Kw2b4nmhENmwMV	Friends-with-Benefits	0	0	1	3	CellphoneStory	75.0	74.0	Care	1	1	1	30.0	0.2264161222110808	-43.89999999999999
R_C2AqclYCAtCIJSV	Romantic Partners	0	0	0	2	CellphoneStory	76.0	37.0	Care	1	1	0	100.0	1.1086874357587202	-43.89999999999999
R_afss1bYi8XP56aR	Roommates / Housemates	1	0	0	1	CellphoneStory	100.0	100.0	Care	1	1	0	25.0	0.17860442190332654	-43.89999999999999
R_1MQf1JqQMdKWSQh	Mother - Child (under 18 y/o)	0	0	1	3	CellphoneStory	25.0	43.0	Care	1	1	0	100.0	1.1425013055413868	-43.89999999999999
R_1Org0SplMMUzssj	Strangers	0	0	1	3	CellphoneStory	57.0	56.0	Care	0	0	1	0.0	-0.5276231536613392	-43.89999999999999
R_1GwcDWiBa4Si890	Father - Child (under 18 y/o)	0	0	1	2	CellphoneStory	65.0	87.0	Care	0	0	1	100.0	1.124184228093217	-43.89999999999999
R_3qqiJCjWJre9Ku1	Siblings	0	0	0	1	CellphoneStory	70.0	60.0	Care	1	1	0	100.0	1.0221281424518405	-43.89999999999999
R_2UYFoUPj9wzZcCO	Teammates	0	0	1	3	CellphoneStory	1.0	100.0	Care	1	1	0	54.0	0.5666383860855823	-43.89999999999999
R_1cULg0ZeP9vTjSI	Roommates / Housemates	0	0	1	3	CellphoneStory	50.0	30.0	Care	1	1	0	25.0	0.17860442190332654	-43.89999999999999
R_tKRIXqIul4Zv2YV	Close Friends	0	0	1	3	CellphoneStory	23.0	68.0	Care	0	0	1	92.0	0.9717410449941004	-43.89999999999999
R_3PtWjQ15ycwVRqp	Friends-with-Benefits	1	0	0	2	CellphoneStory	77.0	73.0	Care	0	0	1	30.0	0.2264161222110808	-43.89999999999999
R_unbMlPYiCnkATjH	Mother - Child (under 18 y/o)	1	0	1	2	CellphoneStory	85.0	75.0	Care	1	1	0	100.0	1.1425013055413868	-43.89999999999999
R_PSuspUzL9NoaXDP	Father - Child (under 18 y/o)	1	0	0	2	CellphoneStory	80.0	100.0	Care	1	1	0	100.0	1.124184228093217	-43.89999999999999
R_2rBIAlQfnIFHkka	Romantic Partners	0	1	1	3	CellphoneStory	63.0	43.0	Care	0	0	0	100.0	1.1086874357587202	-43.89999999999999
R_3PHkStHWTju1RGF	Boss - Employee	0	0	1	3	CellphoneStory	51.0	66.0	Care	0	0	1	16.0	-0.02988224728746395	-43.89999999999999
R_2WwjC3vW8ZiBwm7	Father - Child (under 18 y/o)	0	0	1	3	CellphoneStory	80.0	35.0	Care	0	0	1	100.0	1.124184228093217	-43.89999999999999
R_1rGKeihv43RxkmT	Friends-with-Benefits	1	1	1	2	CellphoneStory	100.0	90.0	Care	0	0	1	30.0	0.2264161222110808	-43.89999999999999
R_1nO7V6vpkRpuCFk	Romantic Partners	1	0	1	3	CellphoneStory	86.0	84.0	Care	0	0	1	100.0	1.1086874357587202	-43.89999999999999
R_bBlJNgJvIh9FhqF	Siblings	1	0	0	3	CellphoneStory	60.0	53.0	Care	1	1	1	100.0	1.0221281424518405	-43.89999999999999
R_3260ieEUPYr88yD	Boss - Employee	0	0	1	4	CellphoneStory	73.0	69.0	Care	1	0	1	16.0	-0.02988224728746395	-43.89999999999999
R_10wqvmfmj19kShN	Teammates	1	0	0	3	CellphoneStory	100.0	50.0	Care	0	0	1	54.0	0.5666383860855823	-43.89999999999999
R_yqD49Xhi9qo2yL7	Mother - Child (under 18 y/o)	1	0	1	4	CellphoneStory	81.0	71.0	Care	1	1	0	100.0	1.1425013055413868	-43.89999999999999
R_88Gqwq4t1DF9tQJ	Close Friends	0	0	0	2	CellphoneStory	80.0	66.0	Care	0	0	1	92.0	0.9717410449941004	-43.89999999999999
R_0MyTVjRQioJGc0N	Romantic Partners	1	0	0	3	CellphoneStory	80.0	100.0	Care	0	0	1	100.0	1.1086874357587202	-43.89999999999999
R_3luzveDthgb9rjd	Teammates	0	0	1	3	CellphoneStory	53.0	37.0	Care	0	0	1	54.0	0.5666383860855823	-43.89999999999999
R_2c8BzWKleiSxb0N	Strangers	0	1	1	3	CellphoneStory	35.0	70.0	Care	1	1	0	0.0	-0.5276231536613392	-43.89999999999999
R_3JasGEQj3AVzIRq	Close Friends	1	1	1	3	CellphoneStory	36.0	56.0	Care	1	1	0	92.0	0.9717410449941004	-43.89999999999999
R_1eEu0RuzPuW5k8A	Boss - Employee	1	0	0	1	CellphoneStory	52.0	61.0	Care	0	0	1	16.0	-0.02988224728746395	-43.89999999999999
R_2EB7wGs5ugx3XfN	Close Friends	0	0	0	0	CellphoneStory	80.0	85.0	Care	1	1	0	92.0	0.9717410449941004	-43.89999999999999
R_3PzXHtPAa0cnw3m	Roommates / Housemates	0	0	1	3	CellphoneStory	36.0	84.0	Care	0	1	0	25.0	0.17860442190332654	-43.89999999999999
R_2zC2mH1sPjbV17I	Friends-with-Benefits	1	0	1	3	CellphoneStory	87.0	36.0	Care	1	1	0	30.0	0.2264161222110808	-43.89999999999999
R_2VkbwSIb0OA4XNO	Siblings	0	0	1	2	CellphoneStory	63.0	77.0	Care	1	1	1	100.0	1.0221281424518405	-43.89999999999999
R_VURoDxHXmMNy4KJ	Strangers	1	1	0	3	CellphoneStory	80.0	100.0	Care	1	1	1	0.0	-0.5276231536613392	-43.89999999999999
R_6LsoF3oste1QlJT	Teammates	0	0	0	3	CellphoneStory	18.0	100.0	Care	1	1	0	54.0	0.5666383860855823	-43.89999999999999
R_2BkThR9i08ibPHk	Friends-with-Benefits	0	0	1	3	CellphoneStory	80.0	70.0	Care	1	1	0	30.0	0.2264161222110808	-43.89999999999999
R_1E4HpTbrZvTXdTI	Siblings	1	0	0	2	CellphoneStory	14.0	55.0	Care	0	0	1	100.0	1.0221281424518405	-43.89999999999999
R_cvdlfPtZBi4qDMR	Boss - Employee	0	0	0	3	CellphoneStory	40.0	60.0	Care	0	0	0	16.0	-0.02988224728746395	-43.89999999999999
R_25zSvgap9zWAL0Y	Strangers	0	1	0	2	CellphoneStory	69.0	100.0	Care	1	0	1	0.0	-0.5276231536613392	-43.89999999999999
R_27sAtp6WZhpQj5s	Roommates / Housemates	0	0	1	3	CellphoneStory	65.0	61.0	Care	0	0	0	25.0	0.17860442190332654	-43.89999999999999
R_3emeWpvxHVlH2Uf	Mother - Child (under 18 y/o)	1	0	0	2	CellphoneStory	0.0	93.0	Care	1	1	0	100.0	1.1425013055413868	-43.89999999999999
R_2bHvPYIQRTAZyFd	Romantic Partners	1	0	1	3	CellphoneStory	87.0	20.0	Care	1	1	0	100.0	1.1086874357587202	-43.89999999999999
R_29ddugo8QDaKKBA	Father - Child (under 18 y/o)	0	1	1	3	CellphoneStory	74.0	88.0	Care	0	0	1	100.0	1.124184228093217	-43.89999999999999
R_AGbYEtQok8vpbcB	Romantic Partners	0	0	1	3	CellphoneStory	87.0	88.0	Care	1	1	0	100.0	1.1086874357587202	-43.89999999999999
R_1IlO8gtH27Khx9x	Teammates	1	1	0	4	CellphoneStory	60.0	82.0	Care	1	0	1	54.0	0.5666383860855823	-43.89999999999999
R_sdmQfdM2B2MtznH	Roommates / Housemates	0	0	1	3	CellphoneStory	68.0	41.0	Care	1	1	1	25.0	0.17860442190332654	-43.89999999999999
R_33wOwaLMsOE6cUV	Father - Child (under 18 y/o)	0	0	0	3	CellphoneStory	100.0	20.0	Care	1	1	0	100.0	1.124184228093217	-43.89999999999999
R_3fMZdbaKl0ZTUiY	Siblings	1	0	1	4	CellphoneStory	73.0	14.0	Care	1	1	0	100.0	1.0221281424518405	-43.89999999999999
R_2f96IKiH9ajhWYU	Close Friends	0	0	1	3	CellphoneStory	18.0	80.0	Care	0	0	0	92.0	0.9717410449941004	-43.89999999999999
R_3PHxyBlb2uzfVxD	Friends-with-Benefits	1	0	1	2	CellphoneStory	69.0	68.0	Care	1	1	0	30.0	0.2264161222110808	-43.89999999999999
R_2xQUPxuXiXLxEde	Close Friends	1	1	1	3	CellphoneStory	95.0	18.0	Care	0	0	1	92.0	0.9717410449941004	-43.89999999999999
R_4SZX9AoYCZ1JuGR	Mother - Child (under 18 y/o)	0	1	1	4	CellphoneStory	72.0	100.0	Care	0	1	0	100.0	1.1425013055413868	-43.89999999999999
R_eER1Rlqf2QeYA1j	Father - Child (under 18 y/o)	1	1	1	3	CellphoneStory	100.0	76.0	Care	0	0	0	100.0	1.124184228093217	-43.89999999999999
R_Q6teV89Al9mKDvP	Friends-with-Benefits	1	0	0	3	CellphoneStory	92.0	47.0	Care	0	1	1	30.0	0.2264161222110808	-43.89999999999999
R_1pMVLH6rHKVIlSP	Teammates	1	1	0	2	CellphoneStory	30.0	33.0	Care	0	1	0	54.0	0.5666383860855823	-43.89999999999999
R_2akvE9Z3uUX5euC	Boss - Employee	0	1	1	2	CellphoneStory	70.0	70.0	Care	0	0	1	16.0	-0.02988224728746395	-43.89999999999999
R_31MkglQtj4yHxOY	Siblings	0	0	0	1	CellphoneStory	88.0	78.0	Care	0	0	1	100.0	1.0221281424518405	-43.89999999999999
R_2qsczcuIi4ICvY2	Roommates / Housemates	0	0	0	3	CellphoneStory	72.0	38.0	Care	0	1	0	25.0	0.17860442190332654	-43.89999999999999
R_3QKszZ13TUdMy9T	Strangers	1	1	1	2	CellphoneStory	52.0	100.0	Care	1	1	0	0.0	-0.5276231536613392	-43.89999999999999
R_2PvaVHbAjgwcMKg	Roommates / Housemates	1	0	0	3	CellphoneStory	62.0	81.0	Care	1	1	0	25.0	0.17860442190332654	-43.89999999999999
R_1Rj95zBeoiHVRZv	Close Friends	1	0	1	3	CellphoneStory	65.0	75.0	Care	0	0	1	92.0	0.9717410449941004	-43.89999999999999
R_1jGGeYw0asIIoH9	Romantic Partners	0	0	1	2	CellphoneStory	55.0	90.0	Care	0	0	1	100.0	1.1086874357587202	-43.89999999999999
R_3MFF3LTogTEfCvi	Strangers	0	1	1	3	CellphoneStory	13.0	100.0	Care	0	0	1	0.0	-0.5276231536613392	-43.89999999999999
R_23dyl0vkT0x3mcX	Siblings	1	0	1	3	CellphoneStory	37.0	89.0	Care	0	1	0	100.0	1.0221281424518405	-43.89999999999999
R_3JC089wjbcLIIDj	Teammates	1	0	0	3	CellphoneStory	70.0	80.0	Care	1	1	1	54.0	0.5666383860855823	-43.89999999999999
R_1rIBxKhns7Kmfr0	Mother - Child (under 18 y/o)	0	0	0	2	CellphoneStory	75.0	100.0	Care	0	0	0	100.0	1.1425013055413868	-43.89999999999999
R_2cdYtE1xDlcmfLu	Roommates / Housemates	1	1	1	2	CellphoneStory	50.0	100.0	Care	1	1	0	25.0	0.17860442190332654	-43.89999999999999
R_2pYn3EpsITKPMPI	Boss - Employee	1	0	0	2	CellphoneStory	100.0	37.0	Care	0	0	1	16.0	-0.02988224728746395	-43.89999999999999
R_21ix5yAmj6xoJyb	Close Friends	0	1	0	2	CellphoneStory	100.0	99.0	Care	1	0	1	92.0	0.9717410449941004	-43.89999999999999
R_1mCrK21GIv7sxMR	Strangers	0	1	1	3	CellphoneStory	79.0	67.0	Care	1	1	1	0.0	-0.5276231536613392	-43.89999999999999
R_3ehokPJwwJKeMi5	Father - Child (under 18 y/o)	0	0	1	3	CellphoneStory	55.0	60.0	Care	1	1	1	100.0	1.124184228093217	-43.89999999999999
R_2X4dRnCjBZ37F82	Boss - Employee	1	0	1	3	CellphoneStory	69.0	86.0	Care	0	0	0	16.0	-0.02988224728746395	-43.89999999999999
R_2c63iIK3VWXides	Teammates	0	0	1	1	CellphoneStory	23.0	100.0	Care	1	1	0	54.0	0.5666383860855823	-43.89999999999999
R_3L5qBbhz8UkueLj	Strangers	0	0	0	2	CellphoneStory	6.0	72.0	Care	0	0	1	0.0	-0.5276231536613392	-43.89999999999999
R_2z6LeXNfbgiiQLg	Siblings	1	0	0	2	CellphoneStory	55.0	61.0	Care	0	0	0	100.0	1.0221281424518405	-43.89999999999999
R_1poj6ep57NOboIh	Siblings	1	1	1	3	CellphoneStory	49.0	82.0	Care	1	1	1	100.0	1.0221281424518405	-43.89999999999999
R_1OkO2W5wmaD7otY	Friends-with-Benefits	1	1	0	2	CellphoneStory	85.0	15.0	Care	1	1	0	30.0	0.2264161222110808	-43.89999999999999
R_2sSiQlh0FqRTtUa	Teammates	1	0	0	1	CellphoneStory	75.0	83.0	Care	0	0	0	54.0	0.5666383860855823	-43.89999999999999
R_1LM49wNwSUSzKBn	Roommates / Housemates	0	0	1	3	CellphoneStory	65.0	86.0	Care	1	1	0	25.0	0.17860442190332654	-43.89999999999999
R_2f2iVq5OgxXijlQ	Romantic Partners	1	0	1	3	CellphoneStory	76.0	80.0	Care	0	0	1	100.0	1.1086874357587202	-43.89999999999999
R_3KCS67QkPNjgC6W	Friends-with-Benefits	1	1	0	1	CellphoneStory	89.0	30.0	Care	1	1	1	30.0	0.2264161222110808	-43.89999999999999
R_2U5ksPFidwqjBAz	Father - Child (under 18 y/o)	0	1	0	2	CellphoneStory	60.0	60.0	Care	0	0	0	100.0	1.124184228093217	-43.89999999999999
R_2SBlHalrYb2CzmO	Siblings	1	1	1	3	CellphoneStory	30.0	35.0	Care	1	1	1	100.0	1.0221281424518405	-43.89999999999999
R_2Vl429cxVI8FmnY	Roommates / Housemates	0	0	0	3	CellphoneStory	83.0	80.0	Care	0	0	1	25.0	0.17860442190332654	-43.89999999999999
R_XQTYPcIguE4o9lD	Roommates / Housemates	1	1	0	4	CellphoneStory	65.0	70.0	Care	1	0	1	25.0	0.17860442190332654	-43.89999999999999
R_0UnLrK91cxGRiQF	Boss - Employee	1	1	1	1	CellphoneStory	53.0	27.0	Care	0	0	0	16.0	-0.02988224728746395	-43.89999999999999
R_31hqvCGgkDJEU79	Strangers	1	0	1	3	CellphoneStory	0.0	30.0	Care	1	1	0	0.0	-0.5276231536613392	-43.89999999999999
R_3phA9pGQ17r5osi	Strangers	1	0	1	4	CellphoneStory	80.0	0.0	Care	0	0	1	0.0	-0.5276231536613392	-43.89999999999999
R_3L75pEE4hRRD0t9	Boss - Employee	0	0	1	3	CellphoneStory	37.0	37.0	Care	0	0	0	16.0	-0.02988224728746395	-43.89999999999999
R_1dyNIJNUn4ZM4e5	Mother - Child (under 18 y/o)	0	0	0	1	CellphoneStory	85.0	60.0	Care	1	1	0	100.0	1.1425013055413868	-43.89999999999999
R_72K1O1xpugrUq09	Close Friends	0	1	1	3	CellphoneStory	98.0	100.0	Care	0	0	1	92.0	0.9717410449941004	-43.89999999999999
R_3IYuUz1L6Ui5meA	Romantic Partners	0	1	0	3	CellphoneStory	0.0	77.0	Care	1	1	0	100.0	1.1086874357587202	-43.89999999999999
R_2uWjxM4i4Z0kMVu	Siblings	1	0	1	3	CellphoneStory	95.0	20.0	Care	0	0	0	100.0	1.0221281424518405	-43.89999999999999
R_QanNTG7Gw84vac9	Father - Child (under 18 y/o)	0	0	1	2	CellphoneStory	10.0	7.0	Care	1	1	0	100.0	1.124184228093217	-43.89999999999999
R_2SIGJ57iQgfOH2C	Roommates / Housemates	1	0	1	4	CellphoneStory	37.0	89.0	Care	1	1	0	25.0	0.17860442190332654	-43.89999999999999
R_2PhzWmd0fRh7fqT	Romantic Partners	0	0	0	1	CellphoneStory	82.0	77.0	Care	0	0	1	100.0	1.1086874357587202	-43.89999999999999
R_1FtBLSCvCdJVo1J	Close Friends	1	0	0	1	CellphoneStory	21.0	54.0	Care	0	0	1	92.0	0.9717410449941004	-43.89999999999999
R_24pEBsARGf7Frvd	Boss - Employee	0	0	1	4	CellphoneStory	75.0	90.0	Care	0	1	0	16.0	-0.02988224728746395	-43.89999999999999
R_3INw4e1Ebmt4MZH	Friends-with-Benefits	0	1	0	0	CellphoneStory	84.0	65.0	Care	1	1	1	30.0	0.2264161222110808	-43.89999999999999
R_1Nkb2divDN3ocDO	Strangers	1	1	0	1	CellphoneStory	100.0	26.0	Care	0	0	1	0.0	-0.5276231536613392	-43.89999999999999
R_WeRYC54G0xn7d0l	Teammates	1	0	0	2	CellphoneStory	70.0	12.0	Care	1	1	0	54.0	0.5666383860855823	-43.89999999999999
R_eJQg5C83qC3LBsd	Mother - Child (under 18 y/o)	0	0	0	1	CellphoneStory	67.0	79.0	Care	1	0	0	100.0	1.1425013055413868	-43.89999999999999
R_3MPBIqBswaOyW8E	Romantic Partners	0	0	1	3	CellphoneStory	78.0	31.0	Care	1	0	0	100.0	1.1086874357587202	-43.89999999999999
R_2f7ERv5BnPEk52k	Siblings	1	1	1	4	CellphoneStory	63.0	86.0	Care	0	0	0	100.0	1.0221281424518405	-43.89999999999999
R_3fNqOItbpx9A8XZ	Boss - Employee	0	0	1	4	CellphoneStory	17.0	17.0	Care	1	1	0	16.0	-0.02988224728746395	-43.89999999999999
R_1Fac8QBToIT7I1d	Friends-with-Benefits	0	0	1	2	CellphoneStory	100.0	69.0	Care	1	0	1	30.0	0.2264161222110808	-43.89999999999999
R_1GJodbsXLYiBTB3	Roommates / Housemates	0	0	1	3	CellphoneStory	51.0	100.0	Care	1	1	1	25.0	0.17860442190332654	-43.89999999999999
R_3kaYj5M6T3M9tfS	Strangers	1	1	1	2	CellphoneStory	80.0	100.0	Care	1	1	1	0.0	-0.5276231536613392	-43.89999999999999
R_2e9xzZQGb0wRed7	Close Friends	1	0	0	2	CellphoneStory	84.0	54.0	Care	0	0	0	92.0	0.9717410449941004	-43.89999999999999
R_1OxfFWzSVieYbyS	Siblings	0	1	1	3	CellphoneStory	50.0	90.0	Care	1	1	1	100.0	1.0221281424518405	-43.89999999999999
R_1M71JgQORSPl3v0	Mother - Child (under 18 y/o)	1	0	1	3	CellphoneStory	51.0	38.0	Care	0	0	1	100.0	1.1425013055413868	-43.89999999999999
R_3QQa7ttAzL2BMmd	Romantic Partners	0	0	0	2	CellphoneStory	100.0	100.0	Care	1	1	0	100.0	1.1086874357587202	-43.89999999999999
R_2SIDd09JIYZYCWH	Father - Child (under 18 y/o)	0	0	1	2	CellphoneStory	20.0	40.0	Care	1	1	0	100.0	1.124184228093217	-43.89999999999999
R_Os6QlGCrlN27omB	Teammates	1	0	1	3	CellphoneStory	61.0	36.0	Care	1	1	0	54.0	0.5666383860855823	-43.89999999999999
R_25zuF59YOk0Ap13	Strangers	0	1	1	3	CellphoneStory	64.0	55.0	Care	1	1	1	0.0	-0.5276231536613392	-43.89999999999999
R_2CVPzXDJFjRkSsw	Roommates / Housemates	0	1	1	3	CellphoneStory	23.0	81.0	Care	1	1	1	25.0	0.17860442190332654	-43.89999999999999
R_2B8M8MxCys50YLS	Friends-with-Benefits	1	1	1	2	CellphoneStory	100.0	70.0	Care	0	0	1	30.0	0.2264161222110808	-43.89999999999999
R_vP0GUzymMdnM5Nv	Friends-with-Benefits	0	0	1	4	CellphoneStory	82.0	81.0	Care	1	1	1	30.0	0.2264161222110808	-43.89999999999999
R_D2ArbRQnK8bjowF	Boss - Employee	0	0	0	3	CellphoneStory	50.0	50.0	Care	0	0	0	16.0	-0.02988224728746395	-43.89999999999999
R_yDYlH4Vf9csCSbf	Father - Child (under 18 y/o)	0	0	0	2	CellphoneStory	65.0	62.0	Care	1	1	1	100.0	1.124184228093217	-43.89999999999999
R_3OoY34KODLTKusa	Strangers	1	0	0	3	CellphoneStory	20.0	100.0	Care	1	1	1	0.0	-0.5276231536613392	-43.89999999999999
R_1eK210zVTeFZcyY	Mother - Child (under 18 y/o)	1	1	1	3	CellphoneStory	100.0	70.0	Care	1	1	0	100.0	1.1425013055413868	-43.89999999999999
R_3rWDJjd40d01mUx	Roommates / Housemates	1	1	1	4	CellphoneStory	100.0	96.0	Care	1	1	1	25.0	0.17860442190332654	-43.89999999999999
R_3O658f9N4WLBjfQ	Romantic Partners	1	0	1	3	CellphoneStory	69.0	70.0	Care	0	0	0	100.0	1.1086874357587202	-43.89999999999999
R_DrgYk5fzrzJDwTn	Strangers	1	1	1	3	CellphoneStory	82.0	83.0	Care	1	1	1	0.0	-0.5276231536613392	-43.89999999999999
R_2Yt6LbkFXy6hB14	Father - Child (under 18 y/o)	1	1	0	3	CellphoneStory	75.0	41.0	Care	1	1	0	100.0	1.124184228093217	-43.89999999999999
R_spXwTjPRlBDysuJ	Close Friends	1	1	1	3	CellphoneStory	93.0	88.0	Care	0	0	1	92.0	0.9717410449941004	-43.89999999999999
R_3Lc11PZVF4JH55N	Romantic Partners	0	1	1	2	CellphoneStory	80.0	26.0	Care	1	1	0	100.0	1.1086874357587202	-43.89999999999999
R_3OqVm6nT48JF38e	Siblings	1	0	1	2	CellphoneStory	33.0	100.0	Care	1	0	1	100.0	1.0221281424518405	-43.89999999999999
R_12mbQEFH2bIJoSO	Boss - Employee	0	0	0	2	CellphoneStory	63.0	33.0	Care	0	0	0	16.0	-0.02988224728746395	-43.89999999999999
R_20UVKx1Tiq7VPPN	Siblings	1	0	1	3	CellphoneStory	43.0	100.0	Care	0	0	0	100.0	1.0221281424518405	-43.89999999999999
R_3hFr0NqwJaT7IQm	Strangers	0	0	1	1	CellphoneStory	77.0	62.0	Care	0	0	1	0.0	-0.5276231536613392	-43.89999999999999
R_24OXxg6Fhk10fDb	Close Friends	1	0	1	4	CellphoneStory	65.0	65.0	Care	1	1	1	92.0	0.9717410449941004	-43.89999999999999
R_AjPnLhLpnk1Gnzb	Father - Child (under 18 y/o)	1	0	1	3	CellphoneStory	70.0	55.0	Care	0	0	0	100.0	1.124184228093217	-43.89999999999999
R_OGWLfUjmcYClVWV	Romantic Partners	1	1	0	2	CellphoneStory	80.0	80.0	Care	1	1	0	100.0	1.1086874357587202	-43.89999999999999
R_3dDQHnABLZxXuoz	Roommates / Housemates	0	0	0	2	CellphoneStory	70.0	100.0	Care	1	1	0	25.0	0.17860442190332654	-43.89999999999999
R_2e3D9mLf0ZCw50F	Teammates	1	0	0	3	CellphoneStory	80.0	51.0	Care	1	1	1	54.0	0.5666383860855823	-43.89999999999999
R_2PBTxWzmiDQpeaI	Boss - Employee	0	1	0	3	CellphoneStory	74.0	59.0	Care	1	1	1	16.0	-0.02988224728746395	-43.89999999999999
R_25YktYkN4eMuNsF	Siblings	1	0	1	2	CellphoneStory	72.0	70.0	Care	0	0	1	100.0	1.0221281424518405	-43.89999999999999
R_1eyQ2ofZwLF12Zb	Mother - Child (under 18 y/o)	1	1	0	2	CellphoneStory	100.0	100.0	Care	0	0	0	100.0	1.1425013055413868	-43.89999999999999
R_1r9rXZfDS7wTY83	Teammates	0	0	0	2	CellphoneStory	62.0	69.0	Care	0	0	0	54.0	0.5666383860855823	-43.89999999999999
R_2ydffWGJo0mv9vo	Strangers	0	1	0	2	CellphoneStory	0.0	100.0	Care	0	1	0	0.0	-0.5276231536613392	-43.89999999999999
R_2UaVexCAktcir4C	Boss - Employee	0	0	0	1	CellphoneStory	60.0	73.0	Care	0	1	0	16.0	-0.02988224728746395	-43.89999999999999
R_2qpA2pvh4XX3g7l	Roommates / Housemates	0	0	0	2	CellphoneStory	45.0	67.0	Care	1	0	1	25.0	0.17860442190332654	-43.89999999999999
R_3D876SyPgKB3KRw	Close Friends	0	0	0	1	CellphoneStory	56.0	35.0	Care	0	0	0	92.0	0.9717410449941004	-43.89999999999999
R_1FPnxrDtW6LPyKV	Friends-with-Benefits	0	1	0	2	CellphoneStory	96.0	83.0	Care	0	0	1	30.0	0.2264161222110808	-43.89999999999999
R_12fleRrFYZqQBrI	Friends-with-Benefits	0	0	0	2	CellphoneStory	62.0	51.0	Care	0	0	1	30.0	0.2264161222110808	-43.89999999999999
R_2WuNZcERcERAwtK	Mother - Child (under 18 y/o)	0	0	1	2	CellphoneStory	6.0	57.0	Care	0	0	1	100.0	1.1425013055413868	-43.89999999999999
R_2c1QRQU1zlEA1Qi	Romantic Partners	1	1	1	3	CellphoneStory	71.0	89.0	Care	0	0	1	100.0	1.1086874357587202	-43.89999999999999
R_3HObUP9L9av23FY	Strangers	0	1	1	3	CellphoneStory	56.0	15.0	Care	0	0	0	0.0	-0.5276231536613392	-43.89999999999999
R_Y6vegqHdlLTOVIl	Father - Child (under 18 y/o)	0	1	0	3	CellphoneStory	61.0	71.0	Care	1	1	1	100.0	1.124184228093217	-43.89999999999999
R_3nrt3pk6NAkK9Hc	Roommates / Housemates	1	0	1	2	CellphoneStory	54.0	80.0	Care	0	0	1	25.0	0.17860442190332654	-43.89999999999999
R_cU9a2LeHPRDwAMx	Teammates	1	0	1	4	CellphoneStory	97.0	100.0	Care	0	0	1	54.0	0.5666383860855823	-43.89999999999999
R_1irCm699QBjm5pZ	Boss - Employee	0	0	1	3	CellphoneStory	60.0	60.0	Care	0	1	0	16.0	-0.02988224728746395	-43.89999999999999
R_Z3pF1HuYQ1pQv8B	Father - Child (under 18 y/o)	0	1	1	3	CellphoneStory	86.0	50.0	Care	1	1	0	100.0	1.124184228093217	-43.89999999999999
R_3R3jnWDcqldp3qR	Romantic Partners	0	0	0	1	CellphoneStory	50.0	0.0	Care	0	0	0	100.0	1.1086874357587202	-43.89999999999999
R_26hcbldZmLIgDdO	Close Friends	0	0	1	3	CellphoneStory	41.0	43.0	Care	1	1	0	92.0	0.9717410449941004	-43.89999999999999
R_2TnQaOsACivBqMz	Strangers	0	0	0	2	CellphoneStory	0.0	51.0	Care	1	1	1	0.0	-0.5276231536613392	-43.89999999999999
R_85PpHKSXvFlHcFH	Friends-with-Benefits	1	0	1	3	CellphoneStory	77.0	77.0	Care	0	0	1	30.0	0.2264161222110808	-43.89999999999999
R_x9gdcMJCPJswjdf	Teammates	0	0	1	4	CellphoneStory	74.0	71.0	Care	1	1	0	54.0	0.5666383860855823	-43.89999999999999
R_e4zJrcRpdDOIrhT	Boss - Employee	0	0	1	3	CellphoneStory	51.0	51.0	Care	0	0	1	16.0	-0.02988224728746395	-43.89999999999999
R_3Le73oLWuy5fM5J	Father - Child (under 18 y/o)	1	1	1	1	CellphoneStory	90.0	60.0	Care	1	1	0	100.0	1.124184228093217	-43.89999999999999
R_6Pwwf3oXqSuCnFD	Mother - Child (under 18 y/o)	0	0	0	1	CellphoneStory	62.0	99.0	Care	1	1	1	100.0	1.1425013055413868	-43.89999999999999
R_3hEGlM2HCEcaLA4	Teammates	0	0	0	1	CellphoneStory	70.0	61.0	Care	0	0	1	54.0	0.5666383860855823	-43.89999999999999
R_1kZHxkNbnCQcKC8	Romantic Partners	1	1	0	1	CellphoneStory	98.0	4.0	Care	1	1	1	100.0	1.1086874357587202	-43.89999999999999
R_3O9fdfemmiUPiuI	Friends-with-Benefits	1	0	0	4	CellphoneStory	60.0	60.0	Care	1	1	0	30.0	0.2264161222110808	-43.89999999999999
R_1FwEq0mDGzi9u80	Strangers	0	0	1	3	CellphoneStory	25.0	20.0	Care	0	0	1	0.0	-0.5276231536613392	-43.89999999999999
R_2zFIISBZWxjsfHH	Siblings	1	0	1	3	CellphoneStory	82.0	60.0	Care	0	1	1	100.0	1.0221281424518405	-43.89999999999999
R_3FOH6cZPwfEgFMK	Mother - Child (under 18 y/o)	0	1	1	4	CellphoneStory	100.0	100.0	Care	1	1	1	100.0	1.1425013055413868	-43.89999999999999
R_2R9q0rs5i7HSH5w	Close Friends	1	0	0	2	CellphoneStory	95.0	74.0	Care	1	1	0	92.0	0.9717410449941004	-43.89999999999999
R_VI5fJMM6ToLzSRr	Father - Child (under 18 y/o)	1	1	1	3	CellphoneStory	85.0	85.0	Care	0	0	0	100.0	1.124184228093217	-43.89999999999999
R_3nVls5mmoyzqPDD	Roommates / Housemates	0	0	1	2	CellphoneStory	7.0	89.0	Care	1	1	0	25.0	0.17860442190332654	-43.89999999999999
R_1f0LGPnx2WaZBpF	Teammates	1	0	1	4	CellphoneStory	84.0	59.0	Care	1	0	1	54.0	0.5666383860855823	-43.89999999999999
R_1jCy04lEqS9E5PV	Friends-with-Benefits	1	0	0	2	CellphoneStory	60.0	74.0	Care	0	0	0	30.0	0.2264161222110808	-43.89999999999999
R_1Kvv2NbDhjIXN2u	Father - Child (under 18 y/o)	1	0	1	3	CellphoneStory	80.0	35.0	Care	1	1	0	100.0	1.124184228093217	-43.89999999999999
R_6zlGtl4I7UD5XPj	Teammates	0	0	0	3	CellphoneStory	40.0	70.0	Care	1	1	1	54.0	0.5666383860855823	-43.89999999999999
R_1HNAO1b6C7syjw5	Close Friends	0	0	1	3	CellphoneStory	55.0	61.0	Care	0	0	1	92.0	0.9717410449941004	-43.89999999999999
R_3fqpdVDqCT27vLU	Roommates / Housemates	0	0	1	4	CellphoneStory	13.0	94.0	Care	1	1	0	25.0	0.17860442190332654	-43.89999999999999
R_1gU3BzKuZWAm8HW	Romantic Partners	1	0	0	1	CellphoneStory	54.0	86.0	Care	0	0	0	100.0	1.1086874357587202	-43.89999999999999
R_3IY1yD5TVRTPkxC	Strangers	1	0	1	3	CellphoneStory	66.0	69.0	Care	0	0	1	0.0	-0.5276231536613392	-43.89999999999999
R_bNQ6hyaransCaTT	Boss - Employee	0	1	1	3	CellphoneStory	60.0	58.0	Care	1	0	1	16.0	-0.02988224728746395	-43.89999999999999
R_RDYcy4PhcycarCh	Mother - Child (under 18 y/o)	0	1	0	3	CellphoneStory	72.0	40.0	Care	1	1	0	100.0	1.1425013055413868	-43.89999999999999
R_DkIzqyWXBEs6Thn	Siblings	0	0	0	2	CellphoneStory	54.0	70.0	Care	1	1	0	100.0	1.0221281424518405	-43.89999999999999
R_2vkTo3pUdsReLHP	Boss - Employee	1	0	0	3	CellphoneStory	94.0	70.0	Care	0	0	0	16.0	-0.02988224728746395	-43.89999999999999
R_9WDeAKur7vPe64N	Friends-with-Benefits	1	0	1	2	CellphoneStory	79.0	71.0	Care	1	1	1	30.0	0.2264161222110808	-43.89999999999999
R_2uU0hNcbQGe1sOY	Teammates	0	0	0	2	CellphoneStory	45.0	15.0	Care	1	1	0	54.0	0.5666383860855823	-43.89999999999999
R_0icWQHfF8G5IfAZ	Mother - Child (under 18 y/o)	1	0	0	2	CellphoneStory	65.0	95.0	Care	1	1	0	100.0	1.1425013055413868	-43.89999999999999
R_24wo4fp2wO9reUs	Father - Child (under 18 y/o)	0	0	1	1	CellphoneStory	75.0	66.0	Care	0	1	0	100.0	1.124184228093217	-43.89999999999999
R_3L7utpCmp9TBRCK	Close Friends	0	1	1	3	CellphoneStory	98.0	1.0	Care	1	1	0	92.0	0.9717410449941004	-43.89999999999999
R_2aCFd5b1kgHgbJ5	Strangers	1	0	1	2	CellphoneStory	5.0	62.0	Care	1	1	0	0.0	-0.5276231536613392	-43.89999999999999
R_3PgEltDf6fY1za8	Close Friends	0	0	0	3	CellphoneStory	45.0	40.0	Care	1	1	1	92.0	0.9717410449941004	-43.89999999999999
R_3lJMYCniztbV0gp	Strangers	1	1	0	2	CellphoneStory	50.0	78.0	Care	1	1	1	0.0	-0.5276231536613392	-43.89999999999999
R_3exnFfYWtBTODHN	Boss - Employee	0	0	0	2	CellphoneStory	71.0	60.0	Care	1	0	0	16.0	-0.02988224728746395	-43.89999999999999
R_1nZzFHZRuam6kT4	Father - Child (under 18 y/o)	0	1	1	1	CellphoneStory	70.0	88.0	Care	0	0	1	100.0	1.124184228093217	-43.89999999999999
R_3QL6sMzmpt4tnnQ	Mother - Child (under 18 y/o)	0	1	0	3	CellphoneStory	81.0	100.0	Care	1	1	0	100.0	1.1425013055413868	-43.89999999999999
R_XFGpjiwnogGeSZj	Romantic Partners	0	0	0	2	CellphoneStory	75.0	90.0	Care	1	1	0	100.0	1.1086874357587202	-43.89999999999999
R_2Wwn9aQLySNjTuW	Teammates	0	0	0	2	CellphoneStory	90.0	75.0	Care	1	1	0	54.0	0.5666383860855823	-43.89999999999999
R_7U0twtIqHaBmfct	Friends-with-Benefits	0	0	0	1	CellphoneStory	46.0	52.0	Care	0	0	1	30.0	0.2264161222110808	-43.89999999999999
R_2y1SbKOhpR9eHfN	Siblings	0	0	0	3	CellphoneStory	60.0	78.0	Care	0	0	1	100.0	1.0221281424518405	-43.89999999999999
R_1DzMkLoD7bfnYLj	Mother - Child (under 18 y/o)	0	0	0	3	CellphoneStory	95.0	60.0	Care	1	1	1	100.0	1.1425013055413868	-43.89999999999999
R_SZyBn1Nb0ur864x	Friends-with-Benefits	0	0	1	3	CellphoneStory	59.0	77.0	Care	0	0	1	30.0	0.2264161222110808	-43.89999999999999
R_prPphe4v4NxvRBv	Boss - Employee	0	0	1	1	CellphoneStory	84.0	42.0	Care	0	0	1	16.0	-0.02988224728746395	-43.89999999999999
R_3qZNOeUTy7SEmYj	Romantic Partners	0	0	1	2	CellphoneStory	50.0	45.0	Care	0	0	0	100.0	1.1086874357587202	-43.89999999999999
R_baoxicioIqG8Z9v	Father - Child (under 18 y/o)	0	0	0	2	CellphoneStory	60.0	80.0	Care	0	0	0	100.0	1.124184228093217	-43.89999999999999
R_3m3SN8TDRMlRCP2	Teammates	0	0	1	4	CellphoneStory	40.0	50.0	Care	1	0	0	54.0	0.5666383860855823	-43.89999999999999
R_2U3L2dPX8teRlBr	Strangers	1	0	1	1	CellphoneStory	50.0	70.0	Care	0	0	0	0.0	-0.5276231536613392	-43.89999999999999
R_1jqOUYSnaNLGmM5	Close Friends	0	0	1	4	CellphoneStory	58.0	41.0	Care	1	1	0	92.0	0.9717410449941004	-43.89999999999999
R_3ptG0glgXEAO3DI	Close Friends	1	0	1	3	CellphoneStory	89.0	75.0	Care	0	0	1	92.0	0.9717410449941004	-43.89999999999999
R_2z8b90pSYWc3LMZ	Siblings	1	0	1	1	CellphoneStory	65.0	90.0	Care	0	0	1	100.0	1.0221281424518405	-43.89999999999999
R_1plkVpEa06QZXQn	Roommates / Housemates	0	0	1	1	CellphoneStory	70.0	88.0	Care	0	0	0	25.0	0.17860442190332654	-43.89999999999999
R_3jd3KzRrds5tQXe	Boss - Employee	1	1	0	3	CellphoneStory	64.0	100.0	Care	0	0	1	16.0	-0.02988224728746395	-43.89999999999999
R_C8FSTyCL4dorQoV	Friends-with-Benefits	1	0	1	3	CellphoneStory	66.0	65.0	Care	0	0	0	30.0	0.2264161222110808	-43.89999999999999
R_Z8HDJfB5XIPPJXb	Strangers	0	0	1	4	CellphoneStory	10.0	75.0	Care	0	1	0	0.0	-0.5276231536613392	-43.89999999999999
R_AdgmX56Wq1bp7RD	Romantic Partners	0	1	0	2	CellphoneStory	65.0	95.0	Care	1	1	1	100.0	1.1086874357587202	-43.89999999999999
R_XZBTYAITreUI0Ip	Teammates	1	1	0	2	CellphoneStory	70.0	30.0	Care	0	1	1	54.0	0.5666383860855823	-43.89999999999999
R_6Rydz6HMsuzzVWp	Strangers	1	0	0	1	CellphoneStory	75.0	100.0	Care	0	0	0	0.0	-0.5276231536613392	-43.89999999999999
R_1qglOB4P5dgVESe	Boss - Employee	0	0	1	3	CellphoneStory	76.0	24.0	Care	0	0	1	16.0	-0.02988224728746395	-43.89999999999999
R_A1KbIBTrU1AAF0Z	Siblings	0	0	1	2	CellphoneStory	20.0	95.0	Care	0	0	1	100.0	1.0221281424518405	-43.89999999999999
R_4JhY40lTw6LESBz	Friends-with-Benefits	1	0	1	3	CellphoneStory	52.0	15.0	Care	1	0	1	30.0	0.2264161222110808	-43.89999999999999
R_3nPdg6jvL2T610N	Teammates	0	0	0	2	CellphoneStory	84.0	22.0	Care	1	1	0	54.0	0.5666383860855823	-43.89999999999999
R_xs9jCPRylNEI945	Romantic Partners	1	1	1	4	CellphoneStory	95.0	64.0	Care	0	1	0	100.0	1.1086874357587202	-43.89999999999999
R_V4FNcpSpKw5Hj8J	Boss - Employee	0	0	1	3	CellphoneStory	65.0	35.0	Care	1	1	0	16.0	-0.02988224728746395	-43.89999999999999
R_4M9N9oKA2I9FJmh	Roommates / Housemates	0	0	1	3	CellphoneStory	55.0	66.0	Care	0	0	1	25.0	0.17860442190332654	-43.89999999999999
R_3G7jNKEo69PvT2p	Close Friends	1	0	1	2	CellphoneStory	98.0	89.0	Care	1	1	0	92.0	0.9717410449941004	-43.89999999999999
R_2QXPFH268T1pqZ0	Friends-with-Benefits	0	0	0	1	CellphoneStory	56.0	69.0	Care	0	0	1	30.0	0.2264161222110808	-43.89999999999999
R_sjSxTJo6mJIZYYN	Romantic Partners	1	0	1	2	CellphoneStory	80.0	100.0	Care	0	0	0	100.0	1.1086874357587202	-43.89999999999999
R_28HixkBySzDzNA5	Strangers	1	0	0	3	CellphoneStory	12.0	97.0	Care	0	0	0	0.0	-0.5276231536613392	-43.89999999999999
R_2uwBJiEpBm4g09I	Siblings	1	1	1	3	CellphoneStory	80.0	50.0	Care	1	1	1	100.0	1.0221281424518405	-43.89999999999999
R_ZqkFfLU3TuoPgrL	Strangers	0	1	1	3	CellphoneStory	67.0	46.0	Care	0	0	1	0.0	-0.5276231536613392	-43.89999999999999
R_3JkMumRqcVkjWm3	Father - Child (under 18 y/o)	0	1	1	4	CellphoneStory	34.0	36.0	Care	0	0	1	100.0	1.124184228093217	-43.89999999999999
R_3Jx9r1FuYtuL69k	Romantic Partners	0	1	1	3	CellphoneStory	74.0	100.0	Care	0	0	0	100.0	1.1086874357587202	-43.89999999999999
R_esOwgvoJSuPRntT	Friends-with-Benefits	0	0	0	3	CellphoneStory	75.0	90.0	Care	1	1	0	30.0	0.2264161222110808	-43.89999999999999
R_1pDQF6cQIIJDlc8	Close Friends	0	0	1	3	CellphoneStory	25.0	100.0	Care	1	0	0	92.0	0.9717410449941004	-43.89999999999999
R_3r0ug7SdyAYZfzJ	Siblings	0	0	1	3	CellphoneStory	64.0	70.0	Care	1	1	1	100.0	1.0221281424518405	-43.89999999999999
R_3CZBObXw3aCP9A6	Roommates / Housemates	1	0	1	3	CellphoneStory	100.0	38.0	Care	1	1	1	25.0	0.17860442190332654	-43.89999999999999
R_RtbgZYsFPR1iikx	Teammates	1	0	1	3	CellphoneStory	45.0	90.0	Care	1	1	0	54.0	0.5666383860855823	-43.89999999999999
R_1rqTFHAIHBQ1oHh	Mother - Child (under 18 y/o)	1	1	0	3	CellphoneStory	51.0	51.0	Care	0	0	1	100.0	1.1425013055413868	-43.89999999999999
R_1Ye6ULuxNjpP2Fj	Father - Child (under 18 y/o)	1	0	1	4	CellphoneStory	66.0	55.0	Care	0	0	1	100.0	1.124184228093217	-43.89999999999999
R_3frw8jKmMn3kGKX	Romantic Partners	1	0	1	2	CellphoneStory	89.0	64.0	Care	0	0	0	100.0	1.1086874357587202	-43.89999999999999
R_1QzRiaQsug6n7V0	Siblings	0	0	1	4	CellphoneStory	66.0	88.0	Care	0	1	0	100.0	1.0221281424518405	-43.89999999999999
R_2UW6S3HJ2w3UUtL	Father - Child (under 18 y/o)	1	1	1	4	CellphoneStory	49.0	44.0	Care	0	0	1	100.0	1.124184228093217	-43.89999999999999
R_9KVzlUtBDgroMXD	Roommates / Housemates	0	1	0	2	CellphoneStory	75.0	73.0	Care	1	1	0	25.0	0.17860442190332654	-43.89999999999999
R_ByRUEeGofyNw8b7	Strangers	0	0	1	2	CellphoneStory	75.0	100.0	Care	0	0	0	0.0	-0.5276231536613392	-43.89999999999999
R_2CJsQA7zCifED91	Mother - Child (under 18 y/o)	0	0	1	4	CellphoneStory	54.0	34.0	Care	0	0	0	100.0	1.1425013055413868	-43.89999999999999
R_1P61yHqQERbhnkk	Close Friends	1	0	0	2	CellphoneStory	22.0	100.0	Care	0	0	0	92.0	0.9717410449941004	-43.89999999999999
R_C9Xi8k73YxmSh4l	Boss - Employee	0	0	1	4	CellphoneStory	70.0	100.0	Care	1	1	0	16.0	-0.02988224728746395	-43.89999999999999
R_1i3PzuJ9TYtZ18i	Friends-with-Benefits	1	0	0	2	CellphoneStory	65.0	80.0	Care	0	0	1	30.0	0.2264161222110808	-43.89999999999999
R_3qQYspkVF4Bmv00	Close Friends	0	0	0	1	CellphoneStory	71.0	25.0	Care	0	0	1	92.0	0.9717410449941004	-43.89999999999999
R_3hs6tyDFD5tp3zl	Mother - Child (under 18 y/o)	1	0	0	4	CellphoneStory	21.0	85.0	Care	1	1	1	100.0	1.1425013055413868	-43.89999999999999
R_1LtGgbz2ENSeAGH	Strangers	1	0	1	3	CellphoneStory	41.0	65.0	Care	1	1	0	0.0	-0.5276231536613392	-43.89999999999999
R_1GVAhabZyNr1Moi	Roommates / Housemates	0	0	1	1	CellphoneStory	50.0	75.0	Care	1	1	0	25.0	0.17860442190332654	-43.89999999999999
R_2X5nvnWXLfskK2b	Romantic Partners	0	1	0	1	CellphoneStory	60.0	69.0	Care	0	0	0	100.0	1.1086874357587202	-43.89999999999999
R_2UWokq2eqObYLVJ	Siblings	1	0	1	3	CellphoneStory	74.0	60.0	Care	1	1	1	100.0	1.0221281424518405	-43.89999999999999
R_3RxB0caBA8MS46F	Friends-with-Benefits	0	1	1	4	CellphoneStory	57.0	29.0	Care	1	1	0	30.0	0.2264161222110808	-43.89999999999999
R_Ab4Bd65p8FQdkZj	Boss - Employee	0	0	0	1	CellphoneStory	90.0	70.0	Care	1	1	1	16.0	-0.02988224728746395	-43.89999999999999
R_1kGq4iJrt79REpn	Romantic Partners	0	0	1	3	CellphoneStory	100.0	75.0	Care	0	0	0	100.0	1.1086874357587202	-43.89999999999999
R_ALHGk5KIMQoFi5H	Close Friends	0	0	0	2	CellphoneStory	74.0	57.0	Care	1	1	1	92.0	0.9717410449941004	-43.89999999999999
R_xlJ6bPxgX5z4b8l	Mother - Child (under 18 y/o)	0	0	1	3	CellphoneStory	15.0	85.0	Care	0	0	0	100.0	1.1425013055413868	-43.89999999999999
R_2UYHwNg1EcoTuQN	Teammates	1	1	1	1	CellphoneStory	18.0	72.0	Care	0	1	1	54.0	0.5666383860855823	-43.89999999999999
R_78TMa0Okiv2Dmet	Siblings	0	1	1	3	CellphoneStory	92.0	17.0	Care	1	1	1	100.0	1.0221281424518405	-43.89999999999999
R_2EHuQvAF3qmOIh8	Strangers	0	1	0	3	CellphoneStory	10.0	34.0	Care	1	1	0	0.0	-0.5276231536613392	-43.89999999999999
R_1g6B4hhopWWt2ha	Friends-with-Benefits	1	1	0	1	CellphoneStory	25.0	65.0	Care	1	1	0	30.0	0.2264161222110808	-43.89999999999999
R_3G2qrbzEaOc5hEZ	Romantic Partners	1	0	1	3	CellphoneStory	80.0	62.0	Care	1	1	0	100.0	1.1086874357587202	-43.89999999999999
R_2U959YcODI4kzS5	Teammates	1	0	1	2	CellphoneStory	10.0	100.0	Care	0	0	0	54.0	0.5666383860855823	-43.89999999999999
R_2TBKnK4iacGY5jf	Boss - Employee	1	0	0	2	CellphoneStory	19.0	75.0	Care	1	1	1	16.0	-0.02988224728746395	-43.89999999999999
R_3PT7XH8k2EeJTre	Strangers	0	0	0	3	CellphoneStory	75.0	60.0	Care	0	0	0	0.0	-0.5276231536613392	-43.89999999999999
R_3kGJiJCXNQlVdxf	Siblings	0	0	1	3	CellphoneStory	86.0	62.0	Care	1	0	0	100.0	1.0221281424518405	-43.89999999999999
R_AFH94VURZeKaLcJ	Father - Child (under 18 y/o)	1	0	1	3	CellphoneStory	81.0	73.0	Care	1	1	0	100.0	1.124184228093217	-43.89999999999999
R_2XbMmJU6fBSF91S	Close Friends	0	0	1	3	CellphoneStory	34.0	65.0	Care	0	1	0	92.0	0.9717410449941004	-43.89999999999999
R_25toUDHbaVchmss	Teammates	0	0	0	3	CellphoneStory	22.0	65.0	Care	1	1	0	54.0	0.5666383860855823	-43.89999999999999
R_3j0OdX7TNZ4R6j2	Romantic Partners	1	1	1	3	CellphoneStory	100.0	100.0	Care	0	0	1	100.0	1.1086874357587202	-43.89999999999999
R_3hgcnttldzckSt6	Boss - Employee	0	0	1	3	CellphoneStory	18.0	56.0	Care	1	1	0	16.0	-0.02988224728746395	-43.89999999999999
R_21ENzyYqlPYzpvM	Teammates	0	0	1	2	CellphoneStory	77.0	37.0	Care	1	1	0	54.0	0.5666383860855823	-43.89999999999999
R_1rHttae3az2XGjp	Roommates / Housemates	0	0	1	3	CellphoneStory	52.0	47.0	Care	0	0	0	25.0	0.17860442190332654	-43.89999999999999
R_3P6QPktPu4NOKmu	Siblings	0	0	0	2	CellphoneStory	75.0	75.0	Care	0	0	1	100.0	1.0221281424518405	-43.89999999999999
R_10ZBnp7sS45fQwt	Mother - Child (under 18 y/o)	0	1	1	3	CellphoneStory	44.0	68.0	Care	1	1	0	100.0	1.1425013055413868	-43.89999999999999
R_1DXWMMNLdZfkUI9	Friends-with-Benefits	0	0	1	1	CellphoneStory	17.0	62.0	Care	0	0	0	30.0	0.2264161222110808	-43.89999999999999
R_3stfQ08sr70nWXa	Siblings	0	0	1	3	CellphoneStory	72.0	81.0	Care	0	0	1	100.0	1.0221281424518405	-43.89999999999999
R_8q2ilex1MUyhiVP	Boss - Employee	0	1	1	3	CellphoneStory	61.0	68.0	Care	1	1	1	16.0	-0.02988224728746395	-43.89999999999999
R_1K7uJyfNbEHLSMh	Romantic Partners	1	0	1	2	CellphoneStory	70.0	34.0	Care	1	1	0	100.0	1.1086874357587202	-43.89999999999999
R_72rT4sSQf44TD8d	Mother - Child (under 18 y/o)	1	1	1	3	CellphoneStory	100.0	100.0	Care	0	0	1	100.0	1.1425013055413868	-43.89999999999999
R_2zkeVANolps6Y5H	Close Friends	0	1	1	3	CellphoneStory	25.0	24.0	Care	1	1	1	92.0	0.9717410449941004	-43.89999999999999
R_2X6QgiUmMrwzH0M	Father - Child (under 18 y/o)	1	0	0	2	CellphoneStory	40.0	95.0	Care	0	1	1	100.0	1.124184228093217	-43.89999999999999
R_3fuXPOICo7JWlpb	Roommates / Housemates	0	0	0	1	CellphoneStory	53.0	53.0	Care	1	1	0	25.0	0.17860442190332654	-43.89999999999999
R_sI0AGfFySkpgvsd	Strangers	1	0	0	1	CellphoneStory	75.0	80.0	Care	1	1	0	0.0	-0.5276231536613392	-43.89999999999999
R_1DoJ6MGEgtA5b3D	Teammates	0	0	0	1	CellphoneStory	70.0	100.0	Care	0	0	1	54.0	0.5666383860855823	-43.89999999999999
R_BsUj9wZffs0hE6l	Boss - Employee	1	0	0	3	CellphoneStory	48.0	75.0	Care	0	0	0	16.0	-0.02988224728746395	-43.89999999999999
R_23WhF4e2bDSAJf7	Close Friends	0	0	0	3	CellphoneStory	65.0	65.0	Care	0	0	1	92.0	0.9717410449941004	-43.89999999999999
R_x417zsdTfuWPtGV	Father - Child (under 18 y/o)	0	0	0	1	CellphoneStory	79.0	42.0	Care	0	0	0	100.0	1.124184228093217	-43.89999999999999
R_3NQU2AySaIEbrHR	Friends-with-Benefits	0	0	1	1	CellphoneStory	75.0	43.0	Care	0	0	0	30.0	0.2264161222110808	-43.89999999999999
R_1LCI9hr736I3zde	Teammates	1	0	1	1	CellphoneStory	70.0	35.0	Care	1	1	0	54.0	0.5666383860855823	-43.89999999999999
R_3sgZ7MW0NAyn0NR	Romantic Partners	1	0	1	3	CellphoneStory	29.0	86.0	Care	1	1	0	100.0	1.1086874357587202	-43.89999999999999
R_4URrUoA2cn2Am7T	Siblings	1	0	1	2	CellphoneStory	65.0	100.0	Care	0	1	1	100.0	1.0221281424518405	-43.89999999999999
R_DoDymADjSAholOx	Roommates / Housemates	0	0	1	3	CellphoneStory	75.0	100.0	Care	0	0	1	25.0	0.17860442190332654	-43.89999999999999
R_1NttQzFifKgsyyK	Romantic Partners	0	1	0	1	CellphoneStory	100.0	11.0	Care	0	0	0	100.0	1.1086874357587202	-43.89999999999999
R_2V92Tvfh3nzZB4n	Siblings	0	0	1	3	CellphoneStory	40.0	61.0	Care	0	0	0	100.0	1.0221281424518405	-43.89999999999999
R_DDh6v8HD69iAahX	Mother - Child (under 18 y/o)	1	0	1	4	CellphoneStory	80.0	85.0	Care	1	1	0	100.0	1.1425013055413868	-43.89999999999999
R_DSJwqTXFCLDLG6J	Roommates / Housemates	0	0	0	2	CellphoneStory	63.0	71.0	Care	1	1	0	25.0	0.17860442190332654	-43.89999999999999
R_1QDtYqHnfdguwZs	Father - Child (under 18 y/o)	0	0	1	3	CellphoneStory	31.0	82.0	Care	0	1	1	100.0	1.124184228093217	-43.89999999999999
R_24e0TA6cNINX9fX	Boss - Employee	1	0	0	3	CellphoneStory	9.0	53.0	Care	1	1	0	16.0	-0.02988224728746395	-43.89999999999999
R_1N24hUnzebMedoM	Strangers	0	0	0	3	CellphoneStory	100.0	90.0	Care	1	1	1	0.0	-0.5276231536613392	-43.89999999999999
R_25TOIBQ0BdYrwSn	Friends-with-Benefits	0	0	1	3	CellphoneStory	22.0	51.0	Care	0	0	0	30.0	0.2264161222110808	-43.89999999999999
R_bQN78OFz6Xoz2lX	Boss - Employee	0	1	1	3	CellphoneStory	65.0	60.0	Care	1	1	1	16.0	-0.02988224728746395	-43.89999999999999
R_AHHvQ28sYgHTd97	Roommates / Housemates	1	0	1	3	CellphoneStory	0.0	95.0	Care	1	1	0	25.0	0.17860442190332654	-43.89999999999999
R_3DjWbmW8aGMp3o0	Close Friends	1	0	1	3	CellphoneStory	65.0	100.0	Care	0	0	0	92.0	0.9717410449941004	-43.89999999999999
R_20VfQqCO0UzDRqP	Father - Child (under 18 y/o)	0	0	0	1	CellphoneStory	80.0	70.0	Care	0	0	0	100.0	1.124184228093217	-43.89999999999999
R_2WOoTuMSbO8KKI9	Friends-with-Benefits	0	0	1	3	CellphoneStory	75.0	35.0	Care	0	0	1	30.0	0.2264161222110808	-43.89999999999999
R_1pPYLBA9x4ELPIZ	Mother - Child (under 18 y/o)	0	0	0	2	CellphoneStory	18.0	57.0	Care	1	1	0	100.0	1.1425013055413868	-43.89999999999999
R_1GIjoFgLr3dDYHe	Close Friends	0	0	1	3	CellphoneStory	57.0	55.0	Care	0	0	0	92.0	0.9717410449941004	-43.89999999999999
R_1rBnSdxldU8XGgy	Father - Child (under 18 y/o)	0	0	0	3	CellphoneStory	73.0	60.0	Care	1	1	0	100.0	1.124184228093217	-43.89999999999999
R_ToOZiRynkKPio6J	Teammates	0	0	1	3	CellphoneStory	45.0	89.0	Care	1	1	0	54.0	0.5666383860855823	-43.89999999999999
R_3rGOT294P8EBmhV	Romantic Partners	0	0	0	1	CellphoneStory	100.0	20.0	Care	1	0	0	100.0	1.1086874357587202	-43.89999999999999
R_1BPXc2yDB45jTir	Siblings	0	0	1	4	CellphoneStory	0.0	99.0	Care	1	1	0	100.0	1.0221281424518405	-43.89999999999999
R_2yjwHlOvvF2Vkz1	Romantic Partners	0	0	1	1	CellphoneStory	80.0	66.0	Care	0	0	0	100.0	1.1086874357587202	-43.89999999999999
R_3DtnQp5Ez6mXJY3	Father - Child (under 18 y/o)	1	0	1	2	CellphoneStory	100.0	100.0	Care	0	1	0	100.0	1.124184228093217	-43.89999999999999
R_3pmRUxoYnWJkQqJ	Friends-with-Benefits	0	0	0	2	CellphoneStory	10.0	95.0	Care	0	1	0	30.0	0.2264161222110808	-43.89999999999999
R_2ea6IjESYPw8KCV	Roommates / Housemates	0	1	1	2	CellphoneStory	71.0	76.0	Care	1	1	1	25.0	0.17860442190332654	-43.89999999999999
R_3OSp12qMj7QG2qZ	Boss - Employee	1	0	1	3	CellphoneStory	55.0	44.0	Care	1	1	0	16.0	-0.02988224728746395	-43.89999999999999
R_1jCdkYdYQF29Cm2	Close Friends	0	1	1	3	CellphoneStory	89.0	21.0	Care	1	1	1	92.0	0.9717410449941004	-43.89999999999999
R_1I4zb58DDfiexJZ	Teammates	1	0	0	3	CellphoneStory	64.0	89.0	Care	1	0	1	54.0	0.5666383860855823	-43.89999999999999
R_3G95xYsFXlA9wJs	Strangers	1	1	1	4	CellphoneStory	78.0	25.0	Care	0	1	0	0.0	-0.5276231536613392	-43.89999999999999
R_2WvSD4RU236IRuZ	Friends-with-Benefits	1	0	0	2	CellphoneStory	90.0	51.0	Care	1	1	0	30.0	0.2264161222110808	-43.89999999999999
R_268sf8HX7QnWSZs	Boss - Employee	0	0	1	2	CellphoneStory	60.0	58.0	Care	1	1	0	16.0	-0.02988224728746395	-43.89999999999999
R_Ug0KzLUnDFzOxS9	Strangers	1	0	0	2	CellphoneStory	25.0	87.0	Care	1	1	1	0.0	-0.5276231536613392	-43.89999999999999
R_28NA10QOMGTBF3f	Romantic Partners	0	0	1	2	CellphoneStory	75.0	40.0	Care	0	1	1	100.0	1.1086874357587202	-43.89999999999999
R_1FaohDfSGOqZGZD	Close Friends	1	0	0	1	CellphoneStory	100.0	57.0	Care	1	0	0	92.0	0.9717410449941004	-43.89999999999999
R_2f3zL3ye81y0Bxc	Siblings	1	0	1	3	CellphoneStory	75.0	35.0	Care	1	1	1	100.0	1.0221281424518405	-43.89999999999999
R_C8ihOUicsfCD9gl	Father - Child (under 18 y/o)	1	1	0	2	CellphoneStory	0.0	11.0	Care	1	0	1	100.0	1.124184228093217	-43.89999999999999
R_2S3uHE6x00t6uem	Roommates / Housemates	0	0	1	3	CellphoneStory	73.0	38.0	Care	0	0	1	25.0	0.17860442190332654	-43.89999999999999
R_1BRBKflwhzfUrNY	Roommates / Housemates	1	1	1	3	CellphoneStory	53.0	100.0	Care	0	0	1	25.0	0.17860442190332654	-43.89999999999999
R_1BW1dIBEY4pxu05	Mother - Child (under 18 y/o)	1	1	1	0	CellphoneStory	61.0	98.0	Care	0	0	1	100.0	1.1425013055413868	-43.89999999999999
R_3M0AekQ21xe0dh2	Friends-with-Benefits	1	0	1	3	CellphoneStory	82.0	90.0	Care	1	1	1	30.0	0.2264161222110808	-43.89999999999999
R_1kFceUIyEcuX52z	Boss - Employee	0	0	1	2	CellphoneStory	65.0	10.0	Care	1	1	0	16.0	-0.02988224728746395	-43.89999999999999
R_3OrayfXWYqIxkPx	Father - Child (under 18 y/o)	1	0	1	3	CellphoneStory	60.0	90.0	Care	1	1	1	100.0	1.124184228093217	-43.89999999999999
R_sIn0LVeRFrF0qRP	Siblings	0	0	1	4	CellphoneStory	70.0	56.0	Care	0	1	0	100.0	1.0221281424518405	-43.89999999999999
R_3fvhktv2uUFiM4Q	Teammates	1	0	1	3	CellphoneStory	66.0	44.0	Care	1	1	0	54.0	0.5666383860855823	-43.89999999999999
R_3iCQ1wiW74c2LkP	Close Friends	0	0	0	2	CellphoneStory	55.0	74.0	Care	0	1	0	92.0	0.9717410449941004	-43.89999999999999
R_31gdQzSyeoNBNBx	Mother - Child (under 18 y/o)	1	0	1	3	CellphoneStory	74.0	57.0	Care	1	1	0	100.0	1.1425013055413868	-43.89999999999999
R_cw59299rkOFT7tD	Siblings	1	0	0	2	CellphoneStory	46.0	100.0	Care	0	0	1	100.0	1.0221281424518405	-43.89999999999999
R_1gHF28tMHMDSR0F	Strangers	1	0	0	1	CellphoneStory	0.0	100.0	Care	0	0	1	0.0	-0.5276231536613392	-43.89999999999999
R_30cQTyz3RmGevde	Teammates	0	0	1	3	CellphoneStory	67.0	87.0	Care	0	0	0	54.0	0.5666383860855823	-43.89999999999999
R_3EHhix3HcyrR3zz	Roommates / Housemates	0	0	1	3	CellphoneStory	73.0	73.0	Care	1	1	1	25.0	0.17860442190332654	-43.89999999999999
R_wN744chmWphBFa9	Romantic Partners	1	0	1	3	CellphoneStory	85.0	47.0	Care	0	0	1	100.0	1.1086874357587202	-43.89999999999999
R_26nZEX0I9gE7OWx	Father - Child (under 18 y/o)	1	0	0	2	CellphoneStory	92.0	70.0	Care	1	1	1	100.0	1.124184228093217	-43.89999999999999
R_30hMrTDi20fAxhE	Romantic Partners	1	1	1	3	CellphoneStory	50.0	84.0	Care	1	1	1	100.0	1.1086874357587202	-43.89999999999999
R_1K0zdlWK28DE0El	Friends-with-Benefits	0	0	1	3	CellphoneStory	64.0	59.0	Care	0	0	0	30.0	0.2264161222110808	-43.89999999999999
R_31hoHbvkV2hPwTH	Teammates	1	0	1	3	CellphoneStory	100.0	90.0	Care	0	1	0	54.0	0.5666383860855823	-43.89999999999999
R_24C4Qlxx43qyXMo	Mother - Child (under 18 y/o)	1	1	1	3	CellphoneStory	62.0	91.0	Care	1	1	0	100.0	1.1425013055413868	-43.89999999999999
R_a3kUmRbEcr7mWS5	Siblings	1	0	0	3	CellphoneStory	72.0	100.0	Care	1	1	0	100.0	1.0221281424518405	-43.89999999999999
R_2WVBO20s1EBE4FL	Roommates / Housemates	0	1	1	2	CellphoneStory	30.0	81.0	Care	0	0	0	25.0	0.17860442190332654	-43.89999999999999
R_tSu8QEI0qzt9MZP	Boss - Employee	0	1	0	2	CellphoneStory	45.0	60.0	Care	0	0	0	16.0	-0.02988224728746395	-43.89999999999999
R_PRGLqXQ2HFQAF8d	Friends-with-Benefits	0	0	1	4	CellphoneStory	56.0	59.0	Care	0	0	1	30.0	0.2264161222110808	-43.89999999999999
R_3HzzT5qqDC7vGnK	Siblings	0	0	0	2	CellphoneStory	58.0	70.0	Care	0	1	0	100.0	1.0221281424518405	-43.89999999999999
R_1E5VwySlmrKcVLf	Romantic Partners	1	1	1	3	CellphoneStory	73.0	82.0	Care	0	0	1	100.0	1.1086874357587202	-43.89999999999999
R_27e8R6QxTaGOYTP	Father - Child (under 18 y/o)	0	0	0	3	CellphoneStory	73.0	70.0	Care	0	1	0	100.0	1.124184228093217	-43.89999999999999
R_11bVQuy5hN7trm9	Close Friends	1	0	0	4	CellphoneStory	62.0	25.0	Care	1	1	1	92.0	0.9717410449941004	-43.89999999999999
R_577aBYvERIvK7gB	Roommates / Housemates	1	0	1	4	CellphoneStory	61.0	87.0	Care	0	0	1	25.0	0.17860442190332654	-43.89999999999999
R_2Wu6iLMzRxKSm0I	Teammates	0	1	1	3	CellphoneStory	51.0	25.0	Care	1	1	0	54.0	0.5666383860855823	-43.89999999999999
R_3nT6xuRosgbV5Mi	Strangers	1	0	1	4	CellphoneStory	3.0	100.0	Care	1	1	0	0.0	-0.5276231536613392	-43.89999999999999
R_2zuMPSicnaEylt1	Roommates / Housemates	1	0	0	3	CellphoneStory	70.0	100.0	Care	1	1	0	25.0	0.17860442190332654	-43.89999999999999
R_umhjpMqyPvZnJ2V	Siblings	1	0	0	2	CellphoneStory	56.0	51.0	Care	0	0	1	100.0	1.0221281424518405	-43.89999999999999
R_1dhkEiMqMMYQGHG	Romantic Partners	1	0	0	3	CellphoneStory	66.0	99.0	Care	1	1	0	100.0	1.1086874357587202	-43.89999999999999
R_3q8vJ4pIJyOdSGA	Close Friends	0	1	0	3	CellphoneStory	100.0	0.0	Care	0	0	0	92.0	0.9717410449941004	-43.89999999999999
R_2QtFQNkNLKIbKid	Teammates	1	1	0	3	CellphoneStory	94.0	89.0	Care	0	0	0	54.0	0.5666383860855823	-43.89999999999999
R_1Nh1crHwKAieJco	Friends-with-Benefits	0	0	1	3	CellphoneStory	16.0	65.0	Care	0	0	0	30.0	0.2264161222110808	-43.89999999999999
R_3qL7s9lckVUyXyK	Father - Child (under 18 y/o)	1	0	1	4	CellphoneStory	28.0	68.0	Care	1	1	0	100.0	1.124184228093217	-43.89999999999999
R_2QJKT8EZrappOxo	Romantic Partners	0	0	0	2	CellphoneStory	69.0	39.0	Care	0	0	0	100.0	1.1086874357587202	-43.89999999999999
R_2anpo8IBexxXx6z	Siblings	1	1	1	3	CellphoneStory	80.0	100.0	Care	1	1	1	100.0	1.0221281424518405	-43.89999999999999
R_3npZ0M28gQw6Qi1	Roommates / Housemates	1	1	0	1	CellphoneStory	0.0	91.0	Care	1	1	1	25.0	0.17860442190332654	-43.89999999999999
R_1n9MNLW0VcAXQnR	Teammates	0	0	1	2	CellphoneStory	57.0	100.0	Care	1	0	0	54.0	0.5666383860855823	-43.89999999999999
R_3q7LgIFnscUcjZW	Mother - Child (under 18 y/o)	1	1	1	3	CellphoneStory	60.0	70.0	Care	0	0	1	100.0	1.1425013055413868	-43.89999999999999
R_OwgsPh9jZktYiVr	Teammates	1	0	1	4	CellphoneStory	58.0	100.0	Care	0	1	0	54.0	0.5666383860855823	-43.89999999999999
R_CeFWY7DwJXrcST7	Close Friends	0	0	1	3	CellphoneStory	68.0	68.0	Care	0	0	0	92.0	0.9717410449941004	-43.89999999999999
R_2wEu5kHmGTgVgSE	Close Friends	0	0	1	3	CellphoneStory	60.0	90.0	Care	0	0	0	92.0	0.9717410449941004	-43.89999999999999
R_00PeuvhDUcUCSKl	Mother - Child (under 18 y/o)	1	0	0	2	CellphoneStory	55.0	60.0	Care	0	1	1	100.0	1.1425013055413868	-43.89999999999999
R_2f0Af9guMFxg1mg	Father - Child (under 18 y/o)	1	0	0	0	CellphoneStory	96.0	99.0	Care	1	0	1	100.0	1.124184228093217	-43.89999999999999
R_1OIAwWY4M9ytTCj	Strangers	0	1	0	3	CellphoneStory	23.0	35.0	Care	0	0	1	0.0	-0.5276231536613392	-43.89999999999999
R_zbVdGB6dYrYThJf	Romantic Partners	1	1	1	2	CellphoneStory	81.0	76.0	Care	1	1	1	100.0	1.1086874357587202	-43.89999999999999
R_wYIc1XcIUffracp	Friends-with-Benefits	0	0	0	2	CellphoneStory	47.0	51.0	Care	1	0	0	30.0	0.2264161222110808	-43.89999999999999
R_2YCZXNxl7TyMgYF	Boss - Employee	0	1	1	4	CellphoneStory	96.0	92.0	Care	0	1	0	16.0	-0.02988224728746395	-43.89999999999999
R_dpce2J0e2l5MDkZ	Siblings	0	0	0	1	CellphoneStory	38.0	54.0	Care	1	1	0	100.0	1.0221281424518405	-43.89999999999999
R_24iO1QfYHTVi64h	Boss - Employee	0	0	1	4	CellphoneStory	90.0	35.0	Care	1	1	0	16.0	-0.02988224728746395	-43.89999999999999
R_R2eDnTsn6gbwdTH	Mother - Child (under 18 y/o)	0	0	0	2	CellphoneStory	90.0	90.0	Care	1	1	0	100.0	1.1425013055413868	-43.89999999999999
R_3R4mYHxodR3MTNg	Father - Child (under 18 y/o)	0	0	0	2	CellphoneStory	70.0	40.0	Care	1	1	0	100.0	1.124184228093217	-43.89999999999999
R_3CBZYJ3D048HxxS	Romantic Partners	0	0	0	3	CellphoneStory	59.0	55.0	Care	1	1	0	100.0	1.1086874357587202	-43.89999999999999
R_RWc8HAhAFjJ1KsV	Close Friends	0	0	1	3	CellphoneStory	40.0	100.0	Care	0	0	0	92.0	0.9717410449941004	-43.89999999999999
R_1nNryXdDxbgd1bh	Boss - Employee	1	1	0	3	CellphoneStory	100.0	31.0	Care	0	0	1	16.0	-0.02988224728746395	-43.89999999999999
R_2WHXkId7uIBFKrT	Strangers	0	1	0	3	CellphoneStory	92.0	93.0	Care	1	1	1	0.0	-0.5276231536613392	-43.89999999999999
R_3qgiU30Jmh83gKb	Siblings	1	1	0	1	CellphoneStory	24.0	75.0	Care	1	0	1	100.0	1.0221281424518405	-43.89999999999999
R_28FFbywJiYMV6WS	Friends-with-Benefits	1	0	1	4	CellphoneStory	91.0	88.0	Care	0	1	0	30.0	0.2264161222110808	-43.89999999999999
R_1OSLejQq5zGoKtE	Teammates	1	1	1	3	CellphoneStory	87.0	96.0	Care	1	1	1	54.0	0.5666383860855823	-43.89999999999999
R_3xyXH9XeVGGuFgJ	Friends-with-Benefits	1	1	0	2	CellphoneStory	94.0	25.0	Care	0	1	0	30.0	0.2264161222110808	-43.89999999999999
R_2zMayYKRDHkICOW	Boss - Employee	0	0	0	2	CellphoneStory	66.0	56.0	Care	0	0	1	16.0	-0.02988224728746395	-43.89999999999999
R_25Yf4XquCKb1NHo	Roommates / Housemates	0	1	0	3	CellphoneStory	80.0	90.0	Care	0	1	0	25.0	0.17860442190332654	-43.89999999999999
R_1F2mNuyZFWE6S5j	Teammates	0	0	0	1	CellphoneStory	0.0	100.0	Care	0	0	0	54.0	0.5666383860855823	-43.89999999999999
R_3dYRAaw9C0FqRNb	Close Friends	0	0	0	1	CellphoneStory	82.0	67.0	Care	0	0	0	92.0	0.9717410449941004	-43.89999999999999
R_3GB2lFMcwHEBRJl	Strangers	0	0	0	2	CellphoneStory	100.0	25.0	Care	1	1	0	0.0	-0.5276231536613392	-43.89999999999999
R_1HcJXcOwEPWE8Y6	Mother - Child (under 18 y/o)	1	0	0	2	CellphoneStory	100.0	100.0	Care	0	0	0	100.0	1.1425013055413868	-43.89999999999999
R_2zwMYls4wgBDG1k	Romantic Partners	1	0	0	3	CellphoneStory	90.0	56.0	Care	0	0	1	100.0	1.1086874357587202	-43.89999999999999
R_1eWTty85aYDjfmx	Teammates	1	0	1	2	CellphoneStory	39.0	76.0	Care	0	0	1	54.0	0.5666383860855823	-43.89999999999999
R_1LjIAQat06l2iS8	Roommates / Housemates	0	0	1	1	CellphoneStory	25.0	70.0	Care	0	0	0	25.0	0.17860442190332654	-43.89999999999999
R_1d6QVzprpI0Rp59	Close Friends	0	1	1	1	CellphoneStory	90.0	34.0	Care	1	0	0	92.0	0.9717410449941004	-43.89999999999999
R_1LGLb5ui3F2DOgQ	Boss - Employee	0	1	1	4	CellphoneStory	50.0	51.0	Care	1	1	0	16.0	-0.02988224728746395	-43.89999999999999
R_1gbxhujcsEGhKfr	Teammates	0	0	0	2	CellphoneStory	67.0	35.0	Care	1	1	0	54.0	0.5666383860855823	-43.89999999999999
R_1Kg9D0jrE9lBzeS	Strangers	1	0	1	2	CellphoneStory	38.0	51.0	Care	0	0	0	0.0	-0.5276231536613392	-43.89999999999999
R_d758HX6sC3HWzsd	Friends-with-Benefits	1	0	0	3	CellphoneStory	60.0	56.0	Care	1	1	0	30.0	0.2264161222110808	-43.89999999999999
R_1pmMdlFgPWYehHV	Boss - Employee	1	0	1	2	CellphoneStory	94.0	78.0	Care	1	1	0	16.0	-0.02988224728746395	-43.89999999999999
R_DjDhjJYLGy3wyNb	Siblings	1	1	1	3	CellphoneStory	80.0	25.0	Care	1	0	0	100.0	1.0221281424518405	-43.89999999999999
R_XuqvaYVWzP9gSBz	Boss - Employee	1	0	1	2	CellphoneStory	52.0	52.0	Care	0	0	1	16.0	-0.02988224728746395	-43.89999999999999
R_33x4URXXwk3OM6B	Roommates / Housemates	0	0	1	4	CellphoneStory	25.0	100.0	Care	0	1	1	25.0	0.17860442190332654	-43.89999999999999
R_eEX62QQaMzjvkGd	Close Friends	0	0	1	4	CellphoneStory	77.0	69.0	Care	1	1	0	92.0	0.9717410449941004	-43.89999999999999
R_22lx3VtbBNF3x7m	Close Friends	0	0	0	3	CellphoneStory	70.0	75.0	Care	1	0	0	92.0	0.9717410449941004	-43.89999999999999
R_6DUfE8H8HHw5ZC1	Siblings	1	1	1	2	CellphoneStory	63.0	72.0	Care	0	0	1	100.0	1.0221281424518405	-43.89999999999999
R_3Ic97NZ4iQhKuxt	Boss - Employee	0	0	0	3	CellphoneStory	60.0	47.0	Care	1	1	0	16.0	-0.02988224728746395	-43.89999999999999
R_BXOMEZKzsjuvatH	Romantic Partners	1	0	1	3	CellphoneStory	0.0	66.0	Care	1	1	0	100.0	1.1086874357587202	-43.89999999999999
R_1IiNuZQ8fOYV07x	Siblings	0	0	1	4	CellphoneStory	40.0	65.0	Care	0	0	0	100.0	1.0221281424518405	-43.89999999999999
R_3eF26qOT2jB2kSt	Roommates / Housemates	0	1	1	2	CellphoneStory	50.0	95.0	Care	0	0	0	25.0	0.17860442190332654	-43.89999999999999
R_1jPt0ZlpjtIFYX2	Father - Child (under 18 y/o)	0	0	0	3	CellphoneStory	65.0	100.0	Care	1	1	1	100.0	1.124184228093217	-43.89999999999999
R_sb5qhjqOZYZemwF	Close Friends	1	1	1	4	CellphoneStory	0.0	0.0	Care	0	0	0	92.0	0.9717410449941004	-43.89999999999999
R_2uNFDnFLiUa9djl	Siblings	1	0	1	3	CellphoneStory	56.0	100.0	Care	1	1	1	100.0	1.0221281424518405	-43.89999999999999
R_32JEXp5CYCGnGEC	Father - Child (under 18 y/o)	0	0	0	2	CellphoneStory	90.0	50.0	Care	0	1	1	100.0	1.124184228093217	-43.89999999999999
R_1LLL2EdA62AUTpS	Close Friends	0	0	0	3	CellphoneStory	55.0	70.0	Care	0	1	0	92.0	0.9717410449941004	-43.89999999999999
R_3GBoyezd08Cir5U	Teammates	1	1	0	2	CellphoneStory	65.0	100.0	Care	1	1	0	54.0	0.5666383860855823	-43.89999999999999
R_3kzDMxbDkF58h9M	Mother - Child (under 18 y/o)	0	1	1	2	CellphoneStory	100.0	85.0	Care	1	1	0	100.0	1.1425013055413868	-43.89999999999999
R_1l3mI8MaiaHvNuq	Boss - Employee	0	0	1	3	CellphoneStory	75.0	51.0	Care	0	0	1	16.0	-0.02988224728746395	-43.89999999999999
R_3Pc4SIgITFcevnZ	Strangers	0	0	0	2	CellphoneStory	23.0	36.0	Care	1	1	1	0.0	-0.5276231536613392	-43.89999999999999
R_3CVkOUgPxz4Cm8w	Roommates / Housemates	1	1	1	2	CellphoneStory	55.0	78.0	Care	0	0	1	25.0	0.17860442190332654	-43.89999999999999
[truncated: 11,975 more rows]
