# Supplementary material for: Author Correction: How social relationships shape moral wrongness judgments
Source: Nat Commun. 2024 Sep 10;15:7906. doi: 10.1038/s41467-024-52274-w (PMC11387412; doi:10.1038/s41467-024-52274-w)
Supplement: Supplementary file 3 — Replication Script [file 41467_2024_52274_MOESM3_ESM.zip › ReplicationScript/alternativeModelsDataNoExclusions.csv]

relationship	violation	specificity_char	mean_judg_vio	mean_likelihood	mean_ideal	genetics	mean_close	mean_inter
Boss	CryingWalk	-62.90000000000001	48.13592233009709	48.90291262135922	-0.0781592032136195	0.0	69.50559284116326	68.8358208955224
Boss	CellphoneStory	-43.89999999999999	59.067961165048544	57.49514563106796	-0.0781592032136195	0.0	69.50559284116326	68.8358208955224
Boss	NoHelpBoxes	-49.10000000000001	51.679611650485434	61.79611650485437	-0.0781592032136195	0.0	69.50559284116326	68.8358208955224
Boss	NoFollowOrder	-72.93333333333334	63.43269230769231	53.92307692307692	0.9452190024013577	0.0	69.50559284116326	68.8358208955224
Boss	RepeatedlyInterrupt	-35.466666666666654	57.52884615384615	52.83653846153846	0.9452190024013577	0.0	69.50559284116326	68.8358208955224
Boss	SkipMeeting	-35.73333333333333	58.65384615384615	59.05769230769231	0.9452190024013577	0.0	69.50559284116326	68.8358208955224
Boss	NoSex	-88.66666666666666	6.961352657004831	75.01449275362319	-1.55215401194335	0.0	69.50559284116326	68.8358208955224
Boss	NoDate	-65.8	8.623188405797102	71.76328502415458	-1.55215401194335	0.0	69.50559284116326	68.8358208955224
Boss	SecretRelationship	-53.03333333333333	10.357487922705314	88.05314009661836	-1.55215401194335	0.0	69.50559284116326	68.8358208955224
Boss	NoPaybackRemember	-59.7	82.3671497584541	46.33816425120773	0.2970420813116941	0.0	69.50559284116326	68.8358208955224
Boss	NoReciprocateFavor	-59.53333333333333	39.44444444444444	62.75845410628019	0.2970420813116941	0.0	69.50559284116326	68.8358208955224
Boss	ChargeTooMuch	-43.93333333333334	74.66666666666667	41.79710144927536	0.2970420813116941	0.0	69.50559284116326	68.8358208955224
FWB	CryingWalk	-62.90000000000001	71.5	40.64705882352941	0.1713316945249283	0.0	70.57494407158832	69.13333333333337
FWB	CellphoneStory	-43.89999999999999	65.07843137254902	62.529411764705884	0.1713316945249283	0.0	70.57494407158832	69.13333333333337
FWB	NoHelpBoxes	-49.10000000000001	57.36274509803921	47.28431372549019	0.1713316945249283	0.0	70.57494407158832	69.13333333333337
FWB	NoFollowOrder	-72.93333333333334	37.411764705882355	61.11764705882353	-0.6497591934516345	0.0	70.57494407158832	69.13333333333337
FWB	RepeatedlyInterrupt	-35.466666666666654	47.0	65.01960784313725	-0.6497591934516345	0.0	70.57494407158832	69.13333333333337
FWB	SkipMeeting	-35.73333333333333	52.294117647058826	63.40196078431372	-0.6497591934516345	0.0	70.57494407158832	69.13333333333337
FWB	NoSex	-88.66666666666666	16.264705882352942	62.705882352941174	0.751331345042437	0.0	70.57494407158832	69.13333333333337
FWB	NoDate	-65.8	26.666666666666668	69.40196078431373	0.751331345042437	0.0	70.57494407158832	69.13333333333337
FWB	SecretRelationship	-53.03333333333333	31.91176470588235	76.6470588235294	0.751331345042437	0.0	70.57494407158832	69.13333333333337
FWB	NoPaybackRemember	-59.7	74.55882352941177	61.254901960784316	0.6962232738443175	0.0	70.57494407158832	69.13333333333337
FWB	NoReciprocateFavor	-59.53333333333333	49.529411764705884	65.12745098039215	0.6962232738443175	0.0	70.57494407158832	69.13333333333337
FWB	ChargeTooMuch	-43.93333333333334	75.65686274509804	39.40196078431372	0.6962232738443175	0.0	70.57494407158832	69.13333333333337
Father	CryingWalk	-62.90000000000001	73.58490566037736	46.20754716981132	1.0127162169389021	0.5	79.63310961968676	78.07729468599032
Father	CellphoneStory	-43.89999999999999	68.58490566037736	63.9622641509434	1.0127162169389021	0.5	79.63310961968676	78.07729468599032
Father	NoHelpBoxes	-49.10000000000001	57.77358490566038	54.58490566037736	1.0127162169389021	0.5	79.63310961968676	78.07729468599032
Father	NoFollowOrder	-72.93333333333334	57.95192307692308	79.21153846153847	0.8032771549339954	0.5	79.63310961968676	78.07729468599032
Father	RepeatedlyInterrupt	-35.466666666666654	51.35576923076923	78.57692307692308	0.8032771549339954	0.5	79.63310961968676	78.07729468599032
Father	SkipMeeting	-35.73333333333333	54.19230769230769	63.80769230769231	0.8032771549339954	0.5	79.63310961968676	78.07729468599032
Father	NoSex	-88.66666666666666	8.576190476190476	60.60952380952381	-1.6265397473758882	0.5	79.63310961968676	78.07729468599032
Father	NoDate	-65.8	12.871428571428572	51.74761904761905	-1.6265397473758882	0.5	79.63310961968676	78.07729468599032
Father	SecretRelationship	-53.03333333333333	20.5	77.88571428571429	-1.6265397473758882	0.5	79.63310961968676	78.07729468599032
Father	NoPaybackRemember	-59.7	70.35238095238095	61.976190476190474	-0.043729489302308154	0.5	79.63310961968676	78.07729468599032
Father	NoReciprocateFavor	-59.53333333333333	46.785714285714285	63.352380952380955	-0.043729489302308154	0.5	79.63310961968676	78.07729468599032
Father	ChargeTooMuch	-43.93333333333334	75.41428571428571	39.18571428571428	-0.043729489302308154	0.5	79.63310961968676	78.07729468599032
Friends	CryingWalk	-62.90000000000001	71.86238532110092	27.412844036697248	0.8907126393346704	0.0	79.68903803131988	76.86419753086417
Friends	CellphoneStory	-43.89999999999999	63.92660550458716	60.53211009174312	0.8907126393346704	0.0	79.68903803131988	76.86419753086417
Friends	NoHelpBoxes	-49.10000000000001	58.85321100917431	49.055045871559635	0.8907126393346704	0.0	79.68903803131988	76.86419753086417
Friends	NoFollowOrder	-72.93333333333334	36.669724770642205	61.018348623853214	-0.5806135051323883	0.0	79.68903803131988	76.86419753086417
Friends	RepeatedlyInterrupt	-35.466666666666654	50.77064220183486	68.97247706422019	-0.5806135051323883	0.0	79.68903803131988	76.86419753086417
Friends	SkipMeeting	-35.73333333333333	56.10091743119266	60.31192660550459	-0.5806135051323883	0.0	79.68903803131988	76.86419753086417
Friends	NoSex	-88.66666666666666	7.091743119266055	70.23853211009174	-1.0810737770967926	0.0	79.68903803131988	76.86419753086417
Friends	NoDate	-65.8	13.871559633027523	68.33944954128441	-1.0810737770967926	0.0	79.68903803131988	76.86419753086417
Friends	SecretRelationship	-53.03333333333333	11.284403669724771	87.56880733944953	-1.0810737770967926	0.0	79.68903803131988	76.86419753086417
Friends	NoPaybackRemember	-59.7	82.23853211009174	54.04587155963303	0.8920313453903126	0.0	79.68903803131988	76.86419753086417
Friends	NoReciprocateFavor	-59.53333333333333	50.44954128440367	59.36697247706422	0.8920313453903126	0.0	79.68903803131988	76.86419753086417
Friends	ChargeTooMuch	-43.93333333333334	77.6697247706422	38.42201834862385	0.8920313453903126	0.0	79.68903803131988	76.86419753086417
Mother	CryingWalk	-62.90000000000001	69.43617021276596	48.54255319148936	1.0355214160663826	0.5	81.89189189189186	79.77294685990339
Mother	CellphoneStory	-43.89999999999999	67.7872340425532	67.68085106382979	1.0355214160663826	0.5	81.89189189189186	79.77294685990339
Mother	NoHelpBoxes	-49.10000000000001	53.851063829787236	57.51063829787234	1.0355214160663826	0.5	81.89189189189186	79.77294685990339
Mother	NoFollowOrder	-72.93333333333334	53.16483516483517	78.34065934065934	0.79570407046242	0.5	81.89189189189186	79.77294685990339
Mother	RepeatedlyInterrupt	-35.466666666666654	49.91208791208791	80.67032967032966	0.79570407046242	0.5	81.89189189189186	79.77294685990339
Mother	SkipMeeting	-35.73333333333333	50.18681318681319	68.26373626373626	0.79570407046242	0.5	81.89189189189186	79.77294685990339
Mother	NoSex	-88.66666666666666	9.18918918918919	57.76756756756757	-1.6259844544601951	0.5	81.89189189189186	79.77294685990339
Mother	NoDate	-65.8	13.2	51.810810810810814	-1.6259844544601951	0.5	81.89189189189186	79.77294685990339
Mother	SecretRelationship	-53.03333333333333	16.983783783783785	83.00540540540541	-1.6259844544601951	0.5	81.89189189189186	79.77294685990339
Mother	NoPaybackRemember	-59.7	69.63243243243244	63.42702702702703	-0.046189235263191866	0.5	81.89189189189186	79.77294685990339
Mother	NoReciprocateFavor	-59.53333333333333	44.64324324324324	66.03783783783784	-0.046189235263191866	0.5	81.89189189189186	79.77294685990339
Mother	ChargeTooMuch	-43.93333333333334	76.80540540540541	39.32972972972973	-0.046189235263191866	0.5	81.89189189189186	79.77294685990339
RomPar	CryingWalk	-62.90000000000001	75.36697247706422	39.18348623853211	1.0039996114420908	0.0	81.4742729306488	79.58024691358024
RomPar	CellphoneStory	-43.89999999999999	70.4770642201835	58.403669724770644	1.0039996114420908	0.0	81.4742729306488	79.58024691358024
RomPar	NoHelpBoxes	-49.10000000000001	65.73394495412845	52.54128440366973	1.0039996114420908	0.0	81.4742729306488	79.58024691358024
RomPar	NoFollowOrder	-72.93333333333334	48.19266055045872	65.85321100917432	-0.45536048154490316	0.0	81.4742729306488	79.58024691358024
RomPar	RepeatedlyInterrupt	-35.466666666666654	53.91743119266055	70.55045871559633	-0.45536048154490316	0.0	81.4742729306488	79.58024691358024
RomPar	SkipMeeting	-35.73333333333333	64.02752293577981	53.330275229357795	-0.45536048154490316	0.0	81.4742729306488	79.58024691358024
RomPar	NoSex	-88.66666666666666	41.34862385321101	66.22018348623853	1.0392690731092276	0.0	81.4742729306488	79.58024691358024
RomPar	NoDate	-65.8	56.12844036697248	50.522935779816514	1.0392690731092276	0.0	81.4742729306488	79.58024691358024
RomPar	SecretRelationship	-53.03333333333333	88.25688073394495	57.42201834862385	1.0392690731092276	0.0	81.4742729306488	79.58024691358024
RomPar	NoPaybackRemember	-59.7	72.75229357798165	53.57798165137615	0.9527198383526289	0.0	81.4742729306488	79.58024691358024
RomPar	NoReciprocateFavor	-59.53333333333333	47.027522935779814	61.99082568807339	0.9527198383526289	0.0	81.4742729306488	79.58024691358024
RomPar	ChargeTooMuch	-43.93333333333334	81.09174311926606	30.045871559633028	0.9527198383526289	0.0	81.4742729306488	79.58024691358024
Roommate	CryingWalk	-62.90000000000001	55.27835051546392	47.58762886597938	0.14148922430787328	0.5	73.47427293064874	68.82835820895521
Roommate	CellphoneStory	-43.89999999999999	56.71134020618557	69.65979381443299	0.14148922430787328	0.5	73.47427293064874	68.82835820895521
Roommate	NoHelpBoxes	-49.10000000000001	59.34020618556701	60.5360824742268	0.14148922430787328	0.5	73.47427293064874	68.82835820895521
Roommate	NoFollowOrder	-72.93333333333334	42.36082474226804	67.28865979381443	-0.268398219712674	0.5	73.47427293064874	68.82835820895521
Roommate	RepeatedlyInterrupt	-35.466666666666654	52.47422680412371	77.48453608247422	-0.268398219712674	0.5	73.47427293064874	68.82835820895521
Roommate	SkipMeeting	-35.73333333333333	53.422680412371136	67.04123711340206	-0.268398219712674	0.5	73.47427293064874	68.82835820895521
Roommate	NoSex	-88.66666666666666	7.123711340206185	73.94845360824742	-1.1156688526968366	0.5	73.47427293064874	68.82835820895521
Roommate	NoDate	-65.8	9.824742268041238	71.16494845360825	-1.1156688526968366	0.5	73.47427293064874	68.82835820895521
Roommate	SecretRelationship	-53.03333333333333	10.649484536082474	89.75257731958763	-1.1156688526968366	0.5	73.47427293064874	68.82835820895521
Roommate	NoPaybackRemember	-59.7	80.9278350515464	66.29896907216495	0.9527198383526316	0.5	73.47427293064874	68.82835820895521
Roommate	NoReciprocateFavor	-59.53333333333333	45.577319587628864	67.68041237113403	0.9527198383526316	0.5	73.47427293064874	68.82835820895521
Roommate	ChargeTooMuch	-43.93333333333334	72.68041237113403	47.649484536082475	0.9527198383526316	0.5	73.47427293064874	68.82835820895521
Siblings	CryingWalk	-62.90000000000001	65.34343434343434	53.21212121212121	0.928913691930948	0.5	77.99999999999999	75.88805970149254
Siblings	CellphoneStory	-43.89999999999999	60.57575757575758	70.91919191919192	0.928913691930948	0.5	77.99999999999999	75.88805970149254
Siblings	NoHelpBoxes	-49.10000000000001	60.64646464646464	68.14141414141415	0.928913691930948	0.5	77.99999999999999	75.88805970149254
Siblings	NoFollowOrder	-72.93333333333334	41.97979797979798	75.72727272727273	-0.15331544731373772	0.5	77.99999999999999	75.88805970149254
Siblings	RepeatedlyInterrupt	-35.466666666666654	47.72727272727273	81.33333333333333	-0.15331544731373772	0.5	77.99999999999999	75.88805970149254
Siblings	SkipMeeting	-35.73333333333333	51.464646464646464	68.68686868686869	-0.15331544731373772	0.5	77.99999999999999	75.88805970149254
Siblings	NoSex	-88.66666666666666	13.8989898989899	67.67676767676768	-1.619501596971194	0.5	77.99999999999999	75.88805970149254
Siblings	NoDate	-65.8	16.404040404040405	55.84848484848485	-1.619501596971194	0.5	77.99999999999999	75.88805970149254
Siblings	SecretRelationship	-53.03333333333333	11.696969696969697	90.5959595959596	-1.619501596971194	0.5	77.99999999999999	75.88805970149254
Siblings	NoPaybackRemember	-59.7	68.28282828282828	70.61616161616162	0.8477165965419783	0.5	77.99999999999999	75.88805970149254
Siblings	NoReciprocateFavor	-59.53333333333333	48.19191919191919	72.25252525252525	0.8477165965419783	0.5	77.99999999999999	75.88805970149254
Siblings	ChargeTooMuch	-43.93333333333334	74.8989898989899	52.666666666666664	0.8477165965419783	0.5	77.99999999999999	75.88805970149254
Stranger	CryingWalk	-62.90000000000001	32.89908256880734	72.38532110091744	-0.5511175745969316	0.5	60.79194630872486	57.45098039215687
Stranger	CellphoneStory	-43.89999999999999	52.642201834862384	67.0091743119266	-0.5511175745969316	0.5	60.79194630872486	57.45098039215687
Stranger	NoHelpBoxes	-49.10000000000001	42.44954128440367	77.09174311926606	-0.5511175745969316	0.5	60.79194630872486	57.45098039215687
Stranger	NoFollowOrder	-72.93333333333334	28.256880733944953	67.40366972477064	-0.34774114114262333	0.5	60.79194630872486	57.45098039215687
Stranger	RepeatedlyInterrupt	-35.466666666666654	52.31192660550459	72.70642201834862	-0.34774114114262333	0.5	60.79194630872486	57.45098039215687
Stranger	SkipMeeting	-35.73333333333333	52.8348623853211	66.53211009174312	-0.34774114114262333	0.5	60.79194630872486	57.45098039215687
Stranger	NoSex	-88.66666666666666	9.880733944954128	80.56880733944953	-1.1908762091592846	0.5	60.79194630872486	57.45098039215687
Stranger	NoDate	-65.8	14.100917431192661	78.90825688073394	-1.1908762091592846	0.5	60.79194630872486	57.45098039215687
Stranger	SecretRelationship	-53.03333333333333	15.642201834862385	85.29357798165138	-1.1908762091592846	0.5	60.79194630872486	57.45098039215687
Stranger	NoPaybackRemember	-59.7	73.36697247706422	63.91743119266055	0.2829154902375412	0.5	60.79194630872486	57.45098039215687
Stranger	NoReciprocateFavor	-59.53333333333333	42.43119266055046	75.68807339449542	0.2829154902375412	0.5	60.79194630872486	57.45098039215687
Stranger	ChargeTooMuch	-43.93333333333334	64.66055045871559	68.0091743119266	0.2829154902375412	0.5	60.79194630872486	57.45098039215687
Teammate	CryingWalk	-62.90000000000001	54.09183673469388	47.04081632653061	0.4953520615960781	0.5	74.82997762863536	73.5975308641975
Teammate	CellphoneStory	-43.89999999999999	55.98979591836735	64.70408163265306	0.4953520615960781	0.5	74.82997762863536	73.5975308641975
Teammate	NoHelpBoxes	-49.10000000000001	57.12244897959184	59.316326530612244	0.4953520615960781	0.5	74.82997762863536	73.5975308641975
Teammate	NoFollowOrder	-72.93333333333334	45.52040816326531	61.89795918367347	0.35641050147141157	0.5	74.82997762863536	73.5975308641975
Teammate	RepeatedlyInterrupt	-35.466666666666654	51.55102040816327	72.86734693877551	0.35641050147141157	0.5	74.82997762863536	73.5975308641975
Teammate	SkipMeeting	-35.73333333333333	53.316326530612244	67.81632653061224	0.35641050147141157	0.5	74.82997762863536	73.5975308641975
Teammate	NoSex	-88.66666666666666	8.295918367346939	75.24489795918367	-1.3624572121189715	0.5	74.82997762863536	73.5975308641975
Teammate	NoDate	-65.8	15.214285714285714	74.88775510204081	-1.3624572121189715	0.5	74.82997762863536	73.5975308641975
Teammate	SecretRelationship	-53.03333333333333	21.928571428571427	85.75510204081633	-1.3624572121189715	0.5	74.82997762863536	73.5975308641975
Teammate	NoPaybackRemember	-59.7	76.87755102040816	63.8469387755102	0.8450185687070133	0.5	74.82997762863536	73.5975308641975
Teammate	NoReciprocateFavor	-59.53333333333333	46.96938775510204	66.53061224489795	0.8450185687070133	0.5	74.82997762863536	73.5975308641975
Teammate	ChargeTooMuch	-43.93333333333334	69.74489795918367	52.47959183673469	0.8450185687070133	0.5	74.82997762863536	73.5975308641975
