# Supplementary material for: Author Correction: How social relationships shape moral wrongness judgments
Source: Nat Commun. 2024 Sep 10;15:7906. doi: 10.1038/s41467-024-52274-w (PMC11387412; doi:10.1038/s41467-024-52274-w)
Supplement: Supplementary file 3 — Replication Script [file 41467_2024_52274_MOESM3_ESM.zip › ReplicationScript/Reported Results.ipynb]

# %% [markdown]
# Reported Results
This script reproduces the *updated* results reported in our manuscript, in the order in which they are reported. All linear mixed effects models from the main text are reproduced in the R script `Reported Results.R`.

## Load Packages and Define Functions

# %% [code]
#Load required packages
import warnings
warnings.filterwarnings('ignore')
import pandas as pd
from scipy import stats
import statistics
import math
import numpy as np
import pingouin as pg
import statsmodels.api as sm

# %% [code]
#Function to calculate Cohen's d
def cohend(d1, d2):
    #Size of samples
    n1, n2 = len(d1), len(d2)
    #Variance of the samples
    s1, s2 = statistics.variance(d1), 0
    #Pooled standard deviation
    s = math.sqrt(((n1 - 1) * s1 + (n2 - 1) * s2) / (n1 + n2 - 2))
    #Means of the samples
    u1, u2 = np.mean(d1), np.mean(d2)
    #Effect size
    return (u1 - u2) / s

# %% [code]
#Function that creates a matrix containing the KS distance between each relationship and itself and every other relationship
#for each function. The output is similar to a correlation matrix, but populated with KS distance statistics.
def ks(df, scores, name, mean = True):
    #List of the functions
    funcs = ['Care', 'Hierarchy', 'Mating', 'Reciprocity']
    #List of the relationships
    rels = ['Boss - Employee', 'Close Friends', 'Father - Child (under 18 y/o)',\
            'Friends-with-Benefits', 'Mother - Child (under 18 y/o)', 'Romantic Partners',\
            'Roommates / Housemates', 'Siblings', 'Strangers', 'Teammates']
    #Empty list which will be populated with dataframes
    frames = list()
    
    #For each function
    for func in funcs:
        #Create a dictionary with a key for each relationship
        data = {rel:[] for rel in rels}
        #For each relationship
        for rel in rels:
            #Get a list of functional expectation scores for the specific relationship and function
            rel_score = df[(df['relationship'] == rel) & (df['function'] == func)][scores].tolist()
            #For every relationship
            for other in rels:
                #Get a list of scores for the relationship and function
                other_score = df[(df['relationship'] == other) & (df['function'] == func)][scores].tolist()
                #Compute the KS distance between these scores and the scores in the outer loop
                D, p = stats.ks_2samp(rel_score, other_score)
                #Add the KS stat to the dictionary of relationships
                data[rel].append(D)
        #Create a dataframe from the relationship:stat pairs
        out_df = pd.DataFrame(data)
        #List of standardized relationship names
        viz_names = ['BE', 'CF', 'FC', 'FB', 'MC', 'RP', 'RH', 'SB', 'ST', 'TM']
        #Asign the relationship names to the columns and rows of the KS matrix/dataframe
        out_df.columns = viz_names
        out_df.index = viz_names
        #Add the dataframe to the list of dataframes
        frames.append(out_df)
    
    if not mean:
            data2 = {'function':[], 'rel_1':[], 'rel_2':[], 'ks_' + name:[]}
            for i in range(len(frames)):
                for col in frames[i].columns:
                    for row in frames[i].index:
                        if col != row:
                            data2['function'].append(funcs[i])
                            data2['rel_1'].append(col)
                            data2['rel_2'].append(row)
                            data2['ks_' + name].append(frames[i].at[col, row])

            final_df = pd.DataFrame(data2)
            final_df.drop_duplicates(subset = ['function', 'rel_1', 'rel_2'], inplace = True)
            final_df = final_df[~final_df[['function', 'rel_1', 'rel_2']].apply(frozenset, axis=1).duplicated()]
    
    elif mean:
        data3 = {'rel_1':[], 'rel_2':[], 'ks_' + name + '_care':[], 'ks_' + name + '_hier':[],
                    'ks_' + name + '_mate':[], 'ks_' + name + '_recip':[]}
        #Cycle through the columns and rows
        for col in frames[0].columns:
            for row in frames[0].index:
                if col != row:
                    #Populate a long-form dictionary of the relationship pairs and their KS scores
                    data3['rel_1'].append(col)
                    data3['rel_2'].append(row)
                    data3['ks_' + name + '_care'].append(frames[0].at[col, row])
                    data3['ks_' + name + '_hier'].append(frames[1].at[col, row])
                    data3['ks_' + name + '_mate'].append(frames[2].at[col, row])
                    data3['ks_' + name + '_recip'].append(frames[3].at[col, row])   

        final_df = pd.DataFrame(data3)
        #Compute average metrics
        final_df['ks_' + name + '_mean'] = final_df[[col for col in final_df.columns if 'ks' in col]].mean(axis = 1)
        final_df.drop(columns = ['ks_' + name + '_care', 'ks_' + name + '_hier',
                                 'ks_' + name + '_mate', 'ks_' + name + '_recip'], inplace = True)
        
    return final_df

# %% [code]
#Function to calculate the difference between two strings (used for bot checks)
def distance(s, t):
    # Initialize matrix of zeros
    rows = len(s)+1
    cols = len(t)+1
    distance = np.zeros((rows,cols),dtype = int)
    # Populate matrix of zeros with the indeces of each character of both strings
    for i in range(1, rows):
        for k in range(1,cols):
            distance[i][0] = i
            distance[0][k] = k
    # Iterate over the matrix to compute the cost of deletions,insertions and/or substitutions    
    for col in range(1, cols):
        for row in range(1, rows):
            if s[row-1] == t[col-1]:
                cost = 0 # If the characters are the same in the two strings in a given position [i,j] then the cost is 0
            else:
                cost = 1
            distance[row][col] = min(distance[row-1][col] + 1,      # Cost of deletions
                                 distance[row][col-1] + 1,          # Cost of insertions
                                 distance[row-1][col-1] + cost)     # Cost of substitutions
    
    # This is the minimum number of edits needed to convert string a to string b
    return distance[row][col]

# %% [code]
def gndr_diff(rel, func):
    dataf = s1[(s1["GenderMFO"] == 'Female') & (s1["relationship"] == rel) & (s1["function"] == func)]['scaled_functional_score']
    datam = s1[(s1["GenderMFO"] == 'Male') & (s1["relationship"] == rel) & (s1["function"] == func)]['scaled_functional_score']
    mf = dataf.mean()
    mm = datam.mean()
    mdiff = round(mf-mm, 2)
    return mdiff

# %% [markdown]
## Main Paper

# %% [markdown]
## Sample 1 Results
*p. 3*

# %% [code]
#Read in the data
s1 = pd.read_csv('sample1.csv')

#N
print("N =", len(s1["ResponseId"].unique()))

#Reciprocity
    #Mean and standard deviation
recipMean = s1[s1["function"] == "Reciprocity"]["raw_functional_score"].mean()
recipSd = s1[s1["function"] == "Reciprocity"]["raw_functional_score"].std()
print("\nReciprocity expectations")
print("\tMean = {:.2f}".format(recipMean))
print("\tSD = {:.2f}".format(recipSd), end = "\n\n")
    #Distance from scale midpoint of 0, and effect size measure
t, p = stats.ttest_1samp(s1[s1['function'] == "Reciprocity"]['raw_functional_score'].to_list(), 0)
d = cohend(s1[s1['function'] == "Reciprocity"]['raw_functional_score'].to_list(), [0])
print("\tTest if the mean is higher than the scale midpoint")
print("\tt({}) = {:.2f}".format(len(s1[s1['function'] == "Reciprocity"])-1, t), end = " ")
print("p = {:.4f}".format(p), end = " ")
print("d = {:.2f}".format(d))

#Mating
    #Mean and standard deviation
mateMean = s1[s1["function"] == "Mating"]["raw_functional_score"].mean()
mateSd = s1[s1["function"] == "Mating"]["raw_functional_score"].std()
print("\nMating expectations")
print("\tMean = {:.2f}".format(mateMean))
print("\tSD = {:.2f}".format(mateSd))
    #Distance from scale midpoint of 0
t, p = stats.ttest_1samp(s1[s1['function'] == "Mating"]['raw_functional_score'].to_list(), 0)
d = cohend(s1[s1['function'] == "Mating"]['raw_functional_score'].to_list(), [0])
print("\tTest if the mean is higher than the scale midpoint")
print("\tt({}) = {:.2f}".format(len(s1[s1['function'] == "Mating"])-1, t), end = " ")
print("p = {:.4f}".format(p), end = " ")
print("d = {:.2f}".format(d), end = "\n\n")
print("\t\tExceptions")
    #Exceptional relationships
romPar = s1[(s1['function'] == "Mating") & (s1["relationship"] == "Romantic Partners")]
romParMean = romPar["raw_functional_score"].mean()
romParSd = romPar["raw_functional_score"].std()
print("\n\t\tRomantic partners")
print("\t\t\tMean = {:.2f}".format(romParMean))
print("\t\t\tSD = {:.2f}".format(romParSd))
fwb = s1[(s1['function'] == "Mating") & (s1["relationship"] == "Friends-with-Benefits")]
fwbParMean = fwb["raw_functional_score"].mean()
fwbParSd = fwb["raw_functional_score"].std()
print("\n\t\tFriends-with-Benefits")
print("\t\t\tMean = {:.2f}".format(fwbParMean))
print("\t\t\tSD = {:.2f}".format(fwbParSd))

#Functional SDs of the means, across dyads
print("\nFunctional SDs of the means, across dyads")

grouped = pd.DataFrame(s1.groupby(["relationship", "function"])["raw_functional_score"].std()).reset_index()

mate = grouped[grouped["function"] == "Mating"]
mateSdMeans = mate["raw_functional_score"].mean()
print("\tMating SD^mean = {:.2f}".format(mateSdMeans))

care = grouped[grouped["function"] == "Care"]
careSdMeans = care["raw_functional_score"].mean()
print("\tCare SD^mean = {:.2f}".format(careSdMeans))

recip = grouped[grouped["function"] == "Reciprocity"]
recipSdMeans = recip["raw_functional_score"].mean()
print("\tRecciprocity SD^mean = {:.2f}".format(recipSdMeans))

hier = grouped[grouped["function"] == "Hierarchy"]
hierSdMeans = hier["raw_functional_score"].mean()
print("\tHierarchy SD^mean = {:.2f}".format(hierSdMeans))

#Functionally "polarized" relationships
print('\nFunctionally "polarized" relationships / SD across functions')
grouped = pd.DataFrame(s1.groupby(["relationship", "function"])["raw_functional_score"].mean()).reset_index()
grouped = grouped.pivot(index = "relationship", columns = "function").reset_index()
grouped.columns = ["relationship", "care", "hier", "mate", "recip"]
grouped["sd"] = grouped[["care", "hier", "mate", "recip"]].std(axis = 1)

mcU18 = grouped[grouped["relationship"] == "Mother - Child (under 18 y/o)"]["sd"].values[0]
fcU18 = grouped[grouped["relationship"] == "Father - Child (under 18 y/o)"]["sd"].values[0]
strange = grouped[grouped["relationship"] == "Strangers"]["sd"].values[0]
print("\tMother - Child (under 18 y/o) = {:.2f}".format(mcU18))
print("\tFather - Child (under 18 y/o) = {:.2f}".format(fcU18))
print("\tStrangers = {:.2f}".format(strange))

#Functionally "specific" relationships
print('\nFunctionally "specific" relationships')
groupedM = pd.DataFrame(s1.groupby(["relationship", "function"])["raw_functional_score"].mean()).reset_index()
roomHouseM = groupedM[groupedM["relationship"] == "Roommates / Housemates"]
bossEmployM = groupedM[groupedM["relationship"] == "Boss - Employee"]

groupedSd = pd.DataFrame(s1.groupby(["relationship", "function"])["raw_functional_score"].std(ddof = 0)).reset_index()
roomHouseSd = groupedSd[groupedSd["relationship"] == "Roommates / Housemates"]
bossEmploySd = groupedSd[groupedSd["relationship"] == "Boss - Employee"]

print("\tRoommates / Housemates")
careM = roomHouseM[roomHouseM["function"] == "Care"]["raw_functional_score"].values[0]
hierM = roomHouseM[roomHouseM["function"] == "Hierarchy"]["raw_functional_score"].values[0]
mateM = roomHouseM[roomHouseM["function"] == "Mating"]["raw_functional_score"].values[0]
recipM = roomHouseM[roomHouseM["function"] == "Reciprocity"]["raw_functional_score"].values[0]
careSd = roomHouseSd[roomHouseSd["function"] == "Care"]["raw_functional_score"].values[0]
hierSd = roomHouseSd[roomHouseSd["function"] == "Hierarchy"]["raw_functional_score"].values[0]
mateSd = roomHouseSd[roomHouseSd["function"] == "Mating"]["raw_functional_score"].values[0]
recipSd = roomHouseSd[roomHouseSd["function"] == "Reciprocity"]["raw_functional_score"].values[0]
print("\t\tCare Mean = {:.2f}".format(careM))
print("\t\tCare SD = {:.2f}".format(careSd))
print("\t\tHierarchy Mean = {:.2f}".format(hierM))
print("\t\tHierarchy SD = {:.2f}".format(hierSd))
print("\t\tMating Mean = {:.2f}".format(mateM))
print("\t\tMating SD = {:.2f}".format(mateSd))
print("\t\tReciprocity Mean = {:.2f}".format(recipM))
print("\t\tReciprocity SD = {:.2f}".format(recipSd))

print("\n\tBoss - Employee")
careM = bossEmployM[bossEmployM["function"] == "Care"]["raw_functional_score"].values[0]
hierM = bossEmployM[bossEmployM["function"] == "Hierarchy"]["raw_functional_score"].values[0]
mateM = bossEmployM[bossEmployM["function"] == "Mating"]["raw_functional_score"].values[0]
recipM = bossEmployM[bossEmployM["function"] == "Reciprocity"]["raw_functional_score"].values[0]
careSd = bossEmploySd[bossEmploySd["function"] == "Care"]["raw_functional_score"].values[0]
hierSd = bossEmploySd[bossEmploySd["function"] == "Hierarchy"]["raw_functional_score"].values[0]
mateSd = bossEmploySd[bossEmploySd["function"] == "Mating"]["raw_functional_score"].values[0]
recipSd = bossEmploySd[bossEmploySd["function"] == "Reciprocity"]["raw_functional_score"].values[0]
print("\t\tCare Mean = {:.2f}".format(careM))
print("\t\tCare SD = {:.2f}".format(careSd))
print("\t\tHierarchy Mean = {:.2f}".format(hierM))
print("\t\tHierarchy SD = {:.2f}".format(hierSd))
print("\t\tMating Mean = {:.2f}".format(mateM))
print("\t\tMating SD = {:.2f}".format(mateSd))
print("\t\tReciprocity Mean = {:.2f}".format(recipM))
print("\t\tReciprocity SD = {:.2f}".format(recipSd))

#Functionally "pluralistic" relationship
print('\nFunctionally "pluralistic" relationship')
grouped = pd.DataFrame(s1.groupby(["relationship"])["raw_functional_score"].mean()).reset_index()
print("\tRomantic partners")
romPar = grouped[grouped["relationship"] == "Romantic Partners"]["raw_functional_score"].values[0]
print("\t\tMean across functions = {:.2f}".format(romPar))
grouped = pd.DataFrame(s1.groupby(["relationship", "function"])["raw_functional_score"].std(ddof = 0)).reset_index()

groupedM = pd.DataFrame(s1.groupby(['relationship', "function"])["raw_functional_score"].mean()).reset_index()
groupedM = groupedM[groupedM["relationship"] == "Romantic Partners"]
groupedSd = pd.DataFrame(s1.groupby(['relationship', "function"])["raw_functional_score"].std(ddof = 0)).reset_index()
groupedSd = groupedSd[groupedSd["relationship"] == "Romantic Partners"]
print("\t\tCare")
print("\t\t\tMean = {:.2f}".format(groupedM[groupedM["function"] == "Care"]["raw_functional_score"].values[0]))
print("\t\t\tSD = {:.2f}".format(groupedSd[groupedSd["function"] == "Care"]["raw_functional_score"].values[0]))

print("\t\tMating")
print("\t\t\tMean = {:.2f}".format(groupedM[groupedM["function"] == "Mating"]["raw_functional_score"].values[0]))
print("\t\t\tSD = {:.2f}".format(groupedSd[groupedSd["function"] == "Mating"]["raw_functional_score"].values[0]))

print("\n\t\tReciprocity")
print("\t\t\tMean = {:.2f}".format(groupedM[groupedM["function"] == "Reciprocity"]["raw_functional_score"].values[0]))
print("\t\t\tSD = {:.2f}".format(groupedSd[groupedSd["function"] == "Reciprocity"]["raw_functional_score"].values[0]))


# %% [markdown]
Gender differences in relational norm expectations<br>*pg.3*

# %% [code]
dataf = s1[(s1["GenderMFO"] == "Female") &
           (s1["function"] == "Care")]['scaled_functional_score'] 
mf = round(dataf.mean(), 2)
sdf = round(dataf.std(), 2)


datam = s1[(s1["GenderMFO"] == "Male") &
           (s1["function"] == "Care")]['scaled_functional_score'] 
mm = round(datam.mean(), 2)
sdm = round(datam.std(), 2)

print("Gendered expectations for care:")
print("\tWomen: M = {}, SD = {}".format(mf, sdf))
print("\tMen: M = {}, SD = {}".format(mm, sdm))
                                                                                                 

# %% [code]
print("Relationships with the greatest gender difference for care expectations (Female - Male):")
print("\tRoommates / Housemates")
mdiff = gndr_diff("Roommates / Housemates", "Care")
print("\t\t{}".format(mdiff))
print("\tCustomer - Seller")
mdiff = gndr_diff("Customer - Seller", "Care")
print("\t\t{}".format(mdiff))
print("\tTeacher - Student")
mdiff = gndr_diff("Teacher - Student", "Care")
print("\t\t{}".format(mdiff))
print("\tNeighbors")
mdiff = gndr_diff("Neighbors", "Care")
print("\t\t{}".format(mdiff))
print("\tColleagues / Classmates")
mdiff = gndr_diff("Colleagues / Classmates", "Care")
print("\t\t{}".format(mdiff))

# %% [code]
dataf = s1[(s1["GenderMFO"] == "Female") &
           (s1["function"] == "Mating")]['scaled_functional_score'] 
mf = round(dataf.mean(), 2)
sdf = round(dataf.std(), 2)


datam = s1[(s1["GenderMFO"] == "Male") &
           (s1["function"] == "Mating")]['scaled_functional_score'] 
mm = round(datam.mean(), 2)
sdm = round(datam.std(), 2)

print("Gendered expectations for mating:")
print("\tWomen: M = {}, SD = {}".format(mf, sdf))
print("\tMen: M = {}, SD = {}".format(mm, sdm))
                                                                                                 

# %% [code]
print("Relationships with the greatest gender difference for mating expectations (Male - Female):")
print("\tFriends-with-Benefits")
mdiff = gndr_diff("Friends-with-Benefits", "Mating")
print("\t\t{}".format(abs(mdiff)))
print("\tRoommates / Housemates")
mdiff = gndr_diff("Roommates / Housemates", "Mating")
print("\t\t{}".format(abs(mdiff)))
print("\tAcquaintances")
mdiff = gndr_diff("Acquaintances", "Mating")
print("\t\t{}".format(abs(mdiff)))
print("\tClose Friends")
mdiff = gndr_diff("Close Friends", "Mating")
print("\t\t{}".format(abs(mdiff)))
print("\tColleagues / Classmates")
mdiff = gndr_diff("Colleagues / Classmates", "Mating")
print("\t\t{}".format(abs(mdiff)))
print("\tStrangers")
mdiff = gndr_diff("Strangers", "Mating")
print("\t\t{}".format(abs(mdiff)))
print("\tNeighbors")
mdiff = gndr_diff("Neighbors", "Mating")
print("\t\t{}".format(abs(mdiff)))

# %% [markdown]
## Moral Judgment Ratings and Sample 2
*p.5*

# %% [code]
#Read in the ratings of the moral action statements
ratings = pd.read_csv("action_ratings.csv")
print("Moral action statement ratings:")
#Make a longform copy of the data
icc_df = pd.melt(ratings, id_vars = "rater", var_name = "item", value_name = 'rating')
#Run the ICC
icc = pg.intraclass_corr(data = icc_df, targets = 'item', raters = 'rater', ratings = 'rating')
print("\tICC =", round(icc["ICC"][5], 2), end = "\n\n")

cryCareM = round(ratings["C-CryingWalk-C-W - Care function"].mean(), 2)
cryCareSD = round(ratings["C-CryingWalk-C-W - Care function"].std(), 2)
print("\tCrying and walking away\n\t\tEffect on the care function")
print("\t\t\tMean =", cryCareM)
print("\t\t\tSD =", cryCareSD)

cryMateM = round(ratings["M-CryingWalk-C-W - Mating function"].mean(), 2)
cryMateSD = round(ratings["M-CryingWalk-C-W - Mating function"].std(), 2)
print("\n\t\tEffect on the mating function")
print("\t\t\tMean =", cryMateM)
print("\t\t\tSD =", cryMateSD, end = "\n\n")


#Read in the sample 2 data
s2 = pd.read_csv("sample2.csv")

#N
print('Sample 2:')
print("\tN = {:.0f}".format(len(s2["ResponseId"].unique())))

# %% [markdown]
## Main hypotheses
*p.6*<br><br>

# %% [code]
#LME models and results are presented in the script `Reported Results.R`

# %% [markdown]
## Correlation analysis
*p.7*
<br><br>
Correlating the distance between each dyad in moral judgment space with that in relational norm space

# %% [code]
#Calculate KS distance for the moral wrongness ratings and again for the functional expectations
funcKs = ks(s1, 'scaled_functional_score', 'func')
wrongKs = ks(s2, 'wrongness', 'wrong')
#Merge the wrongness and norm distances into a single dataframe
m = wrongKs.set_index(['rel_1', 'rel_2']).join(funcKs.set_index(['rel_1', 'rel_2'])).reset_index()
m = m[~m[['rel_1', 'rel_2']].apply(frozenset, axis = 1).duplicated()]
m.reset_index(inplace = True, drop = True)

# %% [code]
#Compute the correlations
print('Overall KS correlation:')
r, p = stats.spearmanr(m['ks_func_mean'], m['ks_wrong_mean'])
print("\tr = {:.2f}".format(r), end = " ")
print("\tp = {:.4f}".format(p), end = "\n\n")

#Run the same analyses, but for each function
func = ks(s1, 'scaled_functional_score', 'func', mean = False)
wrong = ks(s2, 'wrongness', 'wrong', mean = False)
ks = func.set_index(['function', 'rel_1', 'rel_2']).join(
    wrong.set_index(['function', 'rel_1', 'rel_2']), how = 'left')
ks.reset_index(inplace = True)
ks = ks[~ks[['function', 'rel_1', 'rel_2']].apply(frozenset, axis=1).duplicated()]
ks.reset_index(drop = True, inplace = True)

care = ks[ks['function'] == 'Care']
hier = ks[ks['function'] == 'Hierarchy']
mate = ks[ks['function'] == 'Mating']
recip = ks[ks['function'] == 'Reciprocity']

print('KS correlations for each function:')
print('\tCare')
r, p = stats.spearmanr(care['ks_func'], care['ks_wrong'])
print("\t\tr = {:.2f}".format(r), end = " ")
print("\t\tp = {:.4f}".format(p), end = "\n\n")
print('\tHierarchy')
r, p = stats.spearmanr(hier['ks_func'], hier['ks_wrong'])
print("\t\tr = {:.2f}".format(r), end = " ")
print("\t\tp = {:.2f}".format(p), end = "\n\n")
print('\tMating')
r, p = stats.spearmanr(mate['ks_func'], mate['ks_wrong'])
print("\t\tr = {:.2f}".format(r), end = " ")
print("\t\tp = {:.4f}".format(p), end = "\n\n")
print('\tReciprocity')
r, p = stats.spearmanr(recip['ks_func'], recip['ks_wrong'])
print("\t\tr = {:.2f}".format(r), end = " ")
print("\t\tp = {:.2f}".format(p), end = "\n\n")

print("Sample 3:")
s3 = pd.read_csv("sample3.csv")
print("\tN = ", len(s3))

# %% [markdown]
## Alternative models
*p.9*

# %% [code]
#LME models and results are presented in the script `Reported Results.R`

# %% [markdown]
# Supplementary Materials
## Stage 1
*1.1.*

# %% [code]
#Load the sample 1 raw dataset
s1r = pd.read_csv("sample1_raw.csv")
#Reduce to columns of interest 
keep = ['ResponseId'] + [col for col in s1r if col.startswith('I.')] + ['Q349_1', 'GenderMFO', 'Age', 'Ethnicity',
                                                                         'Fluency', 'Income', 'Education',
                                                                         'Political - Social_1',
                                                                         'Political - Economic_1',
                                                                         'How.Religious_1', 'BotCheckFRIDAY',
                                                                         'Q303', 'Q350_1']
s1r = s1r[keep]
#Handle column type
num = [col for col in s1r if col.startswith('I.')] + ['Q349_1']
s1r[num] = s1r[num].apply(pd.to_numeric)
#Fill missing values with the column means
score_cols = [col for col in s1r if col.startswith('I.')]
s1r[score_cols] = s1r[score_cols].apply(lambda x: x.fillna(x.mean()), axis = 0)
pre_excl = s1r.copy()
#Run exclusions
print('Pre-exclusions:\t\t' + str(len(s1r)))
s1r = s1r[s1r['Q303'] != 'I understand.']
print('Pre-training:\t\t' + str(len(s1r)))
s1r = s1r[s1r['Q349_1'] >= 95]
s1r = s1r[s1r['Q350_1'] <= -95]
print('Post-attention check:\t' + str(len(s1r)))
#Lowercase the botcheck and remove whitespace
s1r['BotCheckFRIDAY'] = s1r['BotCheckFRIDAY'].str.lower()
s1r['BotCheckFRIDAY'] = s1r['BotCheckFRIDAY'].str.strip()
s1r['BotCheckFRIDAY'] = s1r['BotCheckFRIDAY'].str.replace(" ","")
#Calculates distance and edits from the correct answer
s1r = s1r[s1r['BotCheckFRIDAY'].notna()]
s1r['bot_dist'] = s1r['BotCheckFRIDAY'].apply(lambda x: distance(x, 'friday'))
s1r = s1r[s1r['bot_dist'] <= 1]
print('Post-bot check:\t\t' + str(len(s1r)))
s1r.drop(columns = ['bot_dist', 'BotCheckFRIDAY', 'Q349_1', 'Q350_1', 'Q303'], inplace = True)

# %% [code]
s1r["GenderMFO"].value_counts()

# %% [code]
ageM = round(s1r["Age"].mean(), 2)
ageSD = round(s1r["Age"].std(), 2)
ageMin = s1r["Age"].min()
ageMax = s1r["Age"].max()
print("Ages {} to {}, Mean = {}, SD = {}".format(ageMin, ageMax, ageM, ageSD))

# %% [code]
conditions = [
    s1r["Age"].isin(range(18,28)),
    s1r["Age"].isin(range(28,38)),
    s1r["Age"].isin(range(38,48)),
    s1r["Age"].isin(range(48,58)),
    s1r["Age"] >= 58,
    s1r["Age"].isna(),
]

choices = ["18-27", "28-37", "38-47", "48-57", "58+", "Missing"]

s1r["age_brackets"] = np.select(conditions, choices)
age = pd.DataFrame(s1r["age_brackets"].value_counts())
age["Sample%"] = round((age["age_brackets"]/len(s1r)) * 100, 2)
age

# %% [code]
s1r["Ethnicity"] = np.where(s1r["Ethnicity"].isna(), "Missing", s1r["Ethnicity"])
race = pd.DataFrame(s1r["Ethnicity"].value_counts())
race["Sample%"] = round((race["Ethnicity"]/len(s1r)) * 100, 2)
race

# %% [code]
s1r["GenderMFO"] = np.where(s1r["GenderMFO"].isna(), "Missing", s1r["GenderMFO"])
gndr = pd.DataFrame(s1r["GenderMFO"].value_counts())
gndr["Sample%"] = round((gndr["GenderMFO"]/len(s1r)) * 100, 2)
gndr

# %% [markdown]
*1.4*

# %% [code]
func_var = pd.DataFrame(s1.groupby(['function', 'relationship'])["raw_functional_score"].mean()).reset_index()
func_var = func_var.pivot(index = "relationship", columns = 'function', values = 'raw_functional_score')
func_var['SD'] = func_var[['Care', "Hierarchy", 'Mating', 'Reciprocity']].std(axis = 1)
func_var.round(2).sort_values(by = "SD", ascending = False)

# %% [code]
func_specific = func_var.copy()
func_specific['sum'] = func_specific[['Care', 'Hierarchy', 'Mating', 'Reciprocity']].sum(axis = 1)
func_specific['func_mean'] = func_specific[['Care', 'Hierarchy', 'Mating', 'Reciprocity']].mean(axis = 1)
func_specific['max'] = func_specific[['Care', 'Hierarchy', 'Mating', 'Reciprocity']].max(axis = 1)
func_specific['other_sum'] = func_specific['sum'] - func_specific['max']
func_specific['max_other_diff'] = func_specific['max'] - func_specific['other_sum']
func_specific = func_specific.drop(columns = ["SD", "sum", "func_mean"])
func_specific['highest_M_function'] = func_specific[["Care", "Hierarchy", "Mating", "Reciprocity"]].idxmax(axis = 1)
func_specific.round(2).sort_values(by = 'max_other_diff', ascending = False)

# %% [code]
s1_mod_data = s1[s1['GenderMFO'] != 'Other']
s1_mod_data['GenderMFO'] = np.where(s1_mod_data['GenderMFO'] == 'Male', 0, 1)
s1_mod_data['Ethnicity'] = np.where(s1_mod_data['Ethnicity'] == 'White', 0, 1)
s1_mod_data['Income'] = np.where(s1_mod_data['Income'] <= 4, 0, 1)

m_econ = s1_mod_data['Political - Economic_1'].mean()
m_soc = s1_mod_data['Political - Social_1'].mean()
m_relig = s1_mod_data['how_religious'].mean()
s1_mod_data['poli_econ'] = np.where(s1_mod_data['Political - Economic_1'] <= m_econ, 0, 1)
s1_mod_data['poli_social'] = np.where(s1_mod_data['Political - Social_1'] <= m_soc, 0, 1)
s1_mod_data['how_religious'] = np.where(s1_mod_data['how_religious'] <= m_relig, 0, 1)
s1_mod_data = s1_mod_data.dropna()

# %% [code]
fml = 'raw_functional_score ~ C(GenderMFO) + C(Income) + C(how_religious) + C(poli_social) + C(poli_econ)'                                                                                  
vcf = {'relationship': '0 + C(relationship)'}                                                                      
model = sm.MixedLM.from_formula(
    fml, 
    vc_formula = vcf, 
    groups = 'ResponseId',
    data = s1_mod_data)                             
result = model.fit(method='powell') 

print(result.summary())
var_resid = result.scale
var_random_effect = float(result.summary().tables[1].iloc[-1][0])
var_fixed_effect = result.predict(s1_mod_data).var()
total_var = var_fixed_effect + var_random_effect + var_resid
marginal_r2 = var_fixed_effect / total_var
conditional_r2 = (var_fixed_effect + var_random_effect) / total_var
print('Conditional R2 = {}'.format(round(conditional_r2, 5)))
print("Converged:\t{}".format(result.converged))

# %% [code]
functions = ['Care', 'Hierarchy', 'Mating', 'Reciprocity']
for i in range(0, len(functions)):
    cur_df = s1_mod_data[s1_mod_data['function'] == functions[i]]
    fml = 'raw_functional_score ~ C(GenderMFO) + C(Income) + C(how_religious) + C(poli_social) + C(poli_econ)'                                                                                  
    vcf = {'relationship': '0 + C(relationship)'}                                                                      
    model = sm.MixedLM.from_formula(
        fml, 
        vc_formula = vcf, 
        groups = 'ResponseId',
        data = cur_df)                             
    result = model.fit(method='powell') 
    
    print('*'*75)
    print(functions[i])
    print('*'*75)
    print(result.summary())
    var_resid = result.scale
    var_random_effect = float(result.summary().tables[1].iloc[-1][0])
    var_fixed_effect = result.predict(cur_df).var()
    total_var = var_fixed_effect + var_random_effect + var_resid
    marginal_r2 = var_fixed_effect / total_var
    conditional_r2 = (var_fixed_effect + var_random_effect) / total_var
    print('Conditional R2 = {}'.format(round(conditional_r2, 5)))
    print("Converged:\t{}".format(result.converged))

# %% [markdown]
## Stage 2
*2.2*

# %% [code]
s2r = pd.read_csv('sample2_raw.csv', lineterminator = '\n')
#Clean, type-control, fill missing values, and reduce to columns of interest
cond = ['ResponseId', 'Condition']
scores = [col for col in s2r.columns if col.startswith('M.') or col.startswith('L.')]
attn = ['Duration (in seconds)', 'CheckNo1Wrong', 'CheckNo2Wrong', 'Check100_1', 'Check0_1', 'BotCheckSET']
demos = ['Gender', 'Age', 'Ethnicity', 'Income', 'Education', 'PolitSocial_1', 'PolitEcon_1', 'HowRelig_1', 'Fluency']
keep = cond + scores + attn + demos
s2r = s2r[keep]
s2r['Age'] = s2r['Age'].str.extract('(\d+)', expand = False)
num = scores + ['Check100_1', 'Check0_1', 'Age', 'Duration (in seconds)']
s2r[num] = s2r[num].apply(pd.to_numeric)
s2r[num] = s2r[num].apply(lambda x: x.fillna(x.mean()), axis = 0)
#Run exclusions
print('Pre-exclusions:\t' + str(len(s2r)))
s2r = s2r[s2r['Duration (in seconds)'] >= 240]
print('Post-duration exclusions:\t' + str(len(s2r)))
s2r = s2r[s2r['Age'] >= 18]
print('Post-age exclusions:\t' + str(len(s2r)))
s2r = s2r[s2r['Fluency'] != 'Not Fluent']
print('Post-fluency exclusions:\t' + str(len(s2r)))
s2r = s2r[(s2r['CheckNo1Wrong'].isnull()) | (s2r['CheckNo2Wrong'].isnull())]
#wrong = wrong[wrong['CheckNo2Wrong'].isnull()]
s2r = s2r[s2r['Check100_1'] >= 95]
s2r = s2r[s2r['Check0_1'] <= 5]
print('Post-attention checks:\t' + str(len(s2r)))
#Lowercase the botcheck and remove whitespace
s2r['BotCheckSET'] = s2r['BotCheckSET'].str.lower()
s2r['BotCheckSET'] = s2r['BotCheckSET'].str.strip()
s2r['BotCheckSET'] = s2r['BotCheckSET'].str.replace(" ","")
#Calculates distance and edits from the correct answer
s2r = s2r[s2r['BotCheckSET'].notna()]
s2r['bot_dist'] = s2r['BotCheckSET'].apply(lambda x: distance(x, 'set'))
s2r = s2r[(s2r['bot_dist'] <= 2) | (s2r['BotCheckSET'].str.contains('seta')) | 
              (s2r['BotCheckSET'].str.contains('setb')) | (s2r['BotCheckSET'].str.contains('setc'))]
print('Post-bot check:\t' + str(len(s2r)))
s2r.drop(columns = ['bot_dist'], inplace = True)

# %% [code]
print("Difference:\t\t{}".format(1822-1320))

# %% [code]
s2r["Gender"].value_counts()

# %% [code]
ageM = round(s2r["Age"].mean(), 2)
ageSD = round(s2r["Age"].std(), 2)
ageMin = s2r["Age"].min()
ageMax = s2r["Age"].max()
print("Ages {} to {}, Mean = {}, SD = {}".format(ageMin, ageMax, ageM, ageSD))

# %% [code]
s2r['Age'] = round(s2r["Age"])
conditions = [
    s2r["Age"].isin(range(18,28)),
    s2r["Age"].isin(range(28,38)),
    s2r["Age"].isin(range(38,48)),
    s2r["Age"].isin(range(48,58)),
    s2r["Age"] >= 58,
    s2r["Age"].isna(),
]

choices = ["18-27", "28-37", "38-47", "48-57", "58+", "Missing"]

s2r["age_brackets"] = np.select(conditions, choices, default = 'what')
age = pd.DataFrame(s2r["age_brackets"].value_counts())
age["Sample%"] = round((age["age_brackets"]/len(s2r)) * 100, 2)
age

# %% [code]
s2r["Ethnicity"] = np.where(s2r["Ethnicity"].isna(), "Missing", s2r["Ethnicity"])
race = pd.DataFrame(s2r["Ethnicity"].value_counts())
race["Sample%"] = round((race["Ethnicity"]/len(s2r)) * 100, 2)
race

# %% [code]
s2r["Gender"] = np.where(s2r["Gender"].isna(), "Missing", s2r["Gender"])
gndr = pd.DataFrame(s2r["Gender"].value_counts())
gndr["Sample%"] = round((gndr["Gender"]/len(s2r)) * 100, 2)
gndr

# %% [code]
s2_model_data = s2[s2['Gender'] != 'Other']
s2_model_data['Gender'] = np.where(s2_model_data['Gender'] == 'Man', 0, 1)

s2_model_data['Ethnicity'] = np.where(s2_model_data['Ethnicity'] == 'White', 0, 1)

lower = ['Under 5,000', '5,001 - 10,000', '10,001 - 15,000', '15,001 - 25,000', '25,001 - 35,000']
s2_model_data['Income'] = np.where(s2_model_data['Income'].isin(lower), 0, 1)

m_econ = s2_model_data['PolitEcon_1'].mean()
m_soc = s2_model_data['PolitSocial_1'].mean()
m_relig = s2_model_data['HowRelig_1'].mean()
s2_model_data['poli_econ'] = np.where(s2_model_data['PolitEcon_1'] <= m_econ, 0, 1)
s2_model_data['poli_social'] = np.where(s2_model_data['PolitSocial_1'] <= m_soc, 0, 1)
s2_model_data['how_religious'] = np.where(s2_model_data['HowRelig_1'] <= m_relig, 0, 1)
s2_model_data = s2_model_data.dropna()

# %% [code]
fml = 'wrongness ~ C(Gender) + C(Income) + C(how_religious) + C(poli_social) + C(poli_econ)'                                                                                  
vcf = {'relationship': '0 + C(relationship)'}                                                                      
model = sm.MixedLM.from_formula(
    fml, 
    vc_formula = vcf, 
    groups = 'ResponseId',
    data = s2_model_data)                             
result = model.fit(method='powell') 

print(result.summary())
var_resid = result.scale
var_random_effect = float(result.summary().tables[1].iloc[-1][0])
var_fixed_effect = result.predict(s2_model_data).var()
total_var = var_fixed_effect + var_random_effect + var_resid
marginal_r2 = var_fixed_effect / total_var
conditional_r2 = (var_fixed_effect + var_random_effect) / total_var
print('Conditional R2 = {}'.format(round(conditional_r2, 5)))
print("Converged:\t{}".format(result.converged))

# %% [code]
functions = ['Care', 'Hierarchy', 'Mating', 'Reciprocity']
for i in range(0, len(functions)):
    cur_df = s2_model_data[s2_model_data['function'] == functions[i]]
    fml = 'wrongness ~ C(Gender) + C(Income) + C(how_religious) + C(poli_social) + C(poli_econ)'                                                                                   
    vcf = {'relationship': '0 + C(relationship)'}                                                                      
    model = sm.MixedLM.from_formula(
        fml, 
        vc_formula = vcf, 
        groups = 'ResponseId',
        data = cur_df)                             
    result = model.fit(method='powell') 
    
    print('*'*75)
    print(functions[i])
    print('*'*75)
    print(result.summary())
    var_resid = result.scale
    var_random_effect = float(result.summary().tables[1].iloc[-1][0])
    var_fixed_effect = result.predict(cur_df).var()
    total_var = var_fixed_effect + var_random_effect + var_resid
    marginal_r2 = var_fixed_effect / total_var
    conditional_r2 = (var_fixed_effect + var_random_effect) / total_var
    print('Conditional R2 = {}'.format(round(conditional_r2, 5)))
    print("Converged:\t{}".format(result.converged))

# %% [markdown]
## Stage 3
*3.1*

# %% [code]
s3r = pd.read_csv('sample3_raw.csv', lineterminator = '\n')
pre_excl = s3r.copy()
print('Pre-exclusions:\t\t', len(s3r))
s3r = s3r[(s3r['Att100_1'].notnull()) & (s3r['Att0_1'].notnull()) & (s3r['Att100b_1'].notnull())]
s3r[['Att100_1', 'Att0_1', 'Att100b_1']] = s3r[['Att100_1', 'Att0_1', 'Att100b_1']].astype(int)
s3r = s3r[(s3r['Att100_1'] >= 95) & (s3r['Att0_1'] <= 5) & (s3r['Att100b_1'] >= 95)]
print('Post-exclusion:\t\t', len(s3r))

# %% [code]
print("Difference:\t\t{}".format(149-85))

# %% [code]
s3r['Q125'].value_counts()

# %% [code]
ageM = round(s3r["Q126"].mean(), 2)
ageSD = round(s3r["Q126"].std(), 2)
ageMin = s3r["Q126"].min()
ageMax = s3r["Q126"].max()
print("Ages {} to {}, Mean = {}, SD = {}".format(ageMin, ageMax, ageM, ageSD))

# %% [code]
conditions = [
    s3r["Q126"].isin(range(18,28)),
    s3r["Q126"].isin(range(28,38)),
    s3r["Q126"].isin(range(38,48)),
    s3r["Q126"].isin(range(48,58)),
    s3r["Q126"] >= 58,
    s3r["Q126"].isna(),
]

choices = ["18-27", "28-37", "38-47", "48-57", "58+", "Missing"]

s3r["age_brackets"] = np.select(conditions, choices)
age = pd.DataFrame(s3r["age_brackets"].value_counts())
age["Sample%"] = round((age["age_brackets"]/len(s3r)) * 100, 2)
age

# %% [code]
s3r["Q127"] = np.where(s3r["Q127"] == 'Black/African,Caucasian/White', 'Multiracial', s3r["Q127"])
s3r["Q127"] = np.where(s3r["Q127"] == 'Asian,Caucasian/White', 'Multiracial', s3r["Q127"])
s3r["Q127"] = np.where(s3r["Q127"].isna(), "Missing", s3r["Q127"])
race = pd.DataFrame(s3r["Q127"].value_counts())
race["Sample%"] = round((race["Q127"]/len(s3r)) * 100, 2)
race

# %% [code]
s3r["Q125"] = np.where(s3r["Q125"].isna(), "Missing", s3r["Q125"])
gndr = pd.DataFrame(s3r["Q125"].value_counts())
gndr["Sample%"] = round((gndr["Q125"]/len(s3r)) * 100, 2)
gndr
