# Supplementary material for: Author Correction: How social relationships shape moral wrongness judgments
Source: Nat Commun. 2024 Sep 10;15:7906. doi: 10.1038/s41467-024-52274-w (PMC11387412; doi:10.1038/s41467-024-52274-w)
Supplement: Supplementary file 3 — Replication Script [file 41467_2024_52274_MOESM3_ESM.zip › ReplicationScript/sample1_raw.csv]

StartDate	EndDate	Status	IPAddress	Progress	Duration (in seconds)	Finished	RecordedDate	ResponseId	RecipientLastName	RecipientFirstName	RecipientEmail	ExternalReference	LocationLatitude	LocationLongitude	DistributionChannel	UserLanguage	Q15	Q744	Q745	Q746	Q857	Q858	Q859	Q873	Q874	Q875	Q822	Q823	Q824	Q848	Q849	Q850	Q190_0_GROUP	Q190_1_GROUP	Q190_2_GROUP	Q190_3_GROUP	Q190_4_GROUP	Q190_0_1_RANK	Q190_0_2_RANK	Q190_0_3_RANK	Q190_0_4_RANK	Q190_0_5_RANK	Q190_1_1_RANK	Q190_1_2_RANK	Q190_1_3_RANK	Q190_1_4_RANK	Q190_1_5_RANK	Q190_2_1_RANK	Q190_2_2_RANK
2019-08-05 16:10:25	2019-08-05 16:27:05	Survey Preview		100	999	True	2019-08-05 16:27:06	R_3fvN3Lk9CJ8YvLY					42.3737030029296875	-71.1284027099609375	preview	EN	Yes	To make sure people have someone they can absolutely count on to promote their well-being			To make sure that people of different status can work effectively together			To make sure that individuals establish and maintain a sexual partnership			To coordinate behavior between people with equal say in a situation and keep things fair			To make sure that a group of people can work effectively toward a common goal			Giving or receiving unconditional support	Establishing and maintaining a sexual partnership	Coordinating behavior between people of different status, power, or responsibility	Forming and maintaining a group identity for a common goal: us versus them	Coordinating behavior between people with equal say in a situation and keeping things fair				1		1
2019-08-05 22:03:53	2019-08-05 22:07:26	IP Address	184.180.111.171	100	212	True	2019-08-05 22:07:27	R_DqqfSzXJ9qVDcdP					30.4485015869140625	-91.12999725341796875	anonymous	EN	Yes	To make sure people have someone they can absolutely count on to promote their well-being			To make sure that people of different status can work effectively together			To make sure that people experience physical pleasure	To make sure that groups stay bonded together	I understand.
2019-08-05 22:02:01	2019-08-05 22:14:09	IP Address	108.193.235.202	100	727	True	2019-08-05 22:14:09	R_0jNb7testoejqXD					33.19549560546875	-117.28620147705078125	anonymous	EN	Yes	To make sure people have someone they can absolutely count on to promote their well-being			To make sure that people of different status can work effectively together			To make sure that individuals establish and maintain a sexual partnership			To coordinate behavior between people with equal say in a situation and keep things fair			To make sure that a group of people can work effectively toward a common goal			Giving or receiving unconditional support	Establishing and maintaining a sexual partnership	Coordinating behavior between people of different status, power, or responsibility	Forming and maintaining a group identity for a common goal: us versus them	Coordinating behavior between people with equal say in a situation and keeping things fair				1		1
2019-08-05 22:13:37	2019-08-05 22:15:47	IP Address	206.71.232.98	100	130	True	2019-08-05 22:15:48	R_2V8U261BclsC7Xz					40.7808990478515625	-73.95020294189453125	anonymous	EN	Yes	To make sure people get everything they want or desire, no matter what	To make sure people have someone they can absolutely count on to promote their well-being		To make sure that people of different status can work effectively together			To make sure that individuals establish and maintain a sexual partnership			To coordinate behavior between people with equal say in a situation and keep things fair			To make sure that individual people preserve their individuality	To make sure that a group of people acquires as much territory as possible	I understand.
2019-08-05 22:11:22	2019-08-05 22:16:00	IP Address	98.197.168.72	100	278	True	2019-08-05 22:16:00	R_2ffhH1ksVqznahi					29.295501708984375	-94.79599761962890625	anonymous	EN	Yes	To make sure people have someone they can absolutely count on to promote their well-being			To make sure that people of different status can work effectively together			To make sure that individuals establish and maintain a sexual partnership			To coordinate behavior between people with equal say in a situation and keep things fair			To make sure that a group of people can work effectively toward a common goal			Giving or receiving unconditional support	Establishing and maintaining a sexual partnership	Forming and maintaining a group identity for a common goal: us versus them	Coordinating behavior between people of different status, power, or responsibility	Coordinating behavior between people with equal say in a situation and keeping things fair				1		1
2019-08-05 22:02:25	2019-08-05 22:16:41	IP Address	73.184.204.17	100	855	True	2019-08-05 22:16:43	R_3NyvKSTQ75QwvAP					33.97210693359375	-84.4405975341796875	anonymous	EN	Yes	To make sure people have someone they can absolutely count on to promote their well-being			To make sure that people of different status can work effectively together			To make sure that individuals establish and maintain a sexual partnership			To coordinate behavior between people with equal say in a situation and keep things fair			To make sure that a group of people can work effectively toward a common goal			Giving or receiving unconditional support	Establishing and maintaining a sexual partnership	Coordinating behavior between people of different status, power, or responsibility	Forming and maintaining a group identity for a common goal: us versus them	Coordinating behavior between people with equal say in a situation and keeping things fair				1		1
2019-08-05 22:04:00	2019-08-05 22:19:04	IP Address	198.233.161.20	100	903	True	2019-08-05 22:19:06	R_3dY8iJFdYAy44ih					34.1063995361328125	-117.59310150146484375	anonymous	EN	Yes	To make sure people have someone they can absolutely count on to promote their well-being			To make sure that people of different status can work effectively together			To make sure that individuals establish and maintain a sexual partnership			To coordinate behavior between people with equal say in a situation and keep things fair			To make sure that a group of people can work effectively toward a common goal			Giving or receiving unconditional support	Establishing and maintaining a sexual partnership	Coordinating behavior between people of different status, power, or responsibility	Forming and maintaining a group identity for a common goal: us versus them	Coordinating behavior between people with equal say in a situation and keeping things fair				1		1
2019-08-05 22:01:56	2019-08-05 22:19:17	IP Address	73.65.145.15	100	1041	True	2019-08-05 22:19:18	R_3spQhQur7KQqpYc					41.7758941650390625	-111.80680084228515625	anonymous	EN	Yes	To make sure people have someone they can absolutely count on to promote their well-being			To make sure that people of different status can work effectively together			To make sure that individuals establish and maintain a sexual partnership			To coordinate behavior between people with equal say in a situation and keep things fair			To make sure that a group of people can work effectively toward a common goal			Giving or receiving unconditional support	Establishing and maintaining a sexual partnership	Coordinating behavior between people of different status, power, or responsibility	Forming and maintaining a group identity for a common goal: us versus them	Coordinating behavior between people with equal say in a situation and keeping things fair				1		1
2019-08-05 22:08:21	2019-08-05 22:22:29	IP Address	97.93.147.210	100	848	True	2019-08-05 22:22:30	R_5sXixxoqh9TQSvn					34.0915069580078125	-118.13069915771484375	anonymous	EN	Yes	To make sure people have someone they can absolutely count on to promote their well-being			To make sure that people of different status can work effectively together			To make sure that individuals establish and maintain a sexual partnership			To coordinate behavior between people with equal say in a situation and keep things fair			To make sure that a group of people can work effectively toward a common goal			Giving or receiving unconditional support	Establishing and maintaining a sexual partnership	Coordinating behavior between people of different status, power, or responsibility	Forming and maintaining a group identity for a common goal: us versus them	Coordinating behavior between people with equal say in a situation and keeping things fair				1		1
2019-08-05 22:08:58	2019-08-05 22:23:13	IP Address	73.123.49.97	100	854	True	2019-08-05 22:23:13	R_1mza4CPmA9mV29p					42.5301055908203125	-71.75530242919921875	anonymous	EN	Yes	To make sure people have someone they can absolutely count on to promote their well-being			To make sure that people of different status can work effectively together			To make sure that individuals establish and maintain a sexual partnership			To coordinate behavior between people with equal say in a situation and keep things fair			To make sure that a group of people can work effectively toward a common goal			Giving or receiving unconditional support	Establishing and maintaining a sexual partnership	Coordinating behavior between people of different status, power, or responsibility	Forming and maintaining a group identity for a common goal: us versus them	Coordinating behavior between people with equal say in a situation and keeping things fair				1		1
2019-08-05 22:11:43	2019-08-05 22:23:52	IP Address	47.146.56.56	100	729	True	2019-08-05 22:23:53	R_1lh3RoYR8BGIUht					34.2165985107421875	-117.39080047607421875	anonymous	EN	Yes	To make sure people have someone they can absolutely count on to promote their well-being			To make sure that people of different status can work effectively together			To make sure that groups stay bonded together	To make sure that individuals establish and maintain a sexual partnership		To coordinate behavior between people with equal say in a situation and keep things fair			To make sure that a group of people can work effectively toward a common goal			Giving or receiving unconditional support	Establishing and maintaining a sexual partnership	Coordinating behavior between people of different status, power, or responsibility	Coordinating behavior between people with equal say in a situation and keeping things fair	Forming and maintaining a group identity for a common goal: us versus them				1		1
2019-08-05 22:11:27	2019-08-05 22:24:03	IP Address	70.189.176.5	100	756	True	2019-08-05 22:24:04	R_1IbHiuoNtVu5EYK					36.0861053466796875	-115.25409698486328125	anonymous	EN	Yes	To make sure people have someone they can absolutely count on to promote their well-being			To make sure that people of different status can work effectively together			To make sure that individuals establish and maintain a sexual partnership			To coordinate behavior between people with equal say in a situation and keep things fair			To make sure that a group of people can work effectively toward a common goal			Giving or receiving unconditional support	Establishing and maintaining a sexual partnership	Coordinating behavior between people of different status, power, or responsibility	Forming and maintaining a group identity for a common goal: us versus them	Coordinating behavior between people with equal say in a situation and keeping things fair				1		1
2019-08-05 22:06:18	2019-08-05 22:24:39	IP Address	47.200.205.232	100	1100	True	2019-08-05 22:24:39	R_2Tuw2HFDljx9hY5					27.946197509765625	-82.46070098876953125	anonymous	EN	Yes	To make sure people have someone they can absolutely count on to promote their well-being			To make sure that people of different status can work effectively together			To make sure that individuals establish and maintain a sexual partnership			To coordinate behavior between people with equal say in a situation and keep things fair			To make sure that a group of people can work effectively toward a common goal			Giving or receiving unconditional support	Establishing and maintaining a sexual partnership	Coordinating behavior between people of different status, power, or responsibility	Forming and maintaining a group identity for a common goal: us versus them	Coordinating behavior between people with equal say in a situation and keeping things fair				1		1
2019-08-05 22:09:40	2019-08-05 22:25:17	IP Address	24.88.97.38	100	937	True	2019-08-05 22:25:18	R_0HQyn2VHPoyfxAZ					34.1846923828125	-79.7704010009765625	anonymous	EN	Yes	To make sure people have someone they can absolutely count on to promote their well-being			To make sure that people of different status can work effectively together			To make sure that individuals establish and maintain a sexual partnership			To coordinate behavior between people with equal say in a situation and keep things fair			To make sure that a group of people can work effectively toward a common goal			Giving or receiving unconditional support	Establishing and maintaining a sexual partnership	Coordinating behavior between people of different status, power, or responsibility	Coordinating behavior between people with equal say in a situation and keeping things fair	Forming and maintaining a group identity for a common goal: us versus them				1		1
2019-08-05 22:10:58	2019-08-05 22:26:02	IP Address	108.240.49.253	100	903	True	2019-08-05 22:26:03	R_1dt7XXdSvLHLhpj					33.8224945068359375	-118.310302734375	anonymous	EN	Yes	To make sure people have someone they can absolutely count on to promote their well-being			To make sure that people of different status can work effectively together			To make sure that individuals establish and maintain a sexual partnership			To coordinate behavior between people with equal say in a situation and keep things fair			To make sure that a group of people can work effectively toward a common goal			Giving or receiving unconditional support	Establishing and maintaining a sexual partnership	Coordinating behavior between people of different status, power, or responsibility	Forming and maintaining a group identity for a common goal: us versus them	Coordinating behavior between people with equal say in a situation and keeping things fair				1		1
2019-08-05 22:23:33	2019-08-05 22:26:12	IP Address	108.217.72.81	100	158	True	2019-08-05 22:26:12	R_AjMo96vlrO7kv8B					33.781005859375	-118.26219940185546875	anonymous	EN	Yes	To make sure people have someone they can absolutely count on to promote their well-being			To make sure that people sacrifice themselves for the good of the group	To make sure that people of different status can work effectively together		To make sure that people experience physical pleasure	To make sure that groups stay bonded together	I understand.
2019-08-05 22:11:25	2019-08-05 22:26:35	IP Address	73.181.157.141	100	910	True	2019-08-05 22:26:36	R_RQCkpKV48fXv5XH					47.6300048828125	-122.2971954345703125	anonymous	EN	Yes	To make sure people have someone they can absolutely count on to promote their well-being			To make sure that people of different status can work effectively together			To make sure that individuals establish and maintain a sexual partnership			To coordinate behavior between people with equal say in a situation and keep things fair			To make sure that a group of people can work effectively toward a common goal			Giving or receiving unconditional support	Establishing and maintaining a sexual partnership	Coordinating behavior between people of different status, power, or responsibility	Forming and maintaining a group identity for a common goal: us versus them	Coordinating behavior between people with equal say in a situation and keeping things fair				1		1
2019-08-05 22:15:17	2019-08-05 22:27:47	IP Address	71.80.111.191	100	749	True	2019-08-05 22:27:47	R_3EtoYVdcAlLsRqu					35.7162933349609375	-86.9093017578125	anonymous	EN	Yes	To make sure people have someone they can absolutely count on to promote their well-being			To make sure that people of different status can work effectively together			To make sure that individuals establish and maintain a sexual partnership			To coordinate behavior between people with equal say in a situation and keep things fair			To make sure that a group of people can work effectively toward a common goal			Giving or receiving unconditional support	Establishing and maintaining a sexual partnership	Coordinating behavior between people of different status, power, or responsibility	Coordinating behavior between people with equal say in a situation and keeping things fair	Forming and maintaining a group identity for a common goal: us versus them				1		1
2019-08-05 22:05:40	2019-08-05 22:28:24	IP Address	70.95.43.222	100	1363	True	2019-08-05 22:28:24	R_2zOsozBOgXMFZ7Z					32.7993927001953125	-117.1685943603515625	anonymous	EN	Yes	To make sure people have someone they can absolutely count on to promote their well-being			To make sure that people of different status can work effectively together			To make sure that groups stay bonded together	To make sure that individuals establish and maintain a sexual partnership		To coordinate behavior between people with equal say in a situation and keep things fair			To make sure that a group of people can work effectively toward a common goal			Coordinating behavior between people with equal say in a situation and keeping things fair	Establishing and maintaining a sexual partnership	Coordinating behavior between people of different status, power, or responsibility	Forming and maintaining a group identity for a common goal: us versus them	Giving or receiving unconditional support		1				1
2019-08-05 22:01:06	2019-08-05 22:28:57	IP Address	73.235.130.90	100	1670	True	2019-08-05 22:28:58	R_2QQHlTdkBnm762U					38.4272003173828125	-121.4420013427734375	anonymous	EN	Yes	To make sure people have someone they can absolutely count on to promote their well-being			To make sure that people of different status can work effectively together			To make sure that groups stay bonded together	To make sure that individuals establish and maintain a sexual partnership		To coordinate behavior between people with equal say in a situation and keep things fair			To make sure that a group of people can work effectively toward a common goal			Giving or receiving unconditional support	Establishing and maintaining a sexual partnership	Coordinating behavior between people of different status, power, or responsibility	Forming and maintaining a group identity for a common goal: us versus them	Coordinating behavior between people with equal say in a situation and keeping things fair				1		1
2019-08-05 22:11:38	2019-08-05 22:29:00	IP Address	66.91.142.162	100	1042	True	2019-08-05 22:29:01	R_2dYIF6n6aCm6eLZ					19.70599365234375	-155.092803955078125	anonymous	EN	Yes	To make sure people have someone they can absolutely count on to promote their well-being			To make sure that people of different status can work effectively together			To make sure that individuals establish and maintain a sexual partnership			To coordinate behavior between people with equal say in a situation and keep things fair			To make sure that a group of people can work effectively toward a common goal			Giving or receiving unconditional support	Establishing and maintaining a sexual partnership	Coordinating behavior between people of different status, power, or responsibility	Forming and maintaining a group identity for a common goal: us versus them	Coordinating behavior between people with equal say in a situation and keeping things fair				1		1
2019-08-05 22:22:10	2019-08-05 22:29:10	IP Address	72.17.88.33	100	419	True	2019-08-05 22:29:11	R_1otBG4h38Uu0L1a					27.946197509765625	-82.46070098876953125	anonymous	EN	Yes	To make sure people have someone they can absolutely count on to promote their well-being			To make sure that people of different status can work effectively together			To make sure that individuals establish and maintain a sexual partnership			To coordinate behavior between people with equal say in a situation and keep things fair			To make sure that a group of people can work effectively toward a common goal			Coordinating behavior between people with equal say in a situation and keeping things fair	Establishing and maintaining a sexual partnership	Coordinating behavior between people of different status, power, or responsibility	Forming and maintaining a group identity for a common goal: us versus them	Giving or receiving unconditional support		1				1
2019-08-05 22:13:12	2019-08-05 22:29:20	IP Address	72.185.158.23	100	968	True	2019-08-05 22:29:20	R_8omgYgIByvprXaN					28.23199462890625	-82.73239898681640625	anonymous	EN	Yes	To make sure people have someone they can absolutely count on to promote their well-being			To make sure that people of different status can work effectively together			To make sure that individuals establish and maintain a sexual partnership			To coordinate behavior between people with equal say in a situation and keep things fair			To make sure that a group of people can work effectively toward a common goal			Giving or receiving unconditional support	Establishing and maintaining a sexual partnership	Coordinating behavior between people of different status, power, or responsibility	Coordinating behavior between people with equal say in a situation and keeping things fair	Forming and maintaining a group identity for a common goal: us versus them				1		1
2019-08-05 22:11:35	2019-08-05 22:29:22	IP Address	172.58.21.76	100	1067	True	2019-08-05 22:29:23	R_3Jf4IDVPu0CcYkN					34.006805419921875	-118.2559967041015625	anonymous	EN	Yes	To make sure people have someone they can absolutely count on to promote their well-being			To make sure that people of different status can work effectively together			To make sure that individuals establish and maintain a sexual partnership			To coordinate behavior between people with equal say in a situation and keep things fair			To make sure that a group of people can work effectively toward a common goal			Giving or receiving unconditional support	Establishing and maintaining a sexual partnership	Coordinating behavior between people of different status, power, or responsibility	Forming and maintaining a group identity for a common goal: us versus them	Coordinating behavior between people with equal say in a situation and keeping things fair				1		1
2019-08-05 22:12:41	2019-08-05 22:29:26	IP Address	99.47.252.9	100	1004	True	2019-08-05 22:29:26	R_29ogITOK5ushJPy					39.90460205078125	-82.97029876708984375	anonymous	EN	Yes	To make sure people have someone they can absolutely count on to promote their well-being			To make sure that people of different status can work effectively together			To make sure that individuals establish and maintain a sexual partnership			To coordinate behavior between people with equal say in a situation and keep things fair			To make sure that a group of people can work effectively toward a common goal			Giving or receiving unconditional support	Establishing and maintaining a sexual partnership	Coordinating behavior between people of different status, power, or responsibility	Coordinating behavior between people with equal say in a situation and keeping things fair	Forming and maintaining a group identity for a common goal: us versus them				1		1
2019-08-05 22:14:28	2019-08-05 22:29:27	IP Address	67.10.76.43	100	898	True	2019-08-05 22:29:27	R_2TsFuhkogE8n5Tl					32.82659912109375	-96.7888031005859375	anonymous	EN	Yes	To make sure people have someone they can absolutely count on to promote their well-being			To make sure that people of different status can work effectively together			To make sure that individuals establish and maintain a sexual partnership			To coordinate behavior between people with equal say in a situation and keep things fair			To make sure that a group of people can work effectively toward a common goal			Giving or receiving unconditional support	Establishing and maintaining a sexual partnership	Coordinating behavior between people of different status, power, or responsibility	Forming and maintaining a group identity for a common goal: us versus them	Coordinating behavior between people with equal say in a situation and keeping things fair				1		1
2019-08-05 22:13:40	2019-08-05 22:29:29	IP Address	73.66.147.15	100	948	True	2019-08-05 22:29:29	R_8wCnN4KXlpbXF9n					38.6282958984375	-121.3307037353515625	anonymous	EN	Yes	To make sure people have someone they can absolutely count on to promote their well-being			To make sure that people of different status can work effectively together			To make sure that individuals establish and maintain a sexual partnership			To coordinate behavior between people with equal say in a situation and keep things fair			To make sure that a group of people can work effectively toward a common goal			Giving or receiving unconditional support	Establishing and maintaining a sexual partnership	Coordinating behavior between people of different status, power, or responsibility	Forming and maintaining a group identity for a common goal: us versus them	Coordinating behavior between people with equal say in a situation and keeping things fair				1		1
2019-08-05 22:13:25	2019-08-05 22:29:56	IP Address	50.90.116.4	100	990	True	2019-08-05 22:29:57	R_2xPrOJWj5nQInnO					39.99749755859375	-85.7465972900390625	anonymous	EN	Yes	To make sure people have someone they can absolutely count on to promote their well-being			To make sure that people of different status can work effectively together			To make sure that individuals establish and maintain a sexual partnership			To coordinate behavior between people with equal say in a situation and keep things fair			To make sure that a group of people can work effectively toward a common goal			Giving or receiving unconditional support	Establishing and maintaining a sexual partnership	Coordinating behavior between people of different status, power, or responsibility	Forming and maintaining a group identity for a common goal: us versus them	Coordinating behavior between people with equal say in a situation and keeping things fair				1		1
2019-08-05 22:04:44	2019-08-05 22:30:11	IP Address	67.1.126.179	100	1526	True	2019-08-05 22:30:12	R_QcWw71flOlPaAHD					32.2698974609375	-110.98529815673828125	anonymous	EN	Yes	To make sure people have someone they can absolutely count on to promote their well-being			To make sure that people of different status can work effectively together			To make sure that individuals establish and maintain a sexual partnership			To coordinate behavior between people with equal say in a situation and keep things fair			To make sure that a group of people can work effectively toward a common goal			Giving or receiving unconditional support	Establishing and maintaining a sexual partnership	Coordinating behavior between people of different status, power, or responsibility	Forming and maintaining a group identity for a common goal: us versus them	Coordinating behavior between people with equal say in a situation and keeping things fair				1		1
2019-08-05 22:24:54	2019-08-05 22:30:24	IP Address	47.216.178.157	100	329	True	2019-08-05 22:30:24	R_3sd0N1Pc68mBktR					35.2633056640625	-114.02230072021484375	anonymous	EN	Yes	To make sure people have someone they can absolutely count on to promote their well-being			To make sure that people of different status can work effectively together			To make sure that individuals establish and maintain a sexual partnership			To coordinate behavior between people with equal say in a situation and keep things fair			To make sure that a group of people can work effectively toward a common goal			Giving or receiving unconditional support	Establishing and maintaining a sexual partnership	Coordinating behavior between people of different status, power, or responsibility	Coordinating behavior between people with equal say in a situation and keeping things fair	Forming and maintaining a group identity for a common goal: us versus them				1		1
2019-08-05 22:11:41	2019-08-05 22:30:40	IP Address	97.94.182.160	100	1138	True	2019-08-05 22:30:40	R_1OHL8JZBsMMUbCr					33.7626953125	-118.137603759765625	anonymous	EN	Yes	To make sure people have someone they can absolutely count on to promote their well-being			To make sure that people of different status can work effectively together			To make sure that individuals establish and maintain a sexual partnership			To coordinate behavior between people with equal say in a situation and keep things fair			To make sure that a group of people can work effectively toward a common goal			Giving or receiving unconditional support	Establishing and maintaining a sexual partnership	Coordinating behavior between people of different status, power, or responsibility	Forming and maintaining a group identity for a common goal: us versus them	Coordinating behavior between people with equal say in a situation and keeping things fair				1		1
2019-08-05 22:02:01	2019-08-05 22:30:40	IP Address	72.20.212.81	100	1719	True	2019-08-05 22:30:41	R_NVjuZQB8QVCJbyx					40.009002685546875	-76.36309814453125	anonymous	EN	Yes	To make sure people have someone they can absolutely count on to promote their well-being			To make sure that people of different status can work effectively together			To make sure that individuals establish and maintain a sexual partnership			To coordinate behavior between people with equal say in a situation and keep things fair			To make sure that a group of people can work effectively toward a common goal			Giving or receiving unconditional support	Establishing and maintaining a sexual partnership	Coordinating behavior between people of different status, power, or responsibility	Forming and maintaining a group identity for a common goal: us versus them	Coordinating behavior between people with equal say in a situation and keeping things fair				1		1
2019-08-05 22:12:33	2019-08-05 22:30:54	IP Address	73.155.117.105	100	1101	True	2019-08-05 22:30:55	R_1M4kRZNkXkAVN49					29.8972930908203125	-95.64630126953125	anonymous	EN	Yes	To make sure people have someone they can absolutely count on to promote their well-being			To make sure that people of different status can work effectively together			To make sure that individuals establish and maintain a sexual partnership			To coordinate behavior between people with equal say in a situation and keep things fair			To make sure that a group of people can work effectively toward a common goal			Giving or receiving unconditional support	Establishing and maintaining a sexual partnership	Coordinating behavior between people of different status, power, or responsibility	Forming and maintaining a group identity for a common goal: us versus them	Coordinating behavior between people with equal say in a situation and keeping things fair				1		1
2019-08-05 22:13:44	2019-08-05 22:30:57	IP Address	76.175.171.37	100	1032	True	2019-08-05 22:30:58	R_3I5omapJgRDwna2					33.7256011962890625	-117.911895751953125	anonymous	EN	Yes	To make sure people have someone they can absolutely count on to promote their well-being			To make sure that people of different status can work effectively together			To make sure that individuals establish and maintain a sexual partnership			To coordinate behavior between people with equal say in a situation and keep things fair			To make sure that a group of people can work effectively toward a common goal			Giving or receiving unconditional support	Establishing and maintaining a sexual partnership	Coordinating behavior between people of different status, power, or responsibility	Forming and maintaining a group identity for a common goal: us versus them	Coordinating behavior between people with equal say in a situation and keeping things fair				1		1
2019-08-05 22:17:37	2019-08-05 22:31:24	IP Address	76.220.76.169	100	827	True	2019-08-05 22:31:25	R_1Owq1Zt1uqWQZfv					38.0030975341796875	-121.91719818115234375	anonymous	EN	Yes	To make sure people have someone they can absolutely count on to promote their well-being			To make sure that people of different status can work effectively together			To make sure that individuals establish and maintain a sexual partnership			To coordinate behavior between people with equal say in a situation and keep things fair			To make sure that a group of people can work effectively toward a common goal			Giving or receiving unconditional support	Establishing and maintaining a sexual partnership	Coordinating behavior between people of different status, power, or responsibility	Forming and maintaining a group identity for a common goal: us versus them	Coordinating behavior between people with equal say in a situation and keeping things fair				1		1
2019-08-05 22:08:33	2019-08-05 22:31:41	IP Address	70.118.246.32	100	1387	True	2019-08-05 22:31:41	R_2WBxxY8pCZ3tu7v					39.03509521484375	-94.54669952392578125	anonymous	EN	Yes	To make sure people have someone they can absolutely count on to promote their well-being			To make sure that people of different status can work effectively together			To make sure that individuals establish and maintain a sexual partnership			To coordinate behavior between people with equal say in a situation and keep things fair			To make sure that a group of people can work effectively toward a common goal			Giving or receiving unconditional support	Establishing and maintaining a sexual partnership	Coordinating behavior between people of different status, power, or responsibility	Forming and maintaining a group identity for a common goal: us versus them	Coordinating behavior between people with equal say in a situation and keeping things fair				1		1
2019-08-05 22:11:50	2019-08-05 22:31:54	IP Address	99.13.250.13	100	1204	True	2019-08-05 22:31:55	R_2cjfkn32rTz3HnK					28.94549560546875	-80.8968963623046875	anonymous	EN	Yes	To make sure people have someone they can absolutely count on to promote their well-being			To make sure that people of different status can work effectively together			To make sure that individuals establish and maintain a sexual partnership			To coordinate behavior between people with equal say in a situation and keep things fair			To make sure that a group of people can work effectively toward a common goal			Giving or receiving unconditional support	Establishing and maintaining a sexual partnership	Coordinating behavior between people of different status, power, or responsibility	Forming and maintaining a group identity for a common goal: us versus them	Coordinating behavior between people with equal say in a situation and keeping things fair				1		1
2019-08-05 22:13:13	2019-08-05 22:32:39	IP Address	76.185.169.131	100	1166	True	2019-08-05 22:32:40	R_2Ys127amWdPgpiB					29.4873046875	-98.4532012939453125	anonymous	EN	Yes	To make sure people have someone they can absolutely count on to promote their well-being			To make sure that people of different status can work effectively together			To make sure that individuals establish and maintain a sexual partnership			To coordinate behavior between people with equal say in a situation and keep things fair			To make sure that a group of people can work effectively toward a common goal			Giving or receiving unconditional support	Establishing and maintaining a sexual partnership	Coordinating behavior between people of different status, power, or responsibility	Coordinating behavior between people with equal say in a situation and keeping things fair	Forming and maintaining a group identity for a common goal: us versus them				1		1
2019-08-05 22:14:24	2019-08-05 22:32:44	IP Address	70.173.175.128	100	1100	True	2019-08-05 22:32:45	R_41GOCwLja65ev7j					36.2472991943359375	-115.28209686279296875	anonymous	EN	Yes	To make sure people have someone they can absolutely count on to promote their well-being			To make sure that people of different status can work effectively together			To make sure that individuals establish and maintain a sexual partnership			To coordinate behavior between people with equal say in a situation and keep things fair			To make sure that a group of people can work effectively toward a common goal			Giving or receiving unconditional support	Establishing and maintaining a sexual partnership	Coordinating behavior between people of different status, power, or responsibility	Forming and maintaining a group identity for a common goal: us versus them	Coordinating behavior between people with equal say in a situation and keeping things fair				1		1
2019-08-05 22:16:05	2019-08-05 22:32:53	IP Address	50.47.96.222	100	1008	True	2019-08-05 22:32:53	R_241A17luRriwbqC					47.8022003173828125	-122.2859954833984375	anonymous	EN	Yes	To make sure people have someone they can absolutely count on to promote their well-being			To make sure that people of different status can work effectively together			To make sure that individuals establish and maintain a sexual partnership			To coordinate behavior between people with equal say in a situation and keep things fair			To make sure that a group of people can work effectively toward a common goal			Giving or receiving unconditional support	Establishing and maintaining a sexual partnership	Coordinating behavior between people of different status, power, or responsibility	Forming and maintaining a group identity for a common goal: us versus them	Coordinating behavior between people with equal say in a situation and keeping things fair				1		1
2019-08-05 22:07:31	2019-08-05 22:33:06	IP Address	99.52.202.21	100	1534	True	2019-08-05 22:33:07	R_22yNOjWPNt9T9OI					37.2808074951171875	-121.9571990966796875	anonymous	EN	Yes	To make sure people have someone they can absolutely count on to promote their well-being			To make sure that people of different status can work effectively together			To make sure that individuals establish and maintain a sexual partnership			To coordinate behavior between people with equal say in a situation and keep things fair			To make sure that a group of people can work effectively toward a common goal			Giving or receiving unconditional support	Establishing and maintaining a sexual partnership	Coordinating behavior between people of different status, power, or responsibility	Forming and maintaining a group identity for a common goal: us versus them	Coordinating behavior between people with equal say in a situation and keeping things fair				1		1
2019-08-05 22:14:38	2019-08-05 22:34:20	IP Address	172.73.123.134	100	1181	True	2019-08-05 22:34:20	R_eP5uoVVLTb9s6YN					35.313507080078125	-81.55989837646484375	anonymous	EN	Yes	To make sure people have someone they can absolutely count on to promote their well-being			To make sure that people of different status can work effectively together			To make sure that individuals establish and maintain a sexual partnership			To coordinate behavior between people with equal say in a situation and keep things fair			To make sure that a group of people can work effectively toward a common goal			Giving or receiving unconditional support	Establishing and maintaining a sexual partnership	Coordinating behavior between people of different status, power, or responsibility	Forming and maintaining a group identity for a common goal: us versus them	Coordinating behavior between people with equal say in a situation and keeping things fair				1		1
2019-08-05 22:12:52	2019-08-05 22:34:21	IP Address	108.212.142.253	100	1288	True	2019-08-05 22:34:21	R_1GxESTL2KXd3GUi					39.83489990234375	-82.8043975830078125	anonymous	EN	Yes	To make sure people have someone they can absolutely count on to promote their well-being			To make sure that people of different status can work effectively together			To make sure that individuals establish and maintain a sexual partnership			To coordinate behavior between people with equal say in a situation and keep things fair			To make sure that a group of people can work effectively toward a common goal			Giving or receiving unconditional support	Establishing and maintaining a sexual partnership	Coordinating behavior between people of different status, power, or responsibility	Forming and maintaining a group identity for a common goal: us versus them	Coordinating behavior between people with equal say in a situation and keeping things fair				1		1
2019-08-05 22:05:04	2019-08-05 22:34:22	IP Address	173.134.181.251	100	1757	True	2019-08-05 22:34:23	R_2doH7e0g7zQlhSs					37.230804443359375	-120.514404296875	anonymous	EN	Yes	To make sure people have someone they can absolutely count on to promote their well-being			To make sure that people of different status can work effectively together			To make sure that individuals establish and maintain a sexual partnership			To coordinate behavior between people with equal say in a situation and keep things fair			To make sure that a group of people can work effectively toward a common goal			Giving or receiving unconditional support	Establishing and maintaining a sexual partnership	Coordinating behavior between people of different status, power, or responsibility	Forming and maintaining a group identity for a common goal: us versus them	Coordinating behavior between people with equal say in a situation and keeping things fair				1		1
2019-08-05 22:19:32	2019-08-05 22:34:37	IP Address	137.103.80.232	100	905	True	2019-08-05 22:34:38	R_1160prMGEAgZQmI					38.9394073486328125	-76.33709716796875	anonymous	EN	Yes	To make sure people have someone they can absolutely count on to promote their well-being			To make sure that people of different status can work effectively together			To make sure that individuals establish and maintain a sexual partnership			To coordinate behavior between people with equal say in a situation and keep things fair			To make sure that a group of people can work effectively toward a common goal			Giving or receiving unconditional support	Establishing and maintaining a sexual partnership	Coordinating behavior between people of different status, power, or responsibility	Forming and maintaining a group identity for a common goal: us versus them	Coordinating behavior between people with equal say in a situation and keeping things fair				1		1
2019-08-05 22:07:24	2019-08-05 22:34:45	IP Address	184.170.166.186	100	1640	True	2019-08-05 22:34:45	R_2EFUwUgR6h7cuVC					39.9564056396484375	-85.9651031494140625	anonymous	EN	Yes	To make sure people have someone they can absolutely count on to promote their well-being			To make sure that people of different status can work effectively together			To make sure that individuals establish and maintain a sexual partnership			To coordinate behavior between people with equal say in a situation and keep things fair			To make sure that a group of people can work effectively toward a common goal			Giving or receiving unconditional support	Establishing and maintaining a sexual partnership	Coordinating behavior between people of different status, power, or responsibility	Forming and maintaining a group identity for a common goal: us versus them	Coordinating behavior between people with equal say in a situation and keeping things fair				1		1
2019-08-05 22:11:51	2019-08-05 22:34:48	IP Address	184.250.244.116	100	1376	True	2019-08-05 22:34:49	R_vVRu5G6NZ3XVy2l					37.94000244140625	-122.36199951171875	anonymous	EN	Yes	To make sure people have someone they can absolutely count on to promote their well-being			To make sure that people of different status can work effectively together			To make sure that individuals establish and maintain a sexual partnership			To coordinate behavior between people with equal say in a situation and keep things fair			To make sure that a group of people can work effectively toward a common goal			Giving or receiving unconditional support	Establishing and maintaining a sexual partnership	Coordinating behavior between people of different status, power, or responsibility	Forming and maintaining a group identity for a common goal: us versus them	Coordinating behavior between people with equal say in a situation and keeping things fair				1		1
2019-08-05 22:23:08	2019-08-05 22:34:57	IP Address	97.94.173.218	100	709	True	2019-08-05 22:34:58	R_1QFmTt73bFtC94S					33.86810302734375	-118.18310546875	anonymous	EN	Yes	To make sure people get everything they want or desire, no matter what	To make sure people have someone they can absolutely count on to promote their well-being		To make sure that people of different status can work effectively together			To make sure that groups stay bonded together	To make sure that individuals establish and maintain a sexual partnership		To coordinate behavior between people with equal say in a situation and keep things fair			To make sure that a group of people can work effectively toward a common goal			Giving or receiving unconditional support	Establishing and maintaining a sexual partnership	Coordinating behavior between people with equal say in a situation and keeping things fair	Coordinating behavior between people of different status, power, or responsibility	Forming and maintaining a group identity for a common goal: us versus them				1		1						1
2019-08-05 22:14:50	2019-08-05 22:35:10	IP Address	98.235.10.194	100	1219	True	2019-08-05 22:35:10	R_3JlsKzZVfJNtKrw					40.2389068603515625	-77.1934967041015625	anonymous	EN	Yes	To make sure people have someone they can absolutely count on to promote their well-being			To make sure that people of different status can work effectively together			To make sure that individuals establish and maintain a sexual partnership			To coordinate behavior between people with equal say in a situation and keep things fair			To make sure that a group of people can work effectively toward a common goal			Giving or receiving unconditional support	Establishing and maintaining a sexual partnership	Coordinating behavior between people of different status, power, or responsibility	Forming and maintaining a group identity for a common goal: us versus them	Coordinating behavior between people with equal say in a situation and keeping things fair				1		1
2019-08-05 22:15:45	2019-08-05 22:35:25	IP Address	71.198.237.33	100	1179	True	2019-08-05 22:35:26	R_2flGkrlmrT0aWr7					34.954498291015625	-120.4324951171875	anonymous	EN	Yes	To make sure people have someone they can absolutely count on to promote their well-being			To make sure that people of different status can work effectively together			To make sure that individuals establish and maintain a sexual partnership			To coordinate behavior between people with equal say in a situation and keep things fair			To make sure that a group of people can work effectively toward a common goal			Giving or receiving unconditional support	Establishing and maintaining a sexual partnership	Coordinating behavior between people of different status, power, or responsibility	Forming and maintaining a group identity for a common goal: us versus them	Coordinating behavior between people with equal say in a situation and keeping things fair				1		1
2019-08-05 22:23:37	2019-08-05 22:35:37	IP Address	98.160.150.24	100	720	True	2019-08-05 22:35:38	R_3Hi7DqFYlg0kZTz					36.0906982421875	-115.08860015869140625	anonymous	EN	Yes	To make sure people have someone they can absolutely count on to promote their well-being			To make sure that people of different status can work effectively together			To make sure that individuals establish and maintain a sexual partnership			To coordinate behavior between people with equal say in a situation and keep things fair			To make sure that a group of people can work effectively toward a common goal			Giving or receiving unconditional support	Establishing and maintaining a sexual partnership	Coordinating behavior between people of different status, power, or responsibility	Forming and maintaining a group identity for a common goal: us versus them	Coordinating behavior between people with equal say in a situation and keeping things fair				1		1
2019-08-05 22:18:02	2019-08-05 22:35:42	IP Address	184.55.14.122	100	1060	True	2019-08-05 22:35:43	R_27xjO605KubxKPf					43.752593994140625	-87.97789764404296875	anonymous	EN	Yes	To make sure people have someone they can absolutely count on to promote their well-being			To make sure that people of different status can work effectively together			To make sure that individuals establish and maintain a sexual partnership			To coordinate behavior between people with equal say in a situation and keep things fair			To make sure that a group of people can work effectively toward a common goal			Giving or receiving unconditional support	Establishing and maintaining a sexual partnership	Coordinating behavior between people of different status, power, or responsibility	Coordinating behavior between people with equal say in a situation and keeping things fair	Forming and maintaining a group identity for a common goal: us versus them				1		1
2019-08-05 22:13:08	2019-08-05 22:35:43	IP Address	73.239.115.167	100	1354	True	2019-08-05 22:35:44	R_R8nUAspb92Cc5nX					47.6356048583984375	-122.360504150390625	anonymous	EN	Yes	To make sure people have someone they can absolutely count on to promote their well-being			To make sure that people of different status can work effectively together			To make sure that individuals establish and maintain a sexual partnership			To coordinate behavior between people with equal say in a situation and keep things fair			To make sure that a group of people can work effectively toward a common goal			Giving or receiving unconditional support	Establishing and maintaining a sexual partnership	Coordinating behavior between people of different status, power, or responsibility	Forming and maintaining a group identity for a common goal: us versus them	Coordinating behavior between people with equal say in a situation and keeping things fair				1		1
2019-08-05 22:21:41	2019-08-05 22:35:46	IP Address	76.183.236.17	100	844	True	2019-08-05 22:35:47	R_3CIbl2VzOMqZUv0					32.83099365234375	-96.76920318603515625	anonymous	EN	Yes	To make sure people have someone they can absolutely count on to promote their well-being			To make sure that people of different status can work effectively together			To make sure that individuals establish and maintain a sexual partnership			To coordinate behavior between people with equal say in a situation and keep things fair			To make sure that a group of people can work effectively toward a common goal			Giving or receiving unconditional support	Establishing and maintaining a sexual partnership	Coordinating behavior between people of different status, power, or responsibility	Forming and maintaining a group identity for a common goal: us versus them	Coordinating behavior between people with equal say in a situation and keeping things fair				1		1
2019-08-05 22:01:22	2019-08-05 22:36:00	IP Address	100.1.218.77	100	2078	True	2019-08-05 22:36:01	R_s5UQ7MLv4TPmUmd					40.51629638671875	-74.26959991455078125	anonymous	EN	Yes	To make sure people have someone they can absolutely count on to promote their well-being			To make sure that people of different status can work effectively together			To make sure that groups stay bonded together	To make sure that individuals establish and maintain a sexual partnership		To coordinate behavior between people with equal say in a situation and keep things fair			To make sure that a group of people can work effectively toward a common goal			Giving or receiving unconditional support	Establishing and maintaining a sexual partnership	Coordinating behavior between people of different status, power, or responsibility	Forming and maintaining a group identity for a common goal: us versus them	Coordinating behavior between people with equal say in a situation and keeping things fair				1		1
2019-08-05 22:15:37	2019-08-05 22:36:07	IP Address	75.189.98.34	100	1230	True	2019-08-05 22:36:08	R_1feDrDmzPE2lDbs					34.0496063232421875	-81.11100006103515625	anonymous	EN	Yes	To make sure people have someone they can absolutely count on to promote their well-being			To make sure that people of different status can work effectively together			To make sure that individuals establish and maintain a sexual partnership			To coordinate behavior between people with equal say in a situation and keep things fair			To make sure that a group of people can work effectively toward a common goal			Giving or receiving unconditional support	Establishing and maintaining a sexual partnership	Coordinating behavior between people of different status, power, or responsibility	Forming and maintaining a group identity for a common goal: us versus them	Coordinating behavior between people with equal say in a situation and keeping things fair				1		1
2019-08-05 22:18:47	2019-08-05 22:36:16	IP Address	71.199.159.193	100	1049	True	2019-08-05 22:36:17	R_10Ucz6HYbt3yymv					33.899200439453125	-84.85720062255859375	anonymous	EN	Yes	To make sure people have someone they can absolutely count on to promote their well-being			To make sure that people of different status can work effectively together			To make sure that individuals establish and maintain a sexual partnership			To coordinate behavior between people with equal say in a situation and keep things fair			To make sure that a group of people can work effectively toward a common goal			Giving or receiving unconditional support	Establishing and maintaining a sexual partnership	Coordinating behavior between people of different status, power, or responsibility	Forming and maintaining a group identity for a common goal: us versus them	Coordinating behavior between people with equal say in a situation and keeping things fair				1		1
2019-08-05 22:16:17	2019-08-05 22:36:36	IP Address	74.101.154.162	100	1218	True	2019-08-05 22:36:37	R_1ojV5vQ6UQxRKnO					40.7429046630859375	-73.93920135498046875	anonymous	EN	Yes	To make sure people have someone they can absolutely count on to promote their well-being			To make sure that people of different status can work effectively together			To make sure that individuals establish and maintain a sexual partnership			To coordinate behavior between people with equal say in a situation and keep things fair			To make sure that a group of people can work effectively toward a common goal			Giving or receiving unconditional support	Establishing and maintaining a sexual partnership	Coordinating behavior between people of different status, power, or responsibility	Forming and maintaining a group identity for a common goal: us versus them	Coordinating behavior between people with equal say in a situation and keeping things fair				1		1
2019-08-05 22:10:47	2019-08-05 22:36:45	IP Address	73.165.198.19	100	1557	True	2019-08-05 22:36:45	R_31Hlwe3SGGG2gcy					40.18499755859375	-75.00409698486328125	anonymous	EN	Yes	To make sure people have someone they can absolutely count on to promote their well-being			To make sure that people of different status can work effectively together			To make sure that individuals establish and maintain a sexual partnership			To coordinate behavior between people with equal say in a situation and keep things fair			To make sure that a group of people can work effectively toward a common goal			Giving or receiving unconditional support	Establishing and maintaining a sexual partnership	Coordinating behavior between people of different status, power, or responsibility	Forming and maintaining a group identity for a common goal: us versus them	Coordinating behavior between people with equal say in a situation and keeping things fair				1		1
2019-08-05 22:19:26	2019-08-05 22:37:07	IP Address	73.24.140.100	100	1060	True	2019-08-05 22:37:07	R_1jl9AHiEEBrLYmt					32.3383026123046875	-111.045501708984375	anonymous	EN	Yes	To make sure people have someone they can absolutely count on to promote their well-being			To make sure that people of different status can work effectively together			To make sure that individuals establish and maintain a sexual partnership			To coordinate behavior between people with equal say in a situation and keep things fair			To make sure that a group of people can work effectively toward a common goal			Giving or receiving unconditional support	Establishing and maintaining a sexual partnership	Coordinating behavior between people of different status, power, or responsibility	Forming and maintaining a group identity for a common goal: us versus them	Coordinating behavior between people with equal say in a situation and keeping things fair				1		1
2019-08-05 22:18:43	2019-08-05 22:37:19	IP Address	107.77.214.97	100	1115	True	2019-08-05 22:37:19	R_BFYnKUG8o8pboZ3					37.704498291015625	-122.0742034912109375	anonymous	EN	Yes	To make sure people have someone they can absolutely count on to promote their well-being			To make sure that people of different status can work effectively together			To make sure that individuals establish and maintain a sexual partnership			To coordinate behavior between people with equal say in a situation and keep things fair			To make sure that a group of people can work effectively toward a common goal			Giving or receiving unconditional support	Establishing and maintaining a sexual partnership	Coordinating behavior between people of different status, power, or responsibility	Forming and maintaining a group identity for a common goal: us versus them	Coordinating behavior between people with equal say in a situation and keeping things fair				1		1
2019-08-05 22:02:37	2019-08-05 22:37:27	IP Address	73.82.7.35	100	2089	True	2019-08-05 22:37:28	R_r2xjUYt3ye5TY6B					33.7584991455078125	-84.1829986572265625	anonymous	EN	Yes	To make sure people have someone they can absolutely count on to promote their well-being			To make sure that people of different status can work effectively together			To make sure that individuals establish and maintain a sexual partnership			To coordinate behavior between people with equal say in a situation and keep things fair			To make sure that a group of people can work effectively toward a common goal			Giving or receiving unconditional support	Establishing and maintaining a sexual partnership	Coordinating behavior between people of different status, power, or responsibility	Forming and maintaining a group identity for a common goal: us versus them	Coordinating behavior between people with equal say in a situation and keeping things fair				1		1
2019-08-05 22:15:16	2019-08-05 22:37:44	IP Address	108.66.253.40	100	1347	True	2019-08-05 22:37:45	R_2ZPO84IHZgn3sSi					34.2848968505859375	-85.22530364990234375	anonymous	EN	Yes	To make sure people have someone they can absolutely count on to promote their well-being			To make sure that people of different status can work effectively together			To make sure that individuals establish and maintain a sexual partnership			To coordinate behavior between people with equal say in a situation and keep things fair			To make sure that a group of people can work effectively toward a common goal			Giving or receiving unconditional support	Establishing and maintaining a sexual partnership	Coordinating behavior between people of different status, power, or responsibility	Forming and maintaining a group identity for a common goal: us versus them	Coordinating behavior between people with equal say in a situation and keeping things fair				1		1
2019-08-05 22:13:19	2019-08-05 22:37:45	IP Address	98.235.102.185	100	1465	True	2019-08-05 22:37:45	R_9zE8Wwc7SjSaFNL					40.29949951171875	-76.58679962158203125	anonymous	EN	Yes	To make sure people have someone they can absolutely count on to promote their well-being			To make sure that people of different status can work effectively together			To make sure that individuals establish and maintain a sexual partnership			To coordinate behavior between people with equal say in a situation and keep things fair			To make sure that a group of people can work effectively toward a common goal			Giving or receiving unconditional support	Establishing and maintaining a sexual partnership	Coordinating behavior between people of different status, power, or responsibility	Forming and maintaining a group identity for a common goal: us versus them	Coordinating behavior between people with equal say in a situation and keeping things fair				1		1
2019-08-05 22:11:48	2019-08-05 22:37:56	IP Address	73.0.87.171	100	1567	True	2019-08-05 22:37:56	R_3RfoxsC8UUgyKgT					26.2975006103515625	-80.18160247802734375	anonymous	EN	Yes	To make sure people have someone they can absolutely count on to promote their well-being			To make sure that people of different status can work effectively together			To make sure that individuals establish and maintain a sexual partnership			To coordinate behavior between people with equal say in a situation and keep things fair			To make sure that a group of people can work effectively toward a common goal			Giving or receiving unconditional support	Establishing and maintaining a sexual partnership	Coordinating behavior between people of different status, power, or responsibility	Forming and maintaining a group identity for a common goal: us versus them	Coordinating behavior between people with equal say in a situation and keeping things fair				1		1
2019-08-05 22:17:33	2019-08-05 22:37:56	IP Address	209.55.109.43	100	1223	True	2019-08-05 22:37:57	R_2CQ963VLPfkK8nv					31.44580078125	-98.57440185546875	anonymous	EN	Yes	To make sure people have someone they can absolutely count on to promote their well-being			To make sure that people of the same status can work effectively together	To make sure that people of different status can work effectively together		To make sure that individuals establish and maintain a sexual partnership			To coordinate behavior between people with equal say in a situation and keep things fair			To make sure that a group of people can work effectively toward a common goal			Giving or receiving unconditional support	Establishing and maintaining a sexual partnership	Coordinating behavior between people of different status, power, or responsibility	Forming and maintaining a group identity for a common goal: us versus them	Coordinating behavior between people with equal say in a situation and keeping things fair				1		1
2019-08-05 22:10:27	2019-08-05 22:38:00	IP Address	67.143.192.163	100	1653	True	2019-08-05 22:38:01	R_3qpT00MuP1ird06					37.751007080078125	-97.82199859619140625	anonymous	EN	Yes	To make sure people have someone they can absolutely count on to promote their well-being			To make sure that people of different status can work effectively together			To make sure that individuals establish and maintain a sexual partnership			To coordinate behavior between people with equal say in a situation and keep things fair			To make sure that a group of people can work effectively toward a common goal			Giving or receiving unconditional support	Establishing and maintaining a sexual partnership	Coordinating behavior between people of different status, power, or responsibility	Forming and maintaining a group identity for a common goal: us versus them	Coordinating behavior between people with equal say in a situation and keeping things fair				1		1
2019-08-05 22:14:00	2019-08-05 22:38:02	IP Address	65.191.114.137	100	1442	True	2019-08-05 22:38:03	R_1r8pAL5FycJ3Mah					35.1829986572265625	-78.97859954833984375	anonymous	EN	Yes	To make sure people have someone they can absolutely count on to promote their well-being			To make sure that people of different status can work effectively together			To make sure that individuals establish and maintain a sexual partnership			To coordinate behavior between people with equal say in a situation and keep things fair			To make sure that a group of people can work effectively toward a common goal			Giving or receiving unconditional support	Establishing and maintaining a sexual partnership	Coordinating behavior between people of different status, power, or responsibility	Forming and maintaining a group identity for a common goal: us versus them	Coordinating behavior between people with equal say in a situation and keeping things fair				1		1
2019-08-05 22:28:07	2019-08-05 22:38:29	IP Address	24.167.0.83	100	621	True	2019-08-05 22:38:30	R_XFJIAMEa5jidEWt					25.9243927001953125	-97.4626007080078125	anonymous	EN	Yes	To make sure people have someone they can absolutely count on to promote their well-being			To make sure that people of different status can work effectively together			To make sure that individuals establish and maintain a sexual partnership			To coordinate behavior between people with equal say in a situation and keep things fair			To make sure that a group of people can work effectively toward a common goal			Giving or receiving unconditional support	Establishing and maintaining a sexual partnership	Coordinating behavior between people of different status, power, or responsibility	Forming and maintaining a group identity for a common goal: us versus them	Coordinating behavior between people with equal say in a situation and keeping things fair				1		1
2019-08-05 22:05:22	2019-08-05 22:38:47	IP Address	71.209.163.127	100	2004	True	2019-08-05 22:38:48	R_3NP6Q7y56P19vuI					33.33489990234375	-111.8170013427734375	anonymous	EN	Yes	To make sure people have someone they can absolutely count on to promote their well-being			To make sure that people of different status can work effectively together			To make sure that individuals establish and maintain a sexual partnership			To coordinate behavior between people with equal say in a situation and keep things fair			To make sure that a group of people can work effectively toward a common goal			Giving or receiving unconditional support	Establishing and maintaining a sexual partnership	Coordinating behavior between people of different status, power, or responsibility	Forming and maintaining a group identity for a common goal: us versus them	Coordinating behavior between people with equal say in a situation and keeping things fair				1		1
2019-08-05 22:21:08	2019-08-05 22:38:57	IP Address	184.4.125.49	100	1069	True	2019-08-05 22:38:58	R_USYkVXk3am6yBdn					29.00579833984375	-82.18280029296875	anonymous	EN	Yes	To make sure people have someone they can absolutely count on to promote their well-being			To make sure that people of different status can work effectively together			To make sure that individuals establish and maintain a sexual partnership			To coordinate behavior between people with equal say in a situation and keep things fair			To make sure that a group of people can work effectively toward a common goal			Giving or receiving unconditional support	Establishing and maintaining a sexual partnership	Coordinating behavior between people of different status, power, or responsibility	Forming and maintaining a group identity for a common goal: us versus them	Coordinating behavior between people with equal say in a situation and keeping things fair				1		1
2019-08-05 22:13:28	2019-08-05 22:39:07	IP Address	47.198.207.217	100	1539	True	2019-08-05 22:39:08	R_40FvnfVbVkP5dER					28.0301055908203125	-82.60479736328125	anonymous	EN	Yes	To make sure people have someone they can absolutely count on to promote their well-being			To make sure that people of different status can work effectively together			To make sure that individuals establish and maintain a sexual partnership			To coordinate behavior between people with equal say in a situation and keep things fair			To make sure that a group of people can work effectively toward a common goal			Giving or receiving unconditional support	Establishing and maintaining a sexual partnership	Coordinating behavior between people of different status, power, or responsibility	Forming and maintaining a group identity for a common goal: us versus them	Coordinating behavior between people with equal say in a situation and keeping things fair				1		1
2019-08-05 22:18:37	2019-08-05 22:39:43	IP Address	173.171.118.142	100	1266	True	2019-08-05 22:39:44	R_12saBgPwlMFX9Oj					28.195098876953125	-81.606201171875	anonymous	EN	Yes	To make sure people have someone they can absolutely count on to promote their well-being			To make sure that people of different status can work effectively together			To make sure that groups stay bonded together	To make sure that individuals establish and maintain a sexual partnership		To coordinate behavior between people with equal say in a situation and keep things fair			To make sure that a group of people can work effectively toward a common goal			Giving or receiving unconditional support	Establishing and maintaining a sexual partnership	Coordinating behavior between people of different status, power, or responsibility	Forming and maintaining a group identity for a common goal: us versus them	Coordinating behavior between people with equal say in a situation and keeping things fair				1		1
2019-08-05 22:24:30	2019-08-05 22:39:50	IP Address	70.127.67.12	100	920	True	2019-08-05 22:39:51	R_21dOw8EVOyyNu8g					28.479705810546875	-82.512603759765625	anonymous	EN	Yes	To make sure people have someone they can absolutely count on to promote their well-being			To make sure that people of the same status can work effectively together	To make sure that people of different status can work effectively together		To make sure that individuals establish and maintain a sexual partnership			To coordinate behavior between people with equal say in a situation and keep things fair			To make sure that a group of people can work effectively toward a common goal			Giving or receiving unconditional support	Establishing and maintaining a sexual partnership	Coordinating behavior between people of different status, power, or responsibility	Forming and maintaining a group identity for a common goal: us versus them	Coordinating behavior between people with equal say in a situation and keeping things fair				1		1
2019-08-05 22:12:39	2019-08-05 22:40:02	IP Address	136.55.81.61	100	1642	True	2019-08-05 22:40:03	R_Zz5Xpmt5leFfj8d					33.9380950927734375	-84.4633026123046875	anonymous	EN	Yes	To make sure people have someone they can absolutely count on to promote their well-being			To make sure that people of different status can work effectively together			To make sure that groups stay bonded together	To make sure that individuals establish and maintain a sexual partnership		To coordinate behavior between people with equal say in a situation and keep things fair			To make sure that a group of people can work effectively toward a common goal			Giving or receiving unconditional support	Establishing and maintaining a sexual partnership	Coordinating behavior between people of different status, power, or responsibility	Forming and maintaining a group identity for a common goal: us versus them	Coordinating behavior between people with equal say in a situation and keeping things fair				1		1
2019-08-05 22:13:13	2019-08-05 22:40:12	IP Address	32.214.252.20	100	1619	True	2019-08-05 22:40:13	R_3matu44goYdwqeU					41.5753936767578125	-73.03179931640625	anonymous	EN	Yes	To make sure people have someone they can absolutely count on to promote their well-being			To make sure that people of different status can work effectively together			To make sure that individuals establish and maintain a sexual partnership			To coordinate behavior between people with equal say in a situation and keep things fair			To make sure that a group of people can work effectively toward a common goal			Giving or receiving unconditional support	Establishing and maintaining a sexual partnership	Coordinating behavior between people of different status, power, or responsibility	Forming and maintaining a group identity for a common goal: us versus them	Coordinating behavior between people with equal say in a situation and keeping things fair				1		1
2019-08-05 22:16:44	2019-08-05 22:40:15	IP Address	73.87.21.209	100	1411	True	2019-08-05 22:40:16	R_3e8exbfJ8RZAQ4J					38.918701171875	-75.42910003662109375	anonymous	EN	Yes	To make sure people have someone they can absolutely count on to promote their well-being			To make sure that people of different status can work effectively together			To make sure that individuals establish and maintain a sexual partnership			To coordinate behavior between people with equal say in a situation and keep things fair			To make sure that a group of people can work effectively toward a common goal			Giving or receiving unconditional support	Establishing and maintaining a sexual partnership	Coordinating behavior between people of different status, power, or responsibility	Forming and maintaining a group identity for a common goal: us versus them	Coordinating behavior between people with equal say in a situation and keeping things fair				1		1
2019-08-05 22:12:06	2019-08-05 22:40:20	IP Address	68.58.215.28	100	1693	True	2019-08-05 22:40:21	R_1dyRUuYuXpyDfKx					42.4593048095703125	-83.220703125	anonymous	EN	Yes	To make sure people have someone they can absolutely count on to promote their well-being			To make sure that people of different status can work effectively together			To make sure that individuals establish and maintain a sexual partnership			To coordinate behavior between people with equal say in a situation and keep things fair			To make sure that a group of people can work effectively toward a common goal			Giving or receiving unconditional support	Establishing and maintaining a sexual partnership	Coordinating behavior between people of different status, power, or responsibility	Forming and maintaining a group identity for a common goal: us versus them	Coordinating behavior between people with equal say in a situation and keeping things fair				1		1
2019-08-05 22:24:20	2019-08-05 22:40:26	IP Address	97.73.245.9	100	966	True	2019-08-05 22:40:26	R_s7IPhs0NwfUT4Nb					37.751007080078125	-97.82199859619140625	anonymous	EN	Yes	To make sure people have someone they can absolutely count on to promote their well-being			To make sure that people of different status can work effectively together			To make sure that individuals establish and maintain a sexual partnership			To coordinate behavior between people with equal say in a situation and keep things fair			To make sure that a group of people can work effectively toward a common goal			Giving or receiving unconditional support	Establishing and maintaining a sexual partnership	Coordinating behavior between people of different status, power, or responsibility	Forming and maintaining a group identity for a common goal: us versus them	Coordinating behavior between people with equal say in a situation and keeping things fair				1		1
2019-08-05 22:25:48	2019-08-05 22:40:41	IP Address	47.187.228.161	100	893	True	2019-08-05 22:40:42	R_1DwO3TpizNa6OIT					32.903106689453125	-96.54720306396484375	anonymous	EN	Yes	To make sure people have someone they can absolutely count on to promote their well-being			To make sure that people of different status can work effectively together			To make sure that individuals establish and maintain a sexual partnership			To coordinate behavior between people with equal say in a situation and keep things fair			To make sure that a group of people can work effectively toward a common goal			Giving or receiving unconditional support	Establishing and maintaining a sexual partnership	Coordinating behavior between people of different status, power, or responsibility	Forming and maintaining a group identity for a common goal: us versus them	Coordinating behavior between people with equal say in a situation and keeping things fair				1		1
2019-08-05 22:24:35	2019-08-05 22:40:56	IP Address	50.109.192.29	100	980	True	2019-08-05 22:40:57	R_PI2H7Na9NtUmilj					41.70159912109375	-112.18129730224609375	anonymous	EN	Yes	To make sure people have someone they can absolutely count on to promote their well-being			To make sure that people of different status can work effectively together			To make sure that individuals establish and maintain a sexual partnership			To coordinate behavior between people with equal say in a situation and keep things fair			To make sure that a group of people can work effectively toward a common goal			Giving or receiving unconditional support	Establishing and maintaining a sexual partnership	Coordinating behavior between people of different status, power, or responsibility	Forming and maintaining a group identity for a common goal: us versus them	Coordinating behavior between people with equal say in a situation and keeping things fair				1		1
2019-08-05 22:15:05	2019-08-05 22:40:57	IP Address	76.226.173.119	100	1551	True	2019-08-05 22:40:58	R_2Yn3oYpkDppLpHN					30.097503662109375	-92.0095977783203125	anonymous	EN	Yes	To make sure people have someone they can absolutely count on to promote their well-being			To make sure that people of different status can work effectively together			To make sure that individuals establish and maintain a sexual partnership			To coordinate behavior between people with equal say in a situation and keep things fair			To make sure that a group of people can work effectively toward a common goal			Giving or receiving unconditional support	Establishing and maintaining a sexual partnership	Coordinating behavior between people of different status, power, or responsibility	Forming and maintaining a group identity for a common goal: us versus them	Coordinating behavior between people with equal say in a situation and keeping things fair				1		1
2019-08-05 22:13:56	2019-08-05 22:41:14	IP Address	66.142.222.244	100	1637	True	2019-08-05 22:41:14	R_1gBK4Z7IfTw65BT					34.0675048828125	-118.3520965576171875	anonymous	EN	Yes	To make sure people get everything they want or desire, no matter what	To make sure people have someone they can absolutely count on to promote their well-being		To make sure that people of different status can work effectively together			To make sure that individuals establish and maintain a sexual partnership			To coordinate behavior between people with equal say in a situation and keep things fair			To make sure that a group of people can work effectively toward a common goal			Giving or receiving unconditional support	Establishing and maintaining a sexual partnership	Coordinating behavior between people of different status, power, or responsibility	Forming and maintaining a group identity for a common goal: us versus them	Coordinating behavior between people with equal say in a situation and keeping things fair				1		1
2019-08-05 22:21:53	2019-08-05 22:41:16	IP Address	100.10.85.158	100	1163	True	2019-08-05 22:41:17	R_1NkRKJ1vPtTE9ss					41.873992919921875	-71.3843994140625	anonymous	EN	Yes	To make sure people have someone they can absolutely count on to promote their well-being			To make sure that people of different status can work effectively together			To make sure that individuals establish and maintain a sexual partnership			To coordinate behavior between people with equal say in a situation and keep things fair			To make sure that a group of people can work effectively toward a common goal			Giving or receiving unconditional support	Establishing and maintaining a sexual partnership	Coordinating behavior between people of different status, power, or responsibility	Coordinating behavior between people with equal say in a situation and keeping things fair	Forming and maintaining a group identity for a common goal: us versus them				1		1
2019-08-05 22:08:04	2019-08-05 22:41:39	IP Address	67.168.214.242	100	2014	True	2019-08-05 22:41:40	R_O0VprBRC5Z4teG5					45.6952056884765625	-122.6540985107421875	anonymous	EN	Yes	To make sure people have someone they can absolutely count on to promote their well-being			To make sure that people of different status can work effectively together			To make sure that individuals establish and maintain a sexual partnership			To coordinate behavior between people with equal say in a situation and keep things fair			To make sure that a group of people can work effectively toward a common goal			Giving or receiving unconditional support	Establishing and maintaining a sexual partnership	Coordinating behavior between people of different status, power, or responsibility	Forming and maintaining a group identity for a common goal: us versus them	Coordinating behavior between people with equal say in a situation and keeping things fair				1		1
2019-08-05 22:25:01	2019-08-05 22:42:05	IP Address	136.36.132.118	100	1024	True	2019-08-05 22:42:06	R_2CN7Tioir57SL9m					40.6981964111328125	-111.84100341796875	anonymous	EN	Yes	To make sure people have someone they can absolutely count on to promote their well-being			To make sure that people of different status can work effectively together			To make sure that individuals establish and maintain a sexual partnership			To coordinate behavior between people with equal say in a situation and keep things fair			To make sure that a group of people can work effectively toward a common goal			Giving or receiving unconditional support	Establishing and maintaining a sexual partnership	Coordinating behavior between people of different status, power, or responsibility	Forming and maintaining a group identity for a common goal: us versus them	Coordinating behavior between people with equal say in a situation and keeping things fair				1		1
2019-08-05 22:17:08	2019-08-05 22:42:12	IP Address	99.19.77.38	100	1504	True	2019-08-05 22:42:13	R_3QWRHixYsyUTXjs					34.85040283203125	-92.40889739990234375	anonymous	EN	Yes	To make sure people have someone they can absolutely count on to promote their well-being			To make sure that people of different status can work effectively together			To make sure that individuals establish and maintain a sexual partnership			To coordinate behavior between people with equal say in a situation and keep things fair			To make sure that a group of people can work effectively toward a common goal			Giving or receiving unconditional support	Establishing and maintaining a sexual partnership	Coordinating behavior between people of different status, power, or responsibility	Forming and maintaining a group identity for a common goal: us versus them	Coordinating behavior between people with equal say in a situation and keeping things fair				1		1
2019-08-05 22:13:06	2019-08-05 22:43:43	IP Address	73.114.231.205	100	1836	True	2019-08-05 22:43:44	R_1BQPaS2I7sziAfg					42.435394287109375	-71.77519989013671875	anonymous	EN	Yes	To make sure people have someone they can absolutely count on to promote their well-being			To make sure that people of different status can work effectively together			To make sure that individuals establish and maintain a sexual partnership			To coordinate behavior between people with equal say in a situation and keep things fair			To make sure that a group of people can work effectively toward a common goal			Giving or receiving unconditional support	Establishing and maintaining a sexual partnership	Coordinating behavior between people of different status, power, or responsibility	Forming and maintaining a group identity for a common goal: us versus them	Coordinating behavior between people with equal say in a situation and keeping things fair				1		1
2019-08-05 22:25:01	2019-08-05 22:43:49	IP Address	68.96.180.98	100	1127	True	2019-08-05 22:43:49	R_3kBwNDLNcABpHF8					36.172393798828125	-115.0677032470703125	anonymous	EN	Yes	To make sure people have someone they can absolutely count on to promote their well-being			To make sure that people sacrifice themselves for the good of the group	To make sure that people of different status can work effectively together		To make sure that individuals establish and maintain a sexual partnership			To coordinate behavior between people with equal say in a situation and keep things fair			To make sure that a group of people can work effectively toward a common goal			Giving or receiving unconditional support	Establishing and maintaining a sexual partnership	Coordinating behavior between people of different status, power, or responsibility	Forming and maintaining a group identity for a common goal: us versus them	Coordinating behavior between people with equal say in a situation and keeping things fair				1		1
2019-08-05 22:22:27	2019-08-05 22:43:51	IP Address	173.80.120.49	100	1284	True	2019-08-05 22:43:52	R_3IWEX0Tqp5ciNHR					38.1609039306640625	-81.98400115966796875	anonymous	EN	Yes	To make sure people have someone they can absolutely count on to promote their well-being			To make sure that people of different status can work effectively together			To make sure that individuals establish and maintain a sexual partnership			To coordinate behavior between people with equal say in a situation and keep things fair			To make sure that a group of people can work effectively toward a common goal			Giving or receiving unconditional support	Establishing and maintaining a sexual partnership	Coordinating behavior between people of different status, power, or responsibility	Forming and maintaining a group identity for a common goal: us versus them	Coordinating behavior between people with equal say in a situation and keeping things fair				1		1
2019-08-05 22:16:25	2019-08-05 22:44:05	IP Address	104.186.234.163	100	1659	True	2019-08-05 22:44:06	R_3FOingrx9LPCRfL					36.032196044921875	-79.85880279541015625	anonymous	EN	Yes	To make sure people have someone they can absolutely count on to promote their well-being			To make sure that people of different status can work effectively together			To make sure that individuals establish and maintain a sexual partnership			To coordinate behavior between people with equal say in a situation and keep things fair			To make sure that a group of people can work effectively toward a common goal			Giving or receiving unconditional support	Establishing and maintaining a sexual partnership	Coordinating behavior between people of different status, power, or responsibility	Forming and maintaining a group identity for a common goal: us versus them	Coordinating behavior between people with equal say in a situation and keeping things fair				1		1
2019-08-05 22:27:39	2019-08-05 22:44:42	IP Address	73.27.149.101	100	1023	True	2019-08-05 22:44:43	R_1n8UfzveyPlLe2A					27.0478057861328125	-82.24160003662109375	anonymous	EN	Yes	To make sure people have someone they can absolutely count on to promote their well-being			To make sure that people of different status can work effectively together			To make sure that individuals establish and maintain a sexual partnership			To coordinate behavior between people with equal say in a situation and keep things fair			To make sure that a group of people can work effectively toward a common goal			Giving or receiving unconditional support	Establishing and maintaining a sexual partnership	Coordinating behavior between people of different status, power, or responsibility	Forming and maintaining a group identity for a common goal: us versus them	Coordinating behavior between people with equal say in a situation and keeping things fair				1		1
2019-08-05 22:29:30	2019-08-05 22:44:51	IP Address	97.81.215.106	100	920	True	2019-08-05 22:44:51	R_3PpFXM4eDCBYCc1					35.0460052490234375	-81.9810028076171875	anonymous	EN	Yes	To make sure people have someone they can absolutely count on to promote their well-being			To make sure that people of different status can work effectively together			To make sure that individuals establish and maintain a sexual partnership			To coordinate behavior between people with equal say in a situation and keep things fair			To make sure that a group of people can work effectively toward a common goal			Giving or receiving unconditional support	Establishing and maintaining a sexual partnership	Coordinating behavior between people of different status, power, or responsibility	Forming and maintaining a group identity for a common goal: us versus them	Coordinating behavior between people with equal say in a situation and keeping things fair				1		1
2019-08-05 22:17:18	2019-08-05 22:45:30	IP Address	104.54.97.46	100	1691	True	2019-08-05 22:45:30	R_28CYFFCFnAHvBgt					37.211700439453125	-93.29900360107421875	anonymous	EN	Yes	To make sure people have someone they can absolutely count on to promote their well-being			To make sure that people of different status can work effectively together			To make sure that individuals establish and maintain a sexual partnership			To coordinate behavior between people with equal say in a situation and keep things fair			To make sure that a group of people can work effectively toward a common goal			Giving or receiving unconditional support	Establishing and maintaining a sexual partnership	Coordinating behavior between people of different status, power, or responsibility	Forming and maintaining a group identity for a common goal: us versus them	Coordinating behavior between people with equal say in a situation and keeping things fair				1		1
2019-08-05 22:24:25	2019-08-05 22:45:54	IP Address	69.181.223.187	100	1288	True	2019-08-05 22:45:55	R_3oAy1pGgPUkQ631					37.779998779296875	-122.464996337890625	anonymous	EN	Yes	To make sure people have someone they can absolutely count on to promote their well-being			To make sure that people of different status can work effectively together			To make sure that individuals establish and maintain a sexual partnership			To coordinate behavior between people with equal say in a situation and keep things fair			To make sure that a group of people can work effectively toward a common goal			Giving or receiving unconditional support	Establishing and maintaining a sexual partnership	Coordinating behavior between people of different status, power, or responsibility	Forming and maintaining a group identity for a common goal: us versus them	Coordinating behavior between people with equal say in a situation and keeping things fair				1		1
2019-08-05 22:18:48	2019-08-05 22:45:56	IP Address	75.187.204.41	100	1627	True	2019-08-05 22:45:56	R_TjF38xhIJjpmWjv					40.7960968017578125	-81.37979888916015625	anonymous	EN	Yes	To make sure people have someone they can absolutely count on to promote their well-being			To make sure that people of different status can work effectively together			To make sure that individuals establish and maintain a sexual partnership			To coordinate behavior between people with equal say in a situation and keep things fair			To make sure that a group of people can work effectively toward a common goal			Giving or receiving unconditional support	Establishing and maintaining a sexual partnership	Coordinating behavior between people of different status, power, or responsibility	Forming and maintaining a group identity for a common goal: us versus them	Coordinating behavior between people with equal say in a situation and keeping things fair				1		1
2019-08-05 22:16:31	2019-08-05 22:46:19	IP Address	72.213.217.191	100	1787	True	2019-08-05 22:46:20	R_1Qz8wSsWPrMCwev					30.7772979736328125	-86.4832000732421875	anonymous	EN	Yes	To make sure people have someone they can absolutely count on to promote their well-being			To make sure that people of different status can work effectively together			To make sure that individuals establish and maintain a sexual partnership			To coordinate behavior between people with equal say in a situation and keep things fair			To make sure that a group of people can work effectively toward a common goal			Giving or receiving unconditional support	Establishing and maintaining a sexual partnership	Coordinating behavior between people of different status, power, or responsibility	Forming and maintaining a group identity for a common goal: us versus them	Coordinating behavior between people with equal say in a situation and keeping things fair				1		1
2019-08-05 22:04:28	2019-08-05 22:46:20	IP Address	72.182.197.198	100	2512	True	2019-08-05 22:46:21	R_2TXX8yR0MaD3Jj6					32.848907470703125	-96.96669769287109375	anonymous	EN	Yes	To make sure people have someone they can absolutely count on to promote their well-being			To make sure that people of different status can work effectively together			To make sure that individuals establish and maintain a sexual partnership			To coordinate behavior between people with equal say in a situation and keep things fair			To make sure that a group of people can work effectively toward a common goal			Giving or receiving unconditional support	Establishing and maintaining a sexual partnership	Coordinating behavior between people of different status, power, or responsibility	Forming and maintaining a group identity for a common goal: us versus them	Coordinating behavior between people with equal say in a situation and keeping things fair				1		1
2019-08-05 22:26:02	2019-08-05 22:46:20	IP Address	159.117.185.171	100	1218	True	2019-08-05 22:46:21	R_w126NDksruttLfr					33.7826995849609375	-79.14730072021484375	anonymous	EN	Yes	To make sure people have someone they can absolutely count on to promote their well-being			To make sure that people of different status can work effectively together			To make sure that individuals establish and maintain a sexual partnership			To coordinate behavior between people with equal say in a situation and keep things fair			To make sure that a group of people can work effectively toward a common goal			Giving or receiving unconditional support	Establishing and maintaining a sexual partnership	Coordinating behavior between people of different status, power, or responsibility	Forming and maintaining a group identity for a common goal: us versus them	Coordinating behavior between people with equal say in a situation and keeping things fair				1		1
2019-08-05 22:23:59	2019-08-05 22:46:45	IP Address	35.137.92.169	100	1365	True	2019-08-05 22:46:46	R_1M7sQsLxdAHcTZL					28.2987060546875	-82.6902008056640625	anonymous	EN	Yes	To make sure people have someone they can absolutely count on to promote their well-being			To make sure that people of different status can work effectively together			To make sure that individuals establish and maintain a sexual partnership			To coordinate behavior between people with equal say in a situation and keep things fair			To make sure that a group of people can work effectively toward a common goal			Giving or receiving unconditional support	Establishing and maintaining a sexual partnership	Coordinating behavior between people of different status, power, or responsibility	Coordinating behavior between people with equal say in a situation and keeping things fair	Forming and maintaining a group identity for a common goal: us versus them				1		1
2019-08-05 22:14:40	2019-08-05 22:46:48	IP Address	73.140.87.241	100	1927	True	2019-08-05 22:46:49	R_1Gvql1EuyY6bUrA					47.583404541015625	-122.2978973388671875	anonymous	EN	Yes	To make sure people have someone they can absolutely count on to promote their well-being			To make sure that people of different status can work effectively together			To make sure that individuals establish and maintain a sexual partnership			To coordinate behavior between people with equal say in a situation and keep things fair			To make sure that a group of people can work effectively toward a common goal			Giving or receiving unconditional support	Establishing and maintaining a sexual partnership	Coordinating behavior between people of different status, power, or responsibility	Forming and maintaining a group identity for a common goal: us versus them	Coordinating behavior between people with equal say in a situation and keeping things fair				1		1
2019-08-05 22:11:54	2019-08-05 22:47:23	IP Address	68.61.239.58	100	2129	True	2019-08-05 22:47:24	R_bpyu6FKYlzL5li9					42.6790924072265625	-84.57669830322265625	anonymous	EN	Yes	To make sure people have someone they can absolutely count on to promote their well-being			To make sure that people of different status can work effectively together			To make sure that individuals establish and maintain a sexual partnership			To coordinate behavior between people with equal say in a situation and keep things fair			To make sure that a group of people can work effectively toward a common goal			Giving or receiving unconditional support	Establishing and maintaining a sexual partnership	Coordinating behavior between people of different status, power, or responsibility	Forming and maintaining a group identity for a common goal: us versus them	Coordinating behavior between people with equal say in a situation and keeping things fair				1		1
2019-08-05 22:11:48	2019-08-05 22:47:27	IP Address	66.108.138.0	100	2138	True	2019-08-05 22:47:28	R_3oEJBCxzhsdyYBI					40.730804443359375	-73.99749755859375	anonymous	EN	Yes	To make sure people have someone they can absolutely count on to promote their well-being			To make sure that people of different status can work effectively together			To make sure that individuals establish and maintain a sexual partnership			To coordinate behavior between people with equal say in a situation and keep things fair			To make sure that a group of people can work effectively toward a common goal			Giving or receiving unconditional support	Establishing and maintaining a sexual partnership	Coordinating behavior between people of different status, power, or responsibility	Forming and maintaining a group identity for a common goal: us versus them	Coordinating behavior between people with equal say in a situation and keeping things fair				1		1
2019-08-05 22:23:04	2019-08-05 22:47:30	IP Address	67.34.242.73	100	1466	True	2019-08-05 22:47:31	R_1QzuvUJANHx2K6m					28.5435943603515625	-81.37380218505859375	anonymous	EN	Yes	To make sure people have someone they can absolutely count on to promote their well-being			To make sure that people of different status can work effectively together			To make sure that individuals establish and maintain a sexual partnership			To coordinate behavior between people with equal say in a situation and keep things fair			To make sure that a group of people can work effectively toward a common goal			Giving or receiving unconditional support	Establishing and maintaining a sexual partnership	Coordinating behavior between people of different status, power, or responsibility	Forming and maintaining a group identity for a common goal: us versus them	Coordinating behavior between people with equal say in a situation and keeping things fair				1		1
2019-08-05 22:29:29	2019-08-05 22:47:45	IP Address	74.62.185.1	100	1095	True	2019-08-05 22:47:46	R_p3fWKoKCyDyPQe5					34.15020751953125	-116.303802490234375	anonymous	EN	Yes	To make sure people have someone they can absolutely count on to promote their well-being			To make sure that people of different status can work effectively together			To make sure that individuals establish and maintain a sexual partnership			To coordinate behavior between people with equal say in a situation and keep things fair			To make sure that a group of people can work effectively toward a common goal			Giving or receiving unconditional support	Establishing and maintaining a sexual partnership	Coordinating behavior between people of different status, power, or responsibility	Forming and maintaining a group identity for a common goal: us versus them	Coordinating behavior between people with equal say in a situation and keeping things fair				1		1
2019-08-05 22:32:38	2019-08-05 22:48:03	IP Address	128.227.131.175	100	924	True	2019-08-05 22:48:04	R_2YLmjZTky3t9Ior					37.751007080078125	-97.82199859619140625	anonymous	EN	Yes	To make sure people have someone they can absolutely count on to promote their well-being			To make sure that people of different status can work effectively together			To make sure that individuals establish and maintain a sexual partnership			To coordinate behavior between people with equal say in a situation and keep things fair			To make sure that a group of people can work effectively toward a common goal			Giving or receiving unconditional support	Establishing and maintaining a sexual partnership	Coordinating behavior between people of different status, power, or responsibility	Forming and maintaining a group identity for a common goal: us versus them	Coordinating behavior between people with equal say in a situation and keeping things fair				1		1
2019-08-05 22:14:50	2019-08-05 22:48:15	IP Address	174.230.128.168	100	2004	True	2019-08-05 22:48:16	R_2wMr72V0rtNkHSJ					42.5702056884765625	-84.83519744873046875	anonymous	EN	Yes	To make sure people have someone they can absolutely count on to promote their well-being			To make sure that people of different status can work effectively together			To make sure that individuals establish and maintain a sexual partnership			To coordinate behavior between people with equal say in a situation and keep things fair			To make sure that a group of people can work effectively toward a common goal			Giving or receiving unconditional support	Establishing and maintaining a sexual partnership	Coordinating behavior between people of different status, power, or responsibility	Forming and maintaining a group identity for a common goal: us versus them	Coordinating behavior between people with equal say in a situation and keeping things fair				1		1
2019-08-05 22:13:22	2019-08-05 22:48:38	IP Address	172.58.38.149	100	2116	True	2019-08-05 22:48:39	R_0cwhJBA46ixQPZv					38.6282958984375	-121.3307037353515625	anonymous	EN	Yes	To make sure people have someone they can absolutely count on to promote their well-being			To make sure that people of different status can work effectively together			To make sure that individuals establish and maintain a sexual partnership			To coordinate behavior between people with equal say in a situation and keep things fair			To make sure that a group of people can work effectively toward a common goal			Giving or receiving unconditional support	Establishing and maintaining a sexual partnership	Coordinating behavior between people of different status, power, or responsibility	Forming and maintaining a group identity for a common goal: us versus them	Coordinating behavior between people with equal say in a situation and keeping things fair				1		1
2019-08-05 22:23:59	2019-08-05 22:48:40	IP Address	50.107.46.160	100	1480	True	2019-08-05 22:48:41	R_27dvHkeJ3lNYMfW					45.7794952392578125	-93.64530181884765625	anonymous	EN	Yes	To make sure people have someone they can absolutely count on to promote their well-being			To make sure that people of different status can work effectively together			To make sure that individuals establish and maintain a sexual partnership			To coordinate behavior between people with equal say in a situation and keep things fair			To make sure that a group of people can work effectively toward a common goal			Giving or receiving unconditional support	Establishing and maintaining a sexual partnership	Coordinating behavior between people of different status, power, or responsibility	Forming and maintaining a group identity for a common goal: us versus them	Coordinating behavior between people with equal say in a situation and keeping things fair				1		1
2019-08-05 22:17:04	2019-08-05 22:48:49	IP Address	50.110.248.223	100	1904	True	2019-08-05 22:48:50	R_DDkOUOj6kHMwsX7					38.4015045166015625	-81.58409881591796875	anonymous	EN	Yes	To make sure people have someone they can absolutely count on to promote their well-being			To make sure that people of different status can work effectively together			To make sure that individuals establish and maintain a sexual partnership			To coordinate behavior between people with equal say in a situation and keep things fair			To make sure that a group of people can work effectively toward a common goal			Giving or receiving unconditional support	Establishing and maintaining a sexual partnership	Coordinating behavior between people of different status, power, or responsibility	Forming and maintaining a group identity for a common goal: us versus them	Coordinating behavior between people with equal say in a situation and keeping things fair				1		1
2019-08-05 22:33:07	2019-08-05 22:48:51	IP Address	24.8.124.179	100	944	True	2019-08-05 22:48:52	R_3dUWuVNRl3Rcljz					39.3721923828125	-104.85610198974609375	anonymous	EN	Yes	To make sure people have someone they can absolutely count on to promote their well-being			To make sure that people of different status can work effectively together			To make sure that individuals establish and maintain a sexual partnership			To coordinate behavior between people with equal say in a situation and keep things fair			To make sure that a group of people can work effectively toward a common goal			Giving or receiving unconditional support	Establishing and maintaining a sexual partnership	Coordinating behavior between people of different status, power, or responsibility	Forming and maintaining a group identity for a common goal: us versus them	Coordinating behavior between people with equal say in a situation and keeping things fair				1		1
2019-08-05 22:27:44	2019-08-05 22:48:52	IP Address	174.106.205.8	100	1267	True	2019-08-05 22:48:52	R_3plgQBpCD3FwYDH					34.6992950439453125	-77.2079010009765625	anonymous	EN	Yes	To make sure people have someone they can absolutely count on to promote their well-being			To make sure that people of different status can work effectively together			To make sure that individuals establish and maintain a sexual partnership			To coordinate behavior between people with equal say in a situation and keep things fair			To make sure that a group of people can work effectively toward a common goal			Giving or receiving unconditional support	Establishing and maintaining a sexual partnership	Coordinating behavior between people of different status, power, or responsibility	Forming and maintaining a group identity for a common goal: us versus them	Coordinating behavior between people with equal say in a situation and keeping things fair				1		1
2019-08-05 22:16:37	2019-08-05 22:48:56	IP Address	184.17.178.141	100	1938	True	2019-08-05 22:48:56	R_3KMJjiam3nZeh4G					41.1510009765625	-85.125	anonymous	EN	Yes	To make sure people have someone they can absolutely count on to promote their well-being			To make sure that people of different status can work effectively together			To make sure that individuals establish and maintain a sexual partnership			To coordinate behavior between people with equal say in a situation and keep things fair			To make sure that a group of people can work effectively toward a common goal			Giving or receiving unconditional support	Establishing and maintaining a sexual partnership	Coordinating behavior between people of different status, power, or responsibility	Forming and maintaining a group identity for a common goal: us versus them	Coordinating behavior between people with equal say in a situation and keeping things fair				1		1
2019-08-05 22:23:16	2019-08-05 22:49:09	IP Address	73.228.164.89	100	1553	True	2019-08-05 22:49:10	R_3KIaAYFJa4Umfqx					45.17010498046875	-93.1912994384765625	anonymous	EN	Yes	To make sure people have someone they can absolutely count on to promote their well-being			To make sure that people of different status can work effectively together			To make sure that individuals establish and maintain a sexual partnership			To coordinate behavior between people with equal say in a situation and keep things fair			To make sure that a group of people can work effectively toward a common goal			Giving or receiving unconditional support	Establishing and maintaining a sexual partnership	Coordinating behavior between people of different status, power, or responsibility	Forming and maintaining a group identity for a common goal: us versus them	Coordinating behavior between people with equal say in a situation and keeping things fair				1		1
2019-08-05 22:12:41	2019-08-05 22:49:40	IP Address	99.46.188.210	100	2218	True	2019-08-05 22:49:41	R_2sTrbLsoMMZA1Ap					33.8842010498046875	-84.3760986328125	anonymous	EN	Yes	To make sure people have someone they can absolutely count on to promote their well-being			To make sure that people of different status can work effectively together			To make sure that individuals establish and maintain a sexual partnership			To coordinate behavior between people with equal say in a situation and keep things fair			To make sure that a group of people can work effectively toward a common goal			Giving or receiving unconditional support	Establishing and maintaining a sexual partnership	Coordinating behavior between people of different status, power, or responsibility	Forming and maintaining a group identity for a common goal: us versus them	Coordinating behavior between people with equal say in a situation and keeping things fair				1		1
2019-08-05 22:30:16	2019-08-05 22:50:03	IP Address	50.88.77.157	100	1187	True	2019-08-05 22:50:04	R_AzKoBqa2HPcqLdL					28.3887939453125	-80.7301025390625	anonymous	EN	Yes	To make sure people have someone they can absolutely count on to promote their well-being			To make sure that people of different status can work effectively together			To make sure that individuals establish and maintain a sexual partnership			To coordinate behavior between people with equal say in a situation and keep things fair			To make sure that a group of people can work effectively toward a common goal			Giving or receiving unconditional support	Establishing and maintaining a sexual partnership	Coordinating behavior between people of different status, power, or responsibility	Forming and maintaining a group identity for a common goal: us versus them	Coordinating behavior between people with equal say in a situation and keeping things fair				1		1
2019-08-05 22:36:06	2019-08-05 22:50:07	IP Address	68.227.12.219	100	840	True	2019-08-05 22:50:07	R_2Xn55X9fR68YMxe					36.006500244140625	-115.2845001220703125	anonymous	EN	Yes	To make sure people have someone they can absolutely count on to promote their well-being			To make sure that people of different status can work effectively together			To make sure that individuals establish and maintain a sexual partnership			To coordinate behavior between people with equal say in a situation and keep things fair			To make sure that a group of people can work effectively toward a common goal			Giving or receiving unconditional support	Establishing and maintaining a sexual partnership	Coordinating behavior between people of different status, power, or responsibility	Forming and maintaining a group identity for a common goal: us versus them	Coordinating behavior between people with equal say in a situation and keeping things fair				1		1
2019-08-05 22:23:30	2019-08-05 22:50:23	IP Address	174.212.19.136	100	1612	True	2019-08-05 22:50:24	R_1lzQq8qJ1Mgom0t					33.5157012939453125	-117.71089935302734375	anonymous	EN	Yes	To make sure people have someone they can absolutely count on to promote their well-being			To make sure that people of different status can work effectively together			To make sure that individuals establish and maintain a sexual partnership			To coordinate behavior between people with equal say in a situation and keep things fair			To make sure that a group of people can work effectively toward a common goal			Giving or receiving unconditional support	Establishing and maintaining a sexual partnership	Coordinating behavior between people of different status, power, or responsibility	Forming and maintaining a group identity for a common goal: us versus them	Coordinating behavior between people with equal say in a situation and keeping things fair				1		1
2019-08-05 22:23:31	2019-08-05 22:50:24	IP Address	72.211.163.142	100	1612	True	2019-08-05 22:50:25	R_1ClTJV1RMkft9ha					33.6082000732421875	-112.3240966796875	anonymous	EN	Yes	To make sure people have someone they can absolutely count on to promote their well-being			To make sure that people of different status can work effectively together			To make sure that individuals establish and maintain a sexual partnership			To coordinate behavior between people with equal say in a situation and keep things fair			To make sure that a group of people can work effectively toward a common goal			Giving or receiving unconditional support	Establishing and maintaining a sexual partnership	Coordinating behavior between people of different status, power, or responsibility	Forming and maintaining a group identity for a common goal: us versus them	Coordinating behavior between people with equal say in a situation and keeping things fair				1		1
2019-08-05 22:30:16	2019-08-05 22:50:29	IP Address	73.99.136.176	100	1213	True	2019-08-05 22:50:30	R_33lpzsqyPAzCndm					38.6898040771484375	-77.83609771728515625	anonymous	EN	Yes	To make sure people have someone they can absolutely count on to promote their well-being			To make sure that people of different status can work effectively together			To make sure that individuals establish and maintain a sexual partnership			To coordinate behavior between people with equal say in a situation and keep things fair			To make sure that a group of people can work effectively toward a common goal			Giving or receiving unconditional support	Establishing and maintaining a sexual partnership	Coordinating behavior between people of different status, power, or responsibility	Forming and maintaining a group identity for a common goal: us versus them	Coordinating behavior between people with equal say in a situation and keeping things fair				1		1
2019-08-05 22:25:17	2019-08-05 22:50:34	IP Address	50.44.166.8	100	1516	True	2019-08-05 22:50:35	R_3MysIkT40jIgJAg					40.0341949462890625	-88.95780181884765625	anonymous	EN	Yes	To make sure people have someone they can absolutely count on to promote their well-being			To make sure that people of different status can work effectively together			To make sure that individuals establish and maintain a sexual partnership			To coordinate behavior between people with equal say in a situation and keep things fair			To make sure that a group of people can work effectively toward a common goal			Giving or receiving unconditional support	Establishing and maintaining a sexual partnership	Coordinating behavior between people of different status, power, or responsibility	Forming and maintaining a group identity for a common goal: us versus them	Coordinating behavior between people with equal say in a situation and keeping things fair				1		1
2019-08-05 22:33:01	2019-08-05 22:51:00	IP Address	24.45.10.240	100	1078	True	2019-08-05 22:51:00	R_1QLAQLXgJTfp4ml					40.845306396484375	-74.70189666748046875	anonymous	EN	Yes	To make sure people have someone they can absolutely count on to promote their well-being			To make sure that people of different status can work effectively together			To make sure that individuals establish and maintain a sexual partnership			To coordinate behavior between people with equal say in a situation and keep things fair			To make sure that a group of people can work effectively toward a common goal			Giving or receiving unconditional support	Establishing and maintaining a sexual partnership	Coordinating behavior between people of different status, power, or responsibility	Forming and maintaining a group identity for a common goal: us versus them	Coordinating behavior between people with equal say in a situation and keeping things fair				1		1
2019-08-05 22:13:49	2019-08-05 22:51:17	IP Address	107.199.244.144	100	2247	True	2019-08-05 22:51:18	R_5uyvm1lQjr25dfP					38.26910400390625	-121.3000030517578125	anonymous	EN	Yes	To make sure people have someone they can absolutely count on to promote their well-being			To make sure that people sacrifice themselves for the good of the group	To make sure that people of different status can work effectively together		To make sure that individuals establish and maintain a sexual partnership			To coordinate behavior between people with equal say in a situation and keep things fair			To make sure that a group of people can work effectively toward a common goal			Giving or receiving unconditional support	Establishing and maintaining a sexual partnership	Coordinating behavior between people of different status, power, or responsibility	Forming and maintaining a group identity for a common goal: us versus them	Coordinating behavior between people with equal say in a situation and keeping things fair				1		1
2019-08-05 22:15:49	2019-08-05 22:51:24	IP Address	174.32.160.104	100	2135	True	2019-08-05 22:51:25	R_10CcQCHGc08dS0W					37.751007080078125	-97.82199859619140625	anonymous	EN	Yes	To make sure people have someone they can absolutely count on to promote their well-being			To make sure that people of different status can work effectively together			To make sure that individuals establish and maintain a sexual partnership			To coordinate behavior between people with equal say in a situation and keep things fair			To make sure that a group of people can work effectively toward a common goal			Giving or receiving unconditional support	Establishing and maintaining a sexual partnership	Coordinating behavior between people of different status, power, or responsibility	Forming and maintaining a group identity for a common goal: us versus them	Coordinating behavior between people with equal say in a situation and keeping things fair				1		1
2019-08-05 22:12:49	2019-08-05 22:51:42	IP Address	99.51.97.203	100	2332	True	2019-08-05 22:51:43	R_1JDfFnWD5XWp8ek					30.3007049560546875	-81.44210052490234375	anonymous	EN	Yes	To make sure people have someone they can absolutely count on to promote their well-being			To make sure that people of different status can work effectively together			To make sure that individuals establish and maintain a sexual partnership			To coordinate behavior between people with equal say in a situation and keep things fair			To make sure that a group of people can work effectively toward a common goal			Giving or receiving unconditional support	Establishing and maintaining a sexual partnership	Coordinating behavior between people of different status, power, or responsibility	Forming and maintaining a group identity for a common goal: us versus them	Coordinating behavior between people with equal say in a situation and keeping things fair				1		1
2019-08-05 22:04:48	2019-08-05 22:51:46	IP Address	75.110.79.166	100	2818	True	2019-08-05 22:51:47	R_2Xp2Ij9LI1mAt65					35.375701904296875	-77.4192962646484375	anonymous	EN	Yes	To make sure people have someone they can absolutely count on to promote their well-being			To make sure that people of different status can work effectively together			To make sure that individuals establish and maintain a sexual partnership			To coordinate behavior between people with equal say in a situation and keep things fair			To make sure that a group of people can work effectively toward a common goal			Giving or receiving unconditional support	Establishing and maintaining a sexual partnership	Coordinating behavior between people of different status, power, or responsibility	Forming and maintaining a group identity for a common goal: us versus them	Coordinating behavior between people with equal say in a situation and keeping things fair				1		1
2019-08-05 22:32:16	2019-08-05 22:51:49	IP Address	68.103.108.66	100	1172	True	2019-08-05 22:51:49	R_1P2h6Xxg6Gq9htv					37.68359375	-96.9647979736328125	anonymous	EN	Yes	To make sure people have someone they can absolutely count on to promote their well-being			To make sure that people of different status can work effectively together			To make sure that individuals establish and maintain a sexual partnership			To coordinate behavior between people with equal say in a situation and keep things fair			To make sure that a group of people can work effectively toward a common goal			Giving or receiving unconditional support	Establishing and maintaining a sexual partnership	Coordinating behavior between people of different status, power, or responsibility	Forming and maintaining a group identity for a common goal: us versus them	Coordinating behavior between people with equal say in a situation and keeping things fair				1		1
2019-08-05 22:20:57	2019-08-05 22:51:51	IP Address	108.66.166.194	100	1853	True	2019-08-05 22:51:52	R_2rN7086Qa4mQto5					37.166107177734375	-93.24579620361328125	anonymous	EN	Yes	To make sure people have someone they can absolutely count on to promote their well-being			To make sure that people of different status can work effectively together			To make sure that individuals establish and maintain a sexual partnership			To coordinate behavior between people with equal say in a situation and keep things fair			To make sure that a group of people can work effectively toward a common goal			Giving or receiving unconditional support	Establishing and maintaining a sexual partnership	Coordinating behavior between people of different status, power, or responsibility	Forming and maintaining a group identity for a common goal: us versus them	Coordinating behavior between people with equal say in a situation and keeping things fair				1		1
2019-08-05 22:30:42	2019-08-05 22:51:52	IP Address	47.150.188.189	100	1270	True	2019-08-05 22:51:53	R_1kXMi3PxaVPwDuW					34.556304931640625	-117.3527984619140625	anonymous	EN	Yes	To make sure people have someone they can absolutely count on to promote their well-being			To make sure that people of different status can work effectively together			To make sure that individuals establish and maintain a sexual partnership			To coordinate behavior between people with equal say in a situation and keep things fair			To make sure that a group of people can work effectively toward a common goal			Giving or receiving unconditional support	Establishing and maintaining a sexual partnership	Coordinating behavior between people of different status, power, or responsibility	Forming and maintaining a group identity for a common goal: us versus them	Coordinating behavior between people with equal say in a situation and keeping things fair				1		1
2019-08-05 22:25:25	2019-08-05 22:51:54	IP Address	73.138.232.69	100	1589	True	2019-08-05 22:51:55	R_RyRXWd1NSHyLofn					25.78460693359375	-80.233001708984375	anonymous	EN	Yes	To make sure people have someone they can absolutely count on to promote their well-being			To make sure that people of different status can work effectively together			To make sure that individuals establish and maintain a sexual partnership			To coordinate behavior between people with equal say in a situation and keep things fair			To make sure that a group of people can work effectively toward a common goal			Giving or receiving unconditional support	Establishing and maintaining a sexual partnership	Coordinating behavior between people of different status, power, or responsibility	Forming and maintaining a group identity for a common goal: us versus them	Coordinating behavior between people with equal say in a situation and keeping things fair				1		1
2019-08-05 22:26:47	2019-08-05 22:51:59	IP Address	72.201.232.122	100	1512	True	2019-08-05 22:51:59	R_Z8iiCrZiuv29wL7					33.3428955078125	-111.63469696044921875	anonymous	EN	Yes	To make sure people have someone they can absolutely count on to promote their well-being			To make sure that people of different status can work effectively together			To make sure that individuals establish and maintain a sexual partnership			To coordinate behavior between people with equal say in a situation and keep things fair			To make sure that a group of people can work effectively toward a common goal			Giving or receiving unconditional support	Establishing and maintaining a sexual partnership	Coordinating behavior between people of different status, power, or responsibility	Forming and maintaining a group identity for a common goal: us versus them	Coordinating behavior between people with equal say in a situation and keeping things fair				1		1
2019-08-05 22:31:27	2019-08-05 22:52:22	IP Address	72.217.81.54	100	1254	True	2019-08-05 22:52:23	R_1pne2HhUCxt8kZk					33.398101806640625	-111.785003662109375	anonymous	EN	Yes	To make sure people have someone they can absolutely count on to promote their well-being			To make sure that people of different status can work effectively together			To make sure that individuals establish and maintain a sexual partnership			To coordinate behavior between people with equal say in a situation and keep things fair			To make sure that a group of people can work effectively toward a common goal			Giving or receiving unconditional support	Establishing and maintaining a sexual partnership	Coordinating behavior between people of different status, power, or responsibility	Coordinating behavior between people with equal say in a situation and keeping things fair	Forming and maintaining a group identity for a common goal: us versus them				1		1
2019-08-05 22:39:27	2019-08-05 22:53:04	IP Address	24.164.154.47	100	816	True	2019-08-05 22:53:04	R_33pT8WDv3LGYni0					40.5518035888671875	-74.1526031494140625	anonymous	EN	Yes	To make sure people have someone they can absolutely count on to promote their well-being			To make sure that people of different status can work effectively together			To make sure that individuals establish and maintain a sexual partnership			To coordinate behavior between people with equal say in a situation and keep things fair			To make sure that a group of people can work effectively toward a common goal			Giving or receiving unconditional support	Establishing and maintaining a sexual partnership	Coordinating behavior between people of different status, power, or responsibility	Forming and maintaining a group identity for a common goal: us versus them	Coordinating behavior between people with equal say in a situation and keeping things fair				1		1
2019-08-05 22:33:18	2019-08-05 22:53:24	IP Address	73.26.226.30	100	1205	True	2019-08-05 22:53:25	R_2X10weOEDYFRBNS					32.29010009765625	-106.75389862060546875	anonymous	EN	Yes	To make sure people have someone they can absolutely count on to promote their well-being			To make sure that people of different status can work effectively together			To make sure that individuals establish and maintain a sexual partnership			To coordinate behavior between people with equal say in a situation and keep things fair			To make sure that a group of people can work effectively toward a common goal			Giving or receiving unconditional support	Establishing and maintaining a sexual partnership	Coordinating behavior between people of different status, power, or responsibility	Forming and maintaining a group identity for a common goal: us versus them	Coordinating behavior between people with equal say in a situation and keeping things fair				1		1
2019-08-05 22:13:07	2019-08-05 22:53:42	IP Address	50.49.126.242	100	2434	True	2019-08-05 22:53:42	R_1NE0V6eRw5SnV8p					43.0800933837890625	-77.6342010498046875	anonymous	EN	Yes	To make sure people have someone they can absolutely count on to promote their well-being			To make sure that people of different status can work effectively together			To make sure that individuals establish and maintain a sexual partnership			To coordinate behavior between people with equal say in a situation and keep things fair			To make sure that a group of people can work effectively toward a common goal			Giving or receiving unconditional support	Establishing and maintaining a sexual partnership	Coordinating behavior between people of different status, power, or responsibility	Forming and maintaining a group identity for a common goal: us versus them	Coordinating behavior between people with equal say in a situation and keeping things fair				1		1
2019-08-05 22:18:42	2019-08-05 22:54:08	IP Address	75.34.30.240	100	2125	True	2019-08-05 22:54:08	R_300OFlTNr8PvKki					41.9927978515625	-87.80539703369140625	anonymous	EN	Yes	To make sure people have someone they can absolutely count on to promote their well-being			To make sure that people of different status can work effectively together			To make sure that individuals establish and maintain a sexual partnership			To coordinate behavior between people with equal say in a situation and keep things fair			To make sure that a group of people can work effectively toward a common goal			Giving or receiving unconditional support	Establishing and maintaining a sexual partnership	Coordinating behavior between people of different status, power, or responsibility	Forming and maintaining a group identity for a common goal: us versus them	Coordinating behavior between people with equal say in a situation and keeping things fair				1		1
2019-08-05 22:34:54	2019-08-05 22:54:11	IP Address	73.185.238.214	100	1156	True	2019-08-05 22:54:12	R_2ciLJ9nEL8Jmlj2					38.99530029296875	-94.36519622802734375	anonymous	EN	Yes	To make sure people have someone they can absolutely count on to promote their well-being			To make sure that people of different status can work effectively together			To make sure that individuals establish and maintain a sexual partnership			To coordinate behavior between people with equal say in a situation and keep things fair			To make sure that a group of people can work effectively toward a common goal			Giving or receiving unconditional support	Establishing and maintaining a sexual partnership	Coordinating behavior between people of different status, power, or responsibility	Forming and maintaining a group identity for a common goal: us versus them	Coordinating behavior between people with equal say in a situation and keeping things fair				1		1
2019-08-05 22:21:52	2019-08-05 22:54:27	IP Address	71.62.175.95	100	1954	True	2019-08-05 22:54:27	R_WrLKv3tg04LMZix					39.1501007080078125	-78.2689971923828125	anonymous	EN	Yes	To make sure people have someone they can absolutely count on to promote their well-being			To make sure that people of different status can work effectively together			To make sure that individuals establish and maintain a sexual partnership			To coordinate behavior between people with equal say in a situation and keep things fair			To make sure that a group of people can work effectively toward a common goal			Giving or receiving unconditional support	Establishing and maintaining a sexual partnership	Coordinating behavior between people of different status, power, or responsibility	Forming and maintaining a group identity for a common goal: us versus them	Coordinating behavior between people with equal say in a situation and keeping things fair				1		1
2019-08-05 22:33:36	2019-08-05 22:54:28	IP Address	108.240.12.70	100	1251	True	2019-08-05 22:54:29	R_cHJvKwMmYlMWen7					41.6587066650390625	-81.4445037841796875	anonymous	EN	Yes	To make sure people have someone they can absolutely count on to promote their well-being			To make sure that people of different status can work effectively together			To make sure that individuals establish and maintain a sexual partnership			To coordinate behavior between people with equal say in a situation and keep things fair			To make sure that a group of people can work effectively toward a common goal			Giving or receiving unconditional support	Establishing and maintaining a sexual partnership	Coordinating behavior between people of different status, power, or responsibility	Forming and maintaining a group identity for a common goal: us versus them	Coordinating behavior between people with equal say in a situation and keeping things fair				1		1
2019-08-05 22:41:33	2019-08-05 22:54:35	IP Address	66.68.150.96	100	781	True	2019-08-05 22:54:35	R_tJVCtYZGIFKNRXb					30.0265045166015625	-98.11229705810546875	anonymous	EN	Yes	To make sure people have someone they can absolutely count on to promote their well-being			To make sure that people of different status can work effectively together			To make sure that individuals establish and maintain a sexual partnership			To coordinate behavior between people with equal say in a situation and keep things fair			To make sure that a group of people can work effectively toward a common goal			Giving or receiving unconditional support	Establishing and maintaining a sexual partnership	Coordinating behavior between people of different status, power, or responsibility	Forming and maintaining a group identity for a common goal: us versus them	Coordinating behavior between people with equal say in a situation and keeping things fair				1		1
2019-08-05 22:33:05	2019-08-05 22:54:54	IP Address	73.144.127.152	100	1308	True	2019-08-05 22:54:55	R_3mdYdWiCJwZJ6P8					42.6790924072265625	-84.57669830322265625	anonymous	EN	Yes	To make sure people have someone they can absolutely count on to promote their well-being			To make sure that people of different status can work effectively together			To make sure that individuals establish and maintain a sexual partnership			To coordinate behavior between people with equal say in a situation and keep things fair			To make sure that a group of people can work effectively toward a common goal			Giving or receiving unconditional support	Establishing and maintaining a sexual partnership	Coordinating behavior between people of different status, power, or responsibility	Forming and maintaining a group identity for a common goal: us versus them	Coordinating behavior between people with equal say in a situation and keeping things fair				1		1
2019-08-05 22:23:38	2019-08-05 22:55:11	IP Address	67.163.157.104	100	1893	True	2019-08-05 22:55:12	R_1jvyzabSyl8jQoS					40.3177032470703125	-79.72229766845703125	anonymous	EN	Yes	To make sure people have someone they can absolutely count on to promote their well-being			To make sure that people of different status can work effectively together			To make sure that individuals establish and maintain a sexual partnership			To coordinate behavior between people with equal say in a situation and keep things fair			To make sure that a group of people can work effectively toward a common goal			Giving or receiving unconditional support	Establishing and maintaining a sexual partnership	Coordinating behavior between people of different status, power, or responsibility	Forming and maintaining a group identity for a common goal: us versus them	Coordinating behavior between people with equal say in a situation and keeping things fair				1		1
2019-08-05 22:33:11	2019-08-05 22:55:26	IP Address	98.13.42.153	100	1334	True	2019-08-05 22:55:26	R_1K7J5Z0qHdQk5sH					43.166107177734375	-77.5554962158203125	anonymous	EN	Yes	To make sure people have someone they can absolutely count on to promote their well-being			To make sure that people of different status can work effectively together			To make sure that individuals establish and maintain a sexual partnership			To coordinate behavior between people with equal say in a situation and keep things fair			To make sure that a group of people can work effectively toward a common goal			Giving or receiving unconditional support	Establishing and maintaining a sexual partnership	Coordinating behavior between people of different status, power, or responsibility	Forming and maintaining a group identity for a common goal: us versus them	Coordinating behavior between people with equal say in a situation and keeping things fair				1		1
2019-08-05 22:24:19	2019-08-05 22:55:27	IP Address	174.101.33.146	100	1868	True	2019-08-05 22:55:28	R_2qCRalsdkUOEOde					37.751007080078125	-97.82199859619140625	anonymous	EN	Yes	To make sure people have someone they can absolutely count on to promote their well-being			To make sure that people of the same status can work effectively together	To make sure that people of different status can work effectively together		To make sure that individuals establish and maintain a sexual partnership			To coordinate behavior between people with equal say in a situation and keep things fair			To make sure that a group of people can work effectively toward a common goal			Giving or receiving unconditional support	Establishing and maintaining a sexual partnership	Coordinating behavior between people of different status, power, or responsibility	Forming and maintaining a group identity for a common goal: us versus them	Coordinating behavior between people with equal say in a situation and keeping things fair				1		1
2019-08-05 22:33:01	2019-08-05 22:55:29	IP Address	172.78.142.89	100	1348	True	2019-08-05 22:55:30	R_27qIIzilrFiJpPF					42.5413970947265625	-75.52739715576171875	anonymous	EN	Yes	To make sure people have someone they can absolutely count on to promote their well-being			To make sure that people of different status can work effectively together			To make sure that individuals establish and maintain a sexual partnership			To coordinate behavior between people with equal say in a situation and keep things fair			To make sure that a group of people can work effectively toward a common goal			Giving or receiving unconditional support	Establishing and maintaining a sexual partnership	Coordinating behavior between people of different status, power, or responsibility	Forming and maintaining a group identity for a common goal: us versus them	Coordinating behavior between people with equal say in a situation and keeping things fair				1		1
2019-08-05 22:26:07	2019-08-05 22:55:35	IP Address	104.251.79.43	100	1767	True	2019-08-05 22:55:35	R_3esFcLqM58PuZxA					36.8809051513671875	-82.0955963134765625	anonymous	EN	Yes	To make sure people have someone they can absolutely count on to promote their well-being			To make sure that people of different status can work effectively together			To make sure that individuals establish and maintain a sexual partnership			To coordinate behavior between people with equal say in a situation and keep things fair			To make sure that a group of people can work effectively toward a common goal			Giving or receiving unconditional support	Establishing and maintaining a sexual partnership	Coordinating behavior between people of different status, power, or responsibility	Forming and maintaining a group identity for a common goal: us versus them	Coordinating behavior between people with equal say in a situation and keeping things fair				1		1
2019-08-05 22:41:05	2019-08-05 22:55:39	IP Address	50.125.84.32	100	873	True	2019-08-05 22:55:39	R_3HTZlQE5twaEn94					47.8022003173828125	-122.2859954833984375	anonymous	EN	Yes	To make sure people have someone they can absolutely count on to promote their well-being			To make sure that people of different status can work effectively together			To make sure that individuals establish and maintain a sexual partnership			To coordinate behavior between people with equal say in a situation and keep things fair			To make sure that a group of people can work effectively toward a common goal			Giving or receiving unconditional support	Establishing and maintaining a sexual partnership	Coordinating behavior between people of different status, power, or responsibility	Forming and maintaining a group identity for a common goal: us versus them	Coordinating behavior between people with equal say in a situation and keeping things fair				1		1
2019-08-05 22:28:19	2019-08-05 22:56:05	IP Address	73.41.188.26	100	1665	True	2019-08-05 22:56:06	R_3HTH52tUpqHedPz					38.6638946533203125	-121.33879852294921875	anonymous	EN	Yes	To make sure people have someone they can absolutely count on to promote their well-being			To make sure that people of different status can work effectively together			To make sure that individuals establish and maintain a sexual partnership			To coordinate behavior between people with equal say in a situation and keep things fair			To make sure that a group of people can work effectively toward a common goal			Giving or receiving unconditional support	Establishing and maintaining a sexual partnership	Coordinating behavior between people of different status, power, or responsibility	Forming and maintaining a group identity for a common goal: us versus them	Coordinating behavior between people with equal say in a situation and keeping things fair				1		1
2019-08-05 22:33:03	2019-08-05 22:56:17	IP Address	76.203.20.166	100	1393	True	2019-08-05 22:56:17	R_3FX7JDD6ZCPxztG					38.5823974609375	-121.37359619140625	anonymous	EN	Yes	To make sure people have someone they can absolutely count on to promote their well-being			To make sure that people of different status can work effectively together			To make sure that individuals establish and maintain a sexual partnership			To make sure that people give unconditional support to others, no matter what	To coordinate behavior between functional equals and keep things fair		To make sure that a group of people can work effectively toward a common goal
2019-08-05 22:32:22	2019-08-05 22:56:23	IP Address	172.58.221.107	100	1440	True	2019-08-05 22:56:24	R_aW7qrc0L7KBcpr3					41.5381927490234375	-72.8007965087890625	anonymous	EN	Yes	To make sure people have someone they can absolutely count on to promote their well-being			To make sure that people of different status can work effectively together			To make sure that individuals establish and maintain a sexual partnership			To coordinate behavior between people with equal say in a situation and keep things fair			To make sure that a group of people can work effectively toward a common goal			Giving or receiving unconditional support	Establishing and maintaining a sexual partnership	Coordinating behavior between people of different status, power, or responsibility	Coordinating behavior between people with equal say in a situation and keeping things fair	Forming and maintaining a group identity for a common goal: us versus them				1		1
2019-08-05 22:13:07	2019-08-05 22:56:24	IP Address	98.223.27.64	100	2596	True	2019-08-05 22:56:24	R_2YA1DiaVngfaHfd					41.7516937255859375	-88.24140167236328125	anonymous	EN	Yes	To make sure people have someone they can absolutely count on to promote their well-being			To make sure that people of different status can work effectively together			To make sure that individuals establish and maintain a sexual partnership			To coordinate behavior between people with equal say in a situation and keep things fair			To make sure that a group of people can work effectively toward a common goal			Giving or receiving unconditional support	Establishing and maintaining a sexual partnership	Coordinating behavior between people of different status, power, or responsibility	Forming and maintaining a group identity for a common goal: us versus them	Coordinating behavior between people with equal say in a situation and keeping things fair				1		1
2019-08-05 22:23:42	2019-08-05 22:56:29	IP Address	73.42.24.129	100	1967	True	2019-08-05 22:56:30	R_1EjugjKDwc2jtQY					30.3105010986328125	-85.9105987548828125	anonymous	EN	Yes	To make sure people have someone they can absolutely count on to promote their well-being			To make sure that people of different status can work effectively together			To make sure that individuals establish and maintain a sexual partnership			To coordinate behavior between people with equal say in a situation and keep things fair			To make sure that a group of people can work effectively toward a common goal			Giving or receiving unconditional support	Establishing and maintaining a sexual partnership	Coordinating behavior between people of different status, power, or responsibility	Forming and maintaining a group identity for a common goal: us versus them	Coordinating behavior between people with equal say in a situation and keeping things fair				1		1
2019-08-05 22:35:50	2019-08-05 22:56:33	IP Address	96.36.75.172	100	1242	True	2019-08-05 22:56:33	R_22nTBTpPwqrVXNU					34.8939056396484375	-81.8339996337890625	anonymous	EN	Yes	To make sure people have someone they can absolutely count on to promote their well-being			To make sure that people of different status can work effectively together			To make sure that individuals establish and maintain a sexual partnership			To coordinate behavior between people with equal say in a situation and keep things fair			To make sure that a group of people can work effectively toward a common goal			Giving or receiving unconditional support	Establishing and maintaining a sexual partnership	Coordinating behavior between people of different status, power, or responsibility	Forming and maintaining a group identity for a common goal: us versus them	Coordinating behavior between people with equal say in a situation and keeping things fair				1		1
2019-08-05 22:33:52	2019-08-05 22:56:37	IP Address	104.166.226.206	100	1364	True	2019-08-05 22:56:37	R_1KfLDgjWdtY6a6Z					38.577301025390625	-92.24430084228515625	anonymous	EN	Yes	To make sure people have someone they can absolutely count on to promote their well-being			To make sure that people of different status can work effectively together			To make sure that individuals establish and maintain a sexual partnership			To coordinate behavior between people with equal say in a situation and keep things fair			To make sure that a group of people can work effectively toward a common goal			Giving or receiving unconditional support	Establishing and maintaining a sexual partnership	Coordinating behavior between people of different status, power, or responsibility	Forming and maintaining a group identity for a common goal: us versus them	Coordinating behavior between people with equal say in a situation and keeping things fair				1		1
2019-08-05 22:39:44	2019-08-05 22:56:57	IP Address	45.20.139.2	100	1032	True	2019-08-05 22:56:57	R_32W3O6wFofXu1iN					32.748992919921875	-96.46289825439453125	anonymous	EN	Yes	To make sure people have someone they can absolutely count on to promote their well-being			To make sure that people of different status can work effectively together			To make sure that individuals establish and maintain a sexual partnership			To coordinate behavior between people with equal say in a situation and keep things fair			To make sure that a group of people can work effectively toward a common goal			Giving or receiving unconditional support	Establishing and maintaining a sexual partnership	Coordinating behavior between people of different status, power, or responsibility	Forming and maintaining a group identity for a common goal: us versus them	Coordinating behavior between people with equal say in a situation and keeping things fair				1		1
2019-08-05 22:25:05	2019-08-05 22:57:22	IP Address	23.114.235.14	100	1937	True	2019-08-05 22:57:23	R_2c6InL0JnoUMfCU					30.0034942626953125	-90.060699462890625	anonymous	EN	Yes	To make sure people have someone they can absolutely count on to promote their well-being			To make sure that people of different status can work effectively together			To make sure that individuals establish and maintain a sexual partnership			To coordinate behavior between people with equal say in a situation and keep things fair			To make sure that a group of people can work effectively toward a common goal			Giving or receiving unconditional support	Establishing and maintaining a sexual partnership	Coordinating behavior between people of different status, power, or responsibility	Forming and maintaining a group identity for a common goal: us versus them	Coordinating behavior between people with equal say in a situation and keeping things fair				1		1
2019-08-05 22:34:33	2019-08-05 22:57:23	IP Address	67.44.160.158	100	1370	True	2019-08-05 22:57:24	R_3GqTug5KmQ0t7a6					37.751007080078125	-97.82199859619140625	anonymous	EN	Yes	To make sure people have someone they can absolutely count on to promote their well-being			To make sure that people of different status can work effectively together			To make sure that individuals establish and maintain a sexual partnership			To coordinate behavior between people with equal say in a situation and keep things fair			To make sure that a group of people can work effectively toward a common goal			Giving or receiving unconditional support	Establishing and maintaining a sexual partnership	Coordinating behavior between people of different status, power, or responsibility	Forming and maintaining a group identity for a common goal: us versus them	Coordinating behavior between people with equal say in a situation and keeping things fair				1		1
2019-08-05 22:32:59	2019-08-05 22:57:30	IP Address	98.209.150.192	100	1470	True	2019-08-05 22:57:30	R_3oOdxjh8QwhPkUc					42.27679443359375	-83.37580108642578125	anonymous	EN	Yes	To make sure people have someone they can absolutely count on to promote their well-being			To make sure that people of different status can work effectively together			To make sure that individuals establish and maintain a sexual partnership			To coordinate behavior between people with equal say in a situation and keep things fair			To make sure that individual people preserve their individuality	To make sure that a group of people can work effectively toward a common goal		Giving or receiving unconditional support	Establishing and maintaining a sexual partnership	Coordinating behavior between people of different status, power, or responsibility	Forming and maintaining a group identity for a common goal: us versus them	Coordinating behavior between people with equal say in a situation and keeping things fair				1		1
2019-08-05 22:36:49	2019-08-05 22:58:08	IP Address	71.52.203.26	100	1278	True	2019-08-05 22:58:08	R_3gUdD8l2sE45sfh					28.2729949951171875	-81.2003021240234375	anonymous	EN	Yes	To make sure people have someone they can absolutely count on to promote their well-being			To make sure that people of different status can work effectively together			To make sure that individuals establish and maintain a sexual partnership			To coordinate behavior between people with equal say in a situation and keep things fair			To make sure that a group of people can work effectively toward a common goal			Giving or receiving unconditional support	Establishing and maintaining a sexual partnership	Coordinating behavior between people of different status, power, or responsibility	Forming and maintaining a group identity for a common goal: us versus them	Coordinating behavior between people with equal say in a situation and keeping things fair				1		1
2019-08-05 22:29:16	2019-08-05 22:58:14	IP Address	107.199.197.44	100	1737	True	2019-08-05 22:58:15	R_3q8rrgwGIyYeziy					32.817901611328125	-96.63189697265625	anonymous	EN	Yes	To make sure people have someone they can absolutely count on to promote their well-being			To make sure that people of different status can work effectively together			To make sure that individuals establish and maintain a sexual partnership			To coordinate behavior between people with equal say in a situation and keep things fair			To make sure that a group of people can work effectively toward a common goal			Giving or receiving unconditional support	Establishing and maintaining a sexual partnership	Coordinating behavior between people of different status, power, or responsibility	Forming and maintaining a group identity for a common goal: us versus them	Coordinating behavior between people with equal say in a situation and keeping things fair				1		1
2019-08-05 22:31:32	2019-08-05 22:58:20	IP Address	99.68.58.81	100	1607	True	2019-08-05 22:58:20	R_3hDUjmLhkInENZu					37.822296142578125	-83.78530120849609375	anonymous	EN	Yes	To make sure people have someone they can absolutely count on to promote their well-being			To make sure that people of different status can work effectively together			To make sure that individuals establish and maintain a sexual partnership			To coordinate behavior between people with equal say in a situation and keep things fair			To make sure that a group of people can work effectively toward a common goal			Giving or receiving unconditional support	Establishing and maintaining a sexual partnership	Coordinating behavior between people of different status, power, or responsibility	Forming and maintaining a group identity for a common goal: us versus them	Coordinating behavior between people with equal say in a situation and keeping things fair				1		1
2019-08-05 22:24:29	2019-08-05 22:58:21	IP Address	67.170.159.133	100	2032	True	2019-08-05 22:58:22	R_PALOXyZWMx7ZoaJ					45.5220947265625	-122.8585052490234375	anonymous	EN	Yes	To make sure people have someone they can absolutely count on to promote their well-being			To make sure that people of different status can work effectively together			To make sure that groups stay bonded together	To make sure that individuals establish and maintain a sexual partnership		To coordinate behavior between people with equal say in a situation and keep things fair			To make sure that a group of people can work effectively toward a common goal			Giving or receiving unconditional support	Establishing and maintaining a sexual partnership	Coordinating behavior between people of different status, power, or responsibility	Forming and maintaining a group identity for a common goal: us versus them	Coordinating behavior between people with equal say in a situation and keeping things fair				1		1
2019-08-05 22:14:23	2019-08-05 22:58:28	IP Address	98.18.25.44	100	2645	True	2019-08-05 22:58:29	R_1N3yFd2ThjM0i4n					29.813507080078125	-82.4720001220703125	anonymous	EN	Yes	To make sure people have someone they can absolutely count on to promote their well-being			To make sure that people of different status can work effectively together			To make sure that individuals establish and maintain a sexual partnership			To coordinate behavior between people with equal say in a situation and keep things fair			To make sure that a group of people can work effectively toward a common goal			Giving or receiving unconditional support	Establishing and maintaining a sexual partnership	Coordinating behavior between people of different status, power, or responsibility	Forming and maintaining a group identity for a common goal: us versus them	Coordinating behavior between people with equal say in a situation and keeping things fair				1		1
2019-08-05 22:33:02	2019-08-05 22:58:37	IP Address	173.168.150.163	100	1534	True	2019-08-05 22:58:37	R_1dMk36pwP0b7HGX					28.0406036376953125	-82.39510345458984375	anonymous	EN	Yes	To make sure people have someone they can absolutely count on to promote their well-being			To make sure that people of different status can work effectively together			To make sure that individuals establish and maintain a sexual partnership			To coordinate behavior between people with equal say in a situation and keep things fair			To make sure that a group of people can work effectively toward a common goal			Giving or receiving unconditional support	Establishing and maintaining a sexual partnership	Coordinating behavior between people of different status, power, or responsibility	Forming and maintaining a group identity for a common goal: us versus them	Coordinating behavior between people with equal say in a situation and keeping things fair				1		1
2019-08-05 22:33:30	2019-08-05 22:58:48	IP Address	98.146.193.141	100	1517	True	2019-08-05 22:58:48	R_3NxrAlD6goVVsgr					46.7313995361328125	-117.17330169677734375	anonymous	EN	Yes	To make sure people have someone they can absolutely count on to promote their well-being			To make sure that people of different status can work effectively together			To make sure that individuals establish and maintain a sexual partnership			To coordinate behavior between people with equal say in a situation and keep things fair			To make sure that a group of people can work effectively toward a common goal			Giving or receiving unconditional support	Establishing and maintaining a sexual partnership	Coordinating behavior between people of different status, power, or responsibility	Forming and maintaining a group identity for a common goal: us versus them	Coordinating behavior between people with equal say in a situation and keeping things fair				1		1
2019-08-05 22:51:15	2019-08-05 22:59:17	IP Address	68.52.25.104	100	482	True	2019-08-05 22:59:18	R_PASZcHhx3kbXOkF					35.972198486328125	-83.61710357666015625	anonymous	EN	Yes	To make sure people have someone they can absolutely count on to promote their well-being			To make sure that people sacrifice themselves for the good of the group	To make sure that people of different status can work effectively together		To make sure that individuals establish and maintain a sexual partnership			To coordinate behavior between people with equal say in a situation and keep things fair			To make sure that a group of people can work effectively toward a common goal			Coordinating behavior between people with equal say in a situation and keeping things fair	Establishing and maintaining a sexual partnership	Coordinating behavior between people of different status, power, or responsibility	Forming and maintaining a group identity for a common goal: us versus them	Giving or receiving unconditional support		1				1
2019-08-05 22:38:43	2019-08-05 22:59:19	IP Address	73.175.241.74	100	1235	True	2019-08-05 22:59:20	R_6r0XC1m8WUvc0ud					41.43499755859375	-75.61029815673828125	anonymous	EN	Yes	To make sure people have someone they can absolutely count on to promote their well-being			To make sure that people of different status can work effectively together			To make sure that individuals establish and maintain a sexual partnership			To coordinate behavior between people with equal say in a situation and keep things fair			To make sure that a group of people can work effectively toward a common goal			Giving or receiving unconditional support	Establishing and maintaining a sexual partnership	Coordinating behavior between people of different status, power, or responsibility	Forming and maintaining a group identity for a common goal: us versus them	Coordinating behavior between people with equal say in a situation and keeping things fair				1		1
2019-08-05 22:16:11	2019-08-05 22:59:40	IP Address	172.58.153.179	100	2609	True	2019-08-05 22:59:41	R_3GcXXHxghBjIVFP					35.2295989990234375	-80.8430023193359375	anonymous	EN	Yes	To make sure people have someone they can absolutely count on to promote their well-being			To make sure that people of different status can work effectively together			To make sure that individuals establish and maintain a sexual partnership			To coordinate behavior between people with equal say in a situation and keep things fair			To make sure that a group of people can work effectively toward a common goal			Giving or receiving unconditional support	Establishing and maintaining a sexual partnership	Coordinating behavior between people of different status, power, or responsibility	Forming and maintaining a group identity for a common goal: us versus them	Coordinating behavior between people with equal say in a situation and keeping things fair				1		1
2019-08-05 22:33:17	2019-08-05 22:59:44	IP Address	67.84.142.79	100	1586	True	2019-08-05 22:59:44	R_1lz7R9B2wmD8Oca					40.897003173828125	-74.1573028564453125	anonymous	EN	Yes	To make sure people have someone they can absolutely count on to promote their well-being			To make sure that people of different status can work effectively together			To make sure that individuals establish and maintain a sexual partnership			To coordinate behavior between people with equal say in a situation and keep things fair			To make sure that a group of people can work effectively toward a common goal			Giving or receiving unconditional support	Establishing and maintaining a sexual partnership	Coordinating behavior between people of different status, power, or responsibility	Forming and maintaining a group identity for a common goal: us versus them	Coordinating behavior between people with equal say in a situation and keeping things fair				1		1
2019-08-05 22:35:17	2019-08-05 23:00:11	IP Address	24.155.243.180	100	1493	True	2019-08-05 23:00:12	R_2SdGyFC7REmKHMm					30.322296142578125	-97.7389984130859375	anonymous	EN	Yes	To make sure people have someone they can absolutely count on to promote their well-being			To make sure that people of different status can work effectively together			To make sure that individuals establish and maintain a sexual partnership			To coordinate behavior between people with equal say in a situation and keep things fair			To make sure that a group of people can work effectively toward a common goal			Giving or receiving unconditional support	Establishing and maintaining a sexual partnership	Coordinating behavior between people of different status, power, or responsibility	Forming and maintaining a group identity for a common goal: us versus them	Coordinating behavior between people with equal say in a situation and keeping things fair				1		1
2019-08-05 22:10:48	2019-08-05 23:00:16	IP Address	73.228.21.232	100	2968	True	2019-08-05 23:00:16	R_2X1IxlxJ1Q1xpEx					35.187103271484375	-106.66590118408203125	anonymous	EN	Yes	To make sure people have someone they can absolutely count on to promote their well-being			To make sure that people of different status can work effectively together			To make sure that people experience physical pleasure	To make sure that individuals establish and maintain a sexual partnership		To coordinate behavior between people with equal say in a situation and keep things fair			To make sure that a group of people can work effectively toward a common goal			Giving or receiving unconditional support	Establishing and maintaining a sexual partnership	Coordinating behavior between people of different status, power, or responsibility	Forming and maintaining a group identity for a common goal: us versus them	Coordinating behavior between people with equal say in a situation and keeping things fair				1		1
2019-08-05 22:05:22	2019-08-05 23:00:23	IP Address	108.210.251.119	100	3301	True	2019-08-05 23:00:24	R_2q8lv9lFq2Nip1n					38.7942962646484375	-90.28170013427734375	anonymous	EN	Yes	To make sure people have someone they can absolutely count on to promote their well-being			To make sure that people of different status can work effectively together			To make sure that individuals establish and maintain a sexual partnership			To coordinate behavior between people with equal say in a situation and keep things fair			To make sure that a group of people can work effectively toward a common goal			Giving or receiving unconditional support	Establishing and maintaining a sexual partnership	Coordinating behavior between people of different status, power, or responsibility	Forming and maintaining a group identity for a common goal: us versus them	Coordinating behavior between people with equal say in a situation and keeping things fair				1		1
2019-08-05 22:39:05	2019-08-05 23:00:30	IP Address	73.145.20.128	100	1285	True	2019-08-05 23:00:31	R_2YLktPaQFHDq9cH					42.104400634765625	-84.24140167236328125	anonymous	EN	Yes	To make sure people have someone they can absolutely count on to promote their well-being			To make sure that people of different status can work effectively together			To make sure that individuals establish and maintain a sexual partnership			To coordinate behavior between people with equal say in a situation and keep things fair			To make sure that a group of people can work effectively toward a common goal			Giving or receiving unconditional support	Establishing and maintaining a sexual partnership	Coordinating behavior between people of different status, power, or responsibility	Forming and maintaining a group identity for a common goal: us versus them	Coordinating behavior between people with equal say in a situation and keeping things fair				1		1
2019-08-05 22:12:44	2019-08-05 23:00:38	IP Address	108.84.81.204	100	2873	True	2019-08-05 23:00:38	R_1DGqUHmkfXJXao4					41.450897216796875	-81.6190032958984375	anonymous	EN	Yes	To make sure people have someone they can absolutely count on to promote their well-being			To make sure that people sacrifice themselves for the good of the group	To make sure that people of different status can work effectively together		To make sure that individuals establish and maintain a sexual partnership			To coordinate behavior between people with equal say in a situation and keep things fair			To make sure that a group of people can work effectively toward a common goal			Giving or receiving unconditional support	Establishing and maintaining a sexual partnership	Coordinating behavior between people of different status, power, or responsibility	Forming and maintaining a group identity for a common goal: us versus them	Coordinating behavior between people with equal say in a situation and keeping things fair				1		1
2019-08-05 22:08:18	2019-08-05 23:00:46	IP Address	47.40.216.193	100	3148	True	2019-08-05 23:00:47	R_2b2cRV1x70khU5R					35.4824981689453125	-86.46289825439453125	anonymous	EN	Yes	To make sure people have someone they can absolutely count on to promote their well-being			To make sure that people of different status can work effectively together			To make sure that individuals establish and maintain a sexual partnership			To coordinate behavior between people with equal say in a situation and keep things fair			To make sure that a group of people can work effectively toward a common goal			Giving or receiving unconditional support	Establishing and maintaining a sexual partnership	Coordinating behavior between people of different status, power, or responsibility	Forming and maintaining a group identity for a common goal: us versus them	Coordinating behavior between people with equal say in a situation and keeping things fair				1		1
2019-08-05 22:32:53	2019-08-05 23:00:54	IP Address	76.105.152.14	100	1681	True	2019-08-05 23:00:54	R_2VOR9Be2YVKKEmg					45.337799072265625	-122.5724029541015625	anonymous	EN	Yes	To make sure people have someone they can absolutely count on to promote their well-being			To make sure that people of different status can work effectively together			To make sure that individuals establish and maintain a sexual partnership			To coordinate behavior between people with equal say in a situation and keep things fair			To make sure that a group of people can work effectively toward a common goal			Giving or receiving unconditional support	Establishing and maintaining a sexual partnership	Coordinating behavior between people of different status, power, or responsibility	Forming and maintaining a group identity for a common goal: us versus them	Coordinating behavior between people with equal say in a situation and keeping things fair				1		1
2019-08-05 22:38:48	2019-08-05 23:01:00	IP Address	184.187.161.189	100	1331	True	2019-08-05 23:01:00	R_2z5y1WXP1x35NtY					34.441802978515625	-119.76470184326171875	anonymous	EN	Yes	To make sure people have someone they can absolutely count on to promote their well-being			To make sure that people of different status can work effectively together			To make sure that individuals establish and maintain a sexual partnership			To coordinate behavior between people with equal say in a situation and keep things fair			To make sure that a group of people can work effectively toward a common goal			Giving or receiving unconditional support	Establishing and maintaining a sexual partnership	Coordinating behavior between people of different status, power, or responsibility	Forming and maintaining a group identity for a common goal: us versus them	Coordinating behavior between people with equal say in a situation and keeping things fair				1		1
2019-08-05 22:41:25	2019-08-05 23:01:03	IP Address	69.181.114.197	100	1177	True	2019-08-05 23:01:03	R_08UEUfBMTnBCHnz					38.325897216796875	-122.704803466796875	anonymous	EN	Yes	To make sure people have someone they can absolutely count on to promote their well-being			To make sure that people of different status can work effectively together			To make sure that individuals establish and maintain a sexual partnership			To coordinate behavior between people with equal say in a situation and keep things fair			To make sure that a group of people can work effectively toward a common goal			Giving or receiving unconditional support	Establishing and maintaining a sexual partnership	Coordinating behavior between people of different status, power, or responsibility	Forming and maintaining a group identity for a common goal: us versus them	Coordinating behavior between people with equal say in a situation and keeping things fair				1		1
2019-08-05 22:39:58	2019-08-05 23:01:21	IP Address	65.7.10.205	100	1283	True	2019-08-05 23:01:22	R_3R1SZL7ouqjmVGN					32.440093994140625	-88.6782989501953125	anonymous	EN	Yes	To make sure people have someone they can absolutely count on to promote their well-being			To make sure that people of different status can work effectively together			To make sure that individuals establish and maintain a sexual partnership			To coordinate behavior between people with equal say in a situation and keep things fair			To make sure that a group of people can work effectively toward a common goal			Giving or receiving unconditional support	Establishing and maintaining a sexual partnership	Coordinating behavior between people of different status, power, or responsibility	Forming and maintaining a group identity for a common goal: us versus them	Coordinating behavior between people with equal say in a situation and keeping things fair				1		1
2019-08-05 22:14:53	2019-08-05 23:01:50	IP Address	73.102.211.104	100	2816	True	2019-08-05 23:01:51	R_2yjgG8ygeIPo9E7					39.83349609375	-84.8983001708984375	anonymous	EN	Yes	To make sure people have someone they can absolutely count on to promote their well-being			To make sure that people of different status can work effectively together			To make sure that individuals establish and maintain a sexual partnership			To coordinate behavior between people with equal say in a situation and keep things fair			To make sure that a group of people can work effectively toward a common goal			Giving or receiving unconditional support	Establishing and maintaining a sexual partnership	Coordinating behavior between people of different status, power, or responsibility	Forming and maintaining a group identity for a common goal: us versus them	Coordinating behavior between people with equal say in a situation and keeping things fair				1		1
2019-08-05 22:33:57	2019-08-05 23:01:53	IP Address	98.27.200.5	100	1675	True	2019-08-05 23:01:53	R_0wyQHCeAjPZGHwl					40.4835968017578125	-81.43869781494140625	anonymous	EN	Yes	To make sure people have someone they can absolutely count on to promote their well-being			To make sure that people of different status can work effectively together			To make sure that individuals establish and maintain a sexual partnership			To coordinate behavior between people with equal say in a situation and keep things fair			To make sure that a group of people can work effectively toward a common goal			Giving or receiving unconditional support	Establishing and maintaining a sexual partnership	Coordinating behavior between people of different status, power, or responsibility	Forming and maintaining a group identity for a common goal: us versus them	Coordinating behavior between people with equal say in a situation and keeping things fair				1		1
2019-08-05 22:30:08	2019-08-05 23:02:41	IP Address	108.202.155.65	100	1952	True	2019-08-05 23:02:42	R_3HkbaS26w8s1fUq					40.84710693359375	-81.38770294189453125	anonymous	EN	Yes	To make sure people have someone they can absolutely count on to promote their well-being			To make sure that people of different status can work effectively together			To make sure that individuals establish and maintain a sexual partnership			To coordinate behavior between people with equal say in a situation and keep things fair			To make sure that a group of people can work effectively toward a common goal			Giving or receiving unconditional support	Establishing and maintaining a sexual partnership	Coordinating behavior between people of different status, power, or responsibility	Forming and maintaining a group identity for a common goal: us versus them	Coordinating behavior between people with equal say in a situation and keeping things fair				1		1
2019-08-05 22:39:08	2019-08-05 23:02:58	IP Address	73.66.192.186	100	1429	True	2019-08-05 23:02:58	R_R36MsSEUOTiD6Mx					38.4207000732421875	-121.3623046875	anonymous	EN	Yes	To make sure people have someone they can absolutely count on to promote their well-being			To make sure that people of different status can work effectively together			To make sure that individuals establish and maintain a sexual partnership			To coordinate behavior between people with equal say in a situation and keep things fair			To make sure that a group of people can work effectively toward a common goal			Giving or receiving unconditional support	Establishing and maintaining a sexual partnership	Coordinating behavior between people of different status, power, or responsibility	Forming and maintaining a group identity for a common goal: us versus them	Coordinating behavior between people with equal say in a situation and keeping things fair				1		1
2019-08-05 22:35:18	2019-08-05 23:03:00	IP Address	98.193.124.133	100	1662	True	2019-08-05 23:03:01	R_OHkmdBpkFOHtNsd					42.264495849609375	-88.0034027099609375	anonymous	EN	Yes	To make sure people have someone they can absolutely count on to promote their well-being			To make sure that people of different status can work effectively together			To make sure that individuals establish and maintain a sexual partnership			To coordinate behavior between people with equal say in a situation and keep things fair			To make sure that a group of people can work effectively toward a common goal			Giving or receiving unconditional support	Establishing and maintaining a sexual partnership	Coordinating behavior between people of different status, power, or responsibility	Forming and maintaining a group identity for a common goal: us versus them	Coordinating behavior between people with equal say in a situation and keeping things fair				1		1
2019-08-05 22:42:08	2019-08-05 23:03:22	IP Address	72.216.100.208	100	1273	True	2019-08-05 23:03:23	R_1EXO96gVd3axvS5					33.6262054443359375	-112.0074005126953125	anonymous	EN	Yes	To make sure people have someone they can absolutely count on to promote their well-being			To make sure that people of different status can work effectively together			To make sure that individuals establish and maintain a sexual partnership			To coordinate behavior between people with equal say in a situation and keep things fair			To make sure that a group of people can work effectively toward a common goal			Giving or receiving unconditional support	Establishing and maintaining a sexual partnership	Coordinating behavior between people of different status, power, or responsibility	Forming and maintaining a group identity for a common goal: us versus them	Coordinating behavior between people with equal say in a situation and keeping things fair				1		1
2019-08-05 22:33:41	2019-08-05 23:03:41	IP Address	24.198.181.81	100	1799	True	2019-08-05 23:03:42	R_0ji3GA4ofmNk57H					44.32330322265625	-69.76869964599609375	anonymous	EN	Yes	To make sure people have someone they can absolutely count on to promote their well-being			To make sure that people of different status can work effectively together			To make sure that individuals establish and maintain a sexual partnership			To coordinate behavior between people with equal say in a situation and keep things fair			To make sure that a group of people can work effectively toward a common goal			Giving or receiving unconditional support	Establishing and maintaining a sexual partnership	Coordinating behavior between people of different status, power, or responsibility	Forming and maintaining a group identity for a common goal: us versus them	Coordinating behavior between people with equal say in a situation and keeping things fair				1		1
2019-08-05 22:34:16	2019-08-05 23:04:01	IP Address	104.3.52.16	100	1785	True	2019-08-05 23:04:02	R_3knbdLoM34iqjYh					35.981903076171875	-84.00189971923828125	anonymous	EN	Yes	To make sure people have someone they can absolutely count on to promote their well-being			To make sure that people of different status can work effectively together			To make sure that individuals establish and maintain a sexual partnership			To coordinate behavior between people with equal say in a situation and keep things fair			To make sure that a group of people can work effectively toward a common goal			Giving or receiving unconditional support	Establishing and maintaining a sexual partnership	Coordinating behavior between people of different status, power, or responsibility	Forming and maintaining a group identity for a common goal: us versus them	Coordinating behavior between people with equal say in a situation and keeping things fair				1		1
2019-08-05 22:22:49	2019-08-05 23:04:07	IP Address	172.58.107.3	100	2477	True	2019-08-05 23:04:08	R_d6WA27gQsNNVArv					32.753692626953125	-96.836700439453125	anonymous	EN	Yes	To make sure people have someone they can absolutely count on to promote their well-being			To make sure that people of different status can work effectively together			To make sure that individuals establish and maintain a sexual partnership			To coordinate behavior between people with equal say in a situation and keep things fair			To make sure that a group of people can work effectively toward a common goal			Giving or receiving unconditional support	Establishing and maintaining a sexual partnership	Coordinating behavior between people of different status, power, or responsibility	Forming and maintaining a group identity for a common goal: us versus them	Coordinating behavior between people with equal say in a situation and keeping things fair				1		1
2019-08-05 22:34:34	2019-08-05 23:04:12	IP Address	71.197.240.198	100	1778	True	2019-08-05 23:04:13	R_zd3c5R8vSL9bCa5					47.0110931396484375	-122.875	anonymous	EN	Yes	To make sure people have someone they can absolutely count on to promote their well-being			To make sure that people of different status can work effectively together			To make sure that individuals establish and maintain a sexual partnership			To coordinate behavior between people with equal say in a situation and keep things fair			To make sure that a group of people can work effectively toward a common goal			Giving or receiving unconditional support	Establishing and maintaining a sexual partnership	Coordinating behavior between people of different status, power, or responsibility	Forming and maintaining a group identity for a common goal: us versus them	Coordinating behavior between people with equal say in a situation and keeping things fair				1		1
2019-08-05 22:38:06	2019-08-05 23:04:25	IP Address	73.166.241.231	100	1578	True	2019-08-05 23:04:25	R_2Ucje9II7XAxWOz					30.1707000732421875	-95.50189971923828125	anonymous	EN	Yes	To make sure people have someone they can absolutely count on to promote their well-being			To make sure that people of different status can work effectively together			To make sure that individuals establish and maintain a sexual partnership			To coordinate behavior between people with equal say in a situation and keep things fair			To make sure that a group of people can work effectively toward a common goal			Giving or receiving unconditional support	Establishing and maintaining a sexual partnership	Coordinating behavior between people of different status, power, or responsibility	Forming and maintaining a group identity for a common goal: us versus them	Coordinating behavior between people with equal say in a situation and keeping things fair				1		1
2019-08-05 22:24:27	2019-08-05 23:04:35	IP Address	74.130.96.117	100	2408	True	2019-08-05 23:04:36	R_12f3SWEicgHp8KE					36.609893798828125	-88.30319976806640625	anonymous	EN	Yes	To make sure people have someone they can absolutely count on to promote their well-being			To make sure that people of different status can work effectively together			To make sure that individuals establish and maintain a sexual partnership			To coordinate behavior between people with equal say in a situation and keep things fair			To make sure that a group of people can work effectively toward a common goal			Giving or receiving unconditional support	Establishing and maintaining a sexual partnership	Coordinating behavior between people of different status, power, or responsibility	Coordinating behavior between people with equal say in a situation and keeping things fair	Forming and maintaining a group identity for a common goal: us versus them				1		1
2019-08-05 22:38:08	2019-08-05 23:04:44	IP Address	99.109.250.242	100	1596	True	2019-08-05 23:04:45	R_3P4QVLnesAXs73l					42.8939056396484375	-85.76190185546875	anonymous	EN	Yes	To make sure people have someone they can absolutely count on to promote their well-being			To make sure that people of different status can work effectively together			To make sure that individuals establish and maintain a sexual partnership			To coordinate behavior between people with equal say in a situation and keep things fair			To make sure that a group of people can work effectively toward a common goal			Giving or receiving unconditional support	Establishing and maintaining a sexual partnership	Coordinating behavior between people of different status, power, or responsibility	Forming and maintaining a group identity for a common goal: us versus them	Coordinating behavior between people with equal say in a situation and keeping things fair				1		1
2019-08-05 22:41:06	2019-08-05 23:04:46	IP Address	69.85.242.20	100	1420	True	2019-08-05 23:04:47	R_1gjA14TYXQWFvh1					30.4593963623046875	-87.20749664306640625	anonymous	EN	Yes	To make sure people have someone they can absolutely count on to promote their well-being			To make sure that people of different status can work effectively together			To make sure that individuals establish and maintain a sexual partnership			To coordinate behavior between people with equal say in a situation and keep things fair			To make sure that a group of people can work effectively toward a common goal			Giving or receiving unconditional support	Establishing and maintaining a sexual partnership	Coordinating behavior between people of different status, power, or responsibility	Forming and maintaining a group identity for a common goal: us versus them	Coordinating behavior between people with equal say in a situation and keeping things fair				1		1
2019-08-05 22:40:03	2019-08-05 23:05:04	IP Address	73.32.60.201	100	1501	True	2019-08-05 23:05:05	R_3KuRPzEsVWZTpJj					29.7373046875	-95.3972015380859375	anonymous	EN	Yes	To make sure people have someone they can absolutely count on to promote their well-being			To make sure that people of different status can work effectively together			To make sure that individuals establish and maintain a sexual partnership			To coordinate behavior between people with equal say in a situation and keep things fair			To make sure that a group of people can work effectively toward a common goal			Giving or receiving unconditional support	Establishing and maintaining a sexual partnership	Coordinating behavior between people of different status, power, or responsibility	Forming and maintaining a group identity for a common goal: us versus them	Coordinating behavior between people with equal say in a situation and keeping things fair				1		1
2019-08-05 22:39:40	2019-08-05 23:05:07	IP Address	174.111.202.9	100	1527	True	2019-08-05 23:05:08	R_bw45WFSI1st43Zv					36.032196044921875	-79.85880279541015625	anonymous	EN	Yes	To make sure people have someone they can absolutely count on to promote their well-being			To make sure that people of different status can work effectively together			To make sure that individuals establish and maintain a sexual partnership			To coordinate behavior between people with equal say in a situation and keep things fair			To make sure that a group of people can work effectively toward a common goal			Giving or receiving unconditional support	Establishing and maintaining a sexual partnership	Coordinating behavior between people of different status, power, or responsibility	Forming and maintaining a group identity for a common goal: us versus them	Coordinating behavior between people with equal say in a situation and keeping things fair				1		1
2019-08-05 22:13:30	2019-08-05 23:06:13	IP Address	8.10.150.33	100	3163	True	2019-08-05 23:06:14	R_30304d3riYs149n					32.4304962158203125	-111.14589691162109375	anonymous	EN	Yes	To make sure people have someone they can absolutely count on to promote their well-being			To make sure that people of different status can work effectively together			To make sure that individuals establish and maintain a sexual partnership			To coordinate behavior between people with equal say in a situation and keep things fair			To make sure that a group of people can work effectively toward a common goal			Giving or receiving unconditional support	Establishing and maintaining a sexual partnership	Coordinating behavior between people of different status, power, or responsibility	Forming and maintaining a group identity for a common goal: us versus them	Coordinating behavior between people with equal say in a situation and keeping things fair				1		1
2019-08-05 22:41:51	2019-08-05 23:06:28	IP Address	104.3.4.86	100	1476	True	2019-08-05 23:06:29	R_OlnixmhhL5lhze9					33.092803955078125	-96.6454010009765625	anonymous	EN	Yes	To make sure people have someone they can absolutely count on to promote their well-being			To make sure that people of different status can work effectively together			To make sure that individuals establish and maintain a sexual partnership			To coordinate behavior between people with equal say in a situation and keep things fair			To make sure that a group of people can work effectively toward a common goal			Giving or receiving unconditional support	Establishing and maintaining a sexual partnership	Coordinating behavior between people of different status, power, or responsibility	Forming and maintaining a group identity for a common goal: us versus them	Coordinating behavior between people with equal say in a situation and keeping things fair				1		1
2019-08-05 22:33:05	2019-08-05 23:06:46	IP Address	12.246.161.54	100	2020	True	2019-08-05 23:06:47	R_3iKXO6ptN1TQfWo					33.8094940185546875	-96.6905975341796875	anonymous	EN	Yes	To make sure people have someone they can absolutely count on to promote their well-being			To make sure that people of different status can work effectively together			To make sure that individuals establish and maintain a sexual partnership			To coordinate behavior between people with equal say in a situation and keep things fair			To make sure that a group of people can work effectively toward a common goal			Giving or receiving unconditional support	Establishing and maintaining a sexual partnership	Coordinating behavior between people of different status, power, or responsibility	Forming and maintaining a group identity for a common goal: us versus them	Coordinating behavior between people with equal say in a situation and keeping things fair				1		1
2019-08-05 22:32:14	2019-08-05 23:07:00	IP Address	68.95.116.158	100	2085	True	2019-08-05 23:07:01	R_2zYHDEia6GHtxOn					34.52679443359375	-92.95870208740234375	anonymous	EN	Yes	To make sure people have someone they can absolutely count on to promote their well-being			To make sure that people of different status can work effectively together			To make sure that individuals establish and maintain a sexual partnership			To coordinate behavior between people with equal say in a situation and keep things fair			To make sure that a group of people can work effectively toward a common goal			Giving or receiving unconditional support	Establishing and maintaining a sexual partnership	Coordinating behavior between people of different status, power, or responsibility	Forming and maintaining a group identity for a common goal: us versus them	Coordinating behavior between people with equal say in a situation and keeping things fair				1		1
2019-08-05 22:16:41	2019-08-05 23:07:51	IP Address	74.190.151.159	100	3069	True	2019-08-05 23:07:51	R_2b3saNsxf0lbWsO					32.560699462890625	-84.8572998046875	anonymous	EN	Yes	To make sure people have someone they can absolutely count on to promote their well-being			To make sure that people of different status can work effectively together			To make sure that individuals establish and maintain a sexual partnership			To coordinate behavior between people with equal say in a situation and keep things fair			To make sure that a group of people can work effectively toward a common goal			Giving or receiving unconditional support	Establishing and maintaining a sexual partnership	Coordinating behavior between people of different status, power, or responsibility	Coordinating behavior between people with equal say in a situation and keeping things fair	Forming and maintaining a group identity for a common goal: us versus them				1		1
2019-08-05 22:33:36	2019-08-05 23:08:10	IP Address	98.214.237.154	100	2073	True	2019-08-05 23:08:10	R_Q9rNAE3XBGRUYP7					39.858306884765625	-88.938201904296875	anonymous	EN	Yes	To make sure people have someone they can absolutely count on to promote their well-being			To make sure that people of different status can work effectively together			To make sure that individuals establish and maintain a sexual partnership			To coordinate behavior between people with equal say in a situation and keep things fair			To make sure that a group of people can work effectively toward a common goal			Giving or receiving unconditional support	Establishing and maintaining a sexual partnership	Coordinating behavior between people of different status, power, or responsibility	Forming and maintaining a group identity for a common goal: us versus them	Coordinating behavior between people with equal say in a situation and keeping things fair				1		1
2019-08-05 22:03:08	2019-08-05 23:08:15	IP Address	174.81.59.252	100	3906	True	2019-08-05 23:08:15	R_22Jkv8lxNh0FFFn					34.480194091796875	-117.4093017578125	anonymous	EN	Yes	To make sure people have someone they can absolutely count on to promote their well-being			To make sure that people of different status can work effectively together			To make sure that individuals establish and maintain a sexual partnership			To coordinate behavior between people with equal say in a situation and keep things fair			To make sure that a group of people can work effectively toward a common goal			Giving or receiving unconditional support	Establishing and maintaining a sexual partnership	Coordinating behavior between people of different status, power, or responsibility	Forming and maintaining a group identity for a common goal: us versus them	Coordinating behavior between people with equal say in a situation and keeping things fair				1		1
2019-08-05 22:46:14	2019-08-05 23:08:48	IP Address	68.179.139.30	100	1353	True	2019-08-05 23:08:49	R_Rh4mVJVoEUZvyNz					38.061004638671875	-87.55010223388671875	anonymous	EN	Yes	To make sure people have someone they can absolutely count on to promote their well-being			To make sure that people of different status can work effectively together			To make sure that individuals establish and maintain a sexual partnership			To coordinate behavior between people with equal say in a situation and keep things fair			To make sure that a group of people can work effectively toward a common goal			Giving or receiving unconditional support	Establishing and maintaining a sexual partnership	Coordinating behavior between people of different status, power, or responsibility	Forming and maintaining a group identity for a common goal: us versus them	Coordinating behavior between people with equal say in a situation and keeping things fair				1		1
2019-08-05 22:12:30	2019-08-05 23:08:54	IP Address	67.247.97.114	100	3383	True	2019-08-05 23:08:54	R_zcjYBTVF7JgQixr					40.75469970703125	-73.96140289306640625	anonymous	EN	Yes	To make sure people have someone they can absolutely count on to promote their well-being			To make sure that people of different status can work effectively together			To make sure that individuals establish and maintain a sexual partnership			To coordinate behavior between people with equal say in a situation and keep things fair			To make sure that a group of people can work effectively toward a common goal			Giving or receiving unconditional support	Establishing and maintaining a sexual partnership	Coordinating behavior between people of different status, power, or responsibility	Forming and maintaining a group identity for a common goal: us versus them	Coordinating behavior between people with equal say in a situation and keeping things fair				1		1
2019-08-05 22:25:56	2019-08-05 23:09:42	IP Address	99.189.86.46	100	2626	True	2019-08-05 23:09:43	R_2aXJRAWOYvB45z2					29.666900634765625	-81.65789794921875	anonymous	EN	Yes	To make sure people have someone they can absolutely count on to promote their well-being			To make sure that people of different status can work effectively together			To make sure that individuals establish and maintain a sexual partnership			To coordinate behavior between people with equal say in a situation and keep things fair			To make sure that a group of people can work effectively toward a common goal			Giving or receiving unconditional support	Establishing and maintaining a sexual partnership	Coordinating behavior between people of different status, power, or responsibility	Forming and maintaining a group identity for a common goal: us versus them	Coordinating behavior between people with equal say in a situation and keeping things fair				1		1
2019-08-05 22:45:03	2019-08-05 23:09:57	IP Address	142.105.58.240	100	1493	True	2019-08-05 23:09:57	R_1dok6ag7unxET7w					40.831695556640625	-73.9738006591796875	anonymous	EN	Yes	To make sure people have someone they can absolutely count on to promote their well-being			To make sure that people of different status can work effectively together			To make sure that individuals establish and maintain a sexual partnership			To coordinate behavior between people with equal say in a situation and keep things fair			To make sure that a group of people can work effectively toward a common goal			Giving or receiving unconditional support	Establishing and maintaining a sexual partnership	Coordinating behavior between people of different status, power, or responsibility	Forming and maintaining a group identity for a common goal: us versus them	Coordinating behavior between people with equal say in a situation and keeping things fair				1		1
2019-08-05 22:37:37	2019-08-05 23:10:20	IP Address	98.234.179.81	100	1963	True	2019-08-05 23:10:21	R_eXwWdjhmU0XExyN					37.3773040771484375	-122.01940155029296875	anonymous	EN	Yes	To make sure people have someone they can absolutely count on to promote their well-being			To make sure that people of different status can work effectively together			To make sure that individuals establish and maintain a sexual partnership			To coordinate behavior between people with equal say in a situation and keep things fair			To make sure that a group of people can work effectively toward a common goal			Giving or receiving unconditional support	Establishing and maintaining a sexual partnership	Coordinating behavior between people of different status, power, or responsibility	Forming and maintaining a group identity for a common goal: us versus them	Coordinating behavior between people with equal say in a situation and keeping things fair				1		1
2019-08-05 22:38:06	2019-08-05 23:10:35	IP Address	108.183.66.167	100	1948	True	2019-08-05 23:10:35	R_3KDPizL8Y4Cg1C6					42.912994384765625	-78.8656005859375	anonymous	EN	Yes	To make sure people have someone they can absolutely count on to promote their well-being			To make sure that people of different status can work effectively together			To make sure that individuals establish and maintain a sexual partnership			To coordinate behavior between people with equal say in a situation and keep things fair			To make sure that a group of people can work effectively toward a common goal			Giving or receiving unconditional support	Establishing and maintaining a sexual partnership	Coordinating behavior between people of different status, power, or responsibility	Forming and maintaining a group identity for a common goal: us versus them	Coordinating behavior between people with equal say in a situation and keeping things fair				1		1
2019-08-05 22:43:50	2019-08-05 23:10:49	IP Address	173.171.205.77	100	1618	True	2019-08-05 23:10:50	R_3D7Nn97IPmFn3t7					28.11309814453125	-81.6240997314453125	anonymous	EN	Yes	To make sure people have someone they can absolutely count on to promote their well-being			To make sure that people of different status can work effectively together			To make sure that individuals establish and maintain a sexual partnership			To coordinate behavior between people with equal say in a situation and keep things fair			To make sure that a group of people can work effectively toward a common goal			Giving or receiving unconditional support	Establishing and maintaining a sexual partnership	Coordinating behavior between people of different status, power, or responsibility	Forming and maintaining a group identity for a common goal: us versus them	Coordinating behavior between people with equal say in a situation and keeping things fair				1		1
2019-08-05 22:11:20	2019-08-05 23:10:53	IP Address	98.160.207.60	100	3572	True	2019-08-05 23:10:54	R_difqU8V64abEgZH					36.00970458984375	-115.21489715576171875	anonymous	EN	Yes	To make sure people have someone they can absolutely count on to promote their well-being			To make sure that people of different status can work effectively together			To make sure that individuals establish and maintain a sexual partnership			To coordinate behavior between people with equal say in a situation and keep things fair			To make sure that a group of people can work effectively toward a common goal			Giving or receiving unconditional support	Establishing and maintaining a sexual partnership	Coordinating behavior between people of different status, power, or responsibility	Forming and maintaining a group identity for a common goal: us versus them	Coordinating behavior between people with equal say in a situation and keeping things fair				1		1
2019-08-05 22:34:20	2019-08-05 23:11:11	IP Address	174.104.242.40	100	2210	True	2019-08-05 23:11:12	R_dpqFAX1LCmHTe81					41.3721923828125	-82.10870361328125	anonymous	EN	Yes	To make sure people have someone they can absolutely count on to promote their well-being			To make sure that people of different status can work effectively together			To make sure that individuals establish and maintain a sexual partnership			To coordinate behavior between people with equal say in a situation and keep things fair			To make sure that a group of people can work effectively toward a common goal			Giving or receiving unconditional support	Establishing and maintaining a sexual partnership	Coordinating behavior between people of different status, power, or responsibility	Forming and maintaining a group identity for a common goal: us versus them	Coordinating behavior between people with equal say in a situation and keeping things fair				1		1
2019-08-05 22:46:12	2019-08-05 23:11:16	IP Address	75.70.28.84	100	1503	True	2019-08-05 23:11:17	R_1gqnnPhnLRLSQdr					38.9300994873046875	-104.8441009521484375	anonymous	EN	Yes	To make sure people have someone they can absolutely count on to promote their well-being			To make sure that people of different status can work effectively together			To make sure that individuals establish and maintain a sexual partnership			To coordinate behavior between people with equal say in a situation and keep things fair			To make sure that a group of people can work effectively toward a common goal			Giving or receiving unconditional support	Establishing and maintaining a sexual partnership	Coordinating behavior between people of different status, power, or responsibility	Forming and maintaining a group identity for a common goal: us versus them	Coordinating behavior between people with equal say in a situation and keeping things fair				1		1
2019-08-05 22:40:54	2019-08-05 23:11:46	IP Address	174.101.218.167	100	1851	True	2019-08-05 23:11:47	R_9uvJq7WYbm21K2l					39.9407958984375	-83.83429718017578125	anonymous	EN	Yes	To make sure people have someone they can absolutely count on to promote their well-being			To make sure that people of different status can work effectively together			To make sure that individuals establish and maintain a sexual partnership			To coordinate behavior between people with equal say in a situation and keep things fair			To make sure that a group of people can work effectively toward a common goal			Giving or receiving unconditional support	Establishing and maintaining a sexual partnership	Coordinating behavior between people of different status, power, or responsibility	Forming and maintaining a group identity for a common goal: us versus them	Coordinating behavior between people with equal say in a situation and keeping things fair				1		1
2019-08-05 22:33:33	2019-08-05 23:11:48	IP Address	73.107.78.103	100	2294	True	2019-08-05 23:11:48	R_To44hphdwwyXGgh					26.6291961669921875	-81.9680023193359375	anonymous	EN	Yes	To make sure people have someone they can absolutely count on to promote their well-being			To make sure that people of different status can work effectively together			To make sure that individuals establish and maintain a sexual partnership			To coordinate behavior between people with equal say in a situation and keep things fair			To make sure that a group of people can work effectively toward a common goal			Giving or receiving unconditional support	Establishing and maintaining a sexual partnership	Coordinating behavior between people of different status, power, or responsibility	Forming and maintaining a group identity for a common goal: us versus them	Coordinating behavior between people with equal say in a situation and keeping things fair				1		1
2019-08-05 22:55:37	2019-08-05 23:12:01	IP Address	70.190.231.214	100	983	True	2019-08-05 23:12:02	R_OoQxCinmNWCgt8t					33.465606689453125	-111.99559783935546875	anonymous	EN	Yes	To make sure people have someone they can absolutely count on to promote their well-being			To make sure that people of different status can work effectively together			To make sure that individuals establish and maintain a sexual partnership			To coordinate behavior between people with equal say in a situation and keep things fair			To make sure that a group of people can work effectively toward a common goal			Giving or receiving unconditional support	Establishing and maintaining a sexual partnership	Coordinating behavior between people of different status, power, or responsibility	Forming and maintaining a group identity for a common goal: us versus them	Coordinating behavior between people with equal say in a situation and keeping things fair				1		1
2019-08-05 22:39:50	2019-08-05 23:12:53	IP Address	69.36.217.150	100	1982	True	2019-08-05 23:12:53	R_vk2etJ3OML676sV					36.377593994140625	-81.4871978759765625	anonymous	EN	Yes	To make sure people have someone they can absolutely count on to promote their well-being			To make sure that people of different status can work effectively together			To make sure that individuals establish and maintain a sexual partnership			To coordinate behavior between people with equal say in a situation and keep things fair			To make sure that a group of people can work effectively toward a common goal			Giving or receiving unconditional support	Establishing and maintaining a sexual partnership	Coordinating behavior between people of different status, power, or responsibility	Forming and maintaining a group identity for a common goal: us versus them	Coordinating behavior between people with equal say in a situation and keeping things fair				1		1
2019-08-05 22:33:36	2019-08-05 23:12:57	IP Address	172.1.232.198	100	2361	True	2019-08-05 23:12:58	R_3jTkEkjdBgLzVol					36.0868988037109375	-84.189697265625	anonymous	EN	Yes	To make sure people have someone they can absolutely count on to promote their well-being			To make sure that people of different status can work effectively together			To make sure that individuals establish and maintain a sexual partnership			To coordinate behavior between people with equal say in a situation and keep things fair			To make sure that a group of people can work effectively toward a common goal			Giving or receiving unconditional support	Establishing and maintaining a sexual partnership	Coordinating behavior between people of different status, power, or responsibility	Forming and maintaining a group identity for a common goal: us versus them	Coordinating behavior between people with equal say in a situation and keeping things fair				1		1
2019-08-05 22:30:48	2019-08-05 23:12:57	IP Address	96.78.228.162	100	2528	True	2019-08-05 23:12:58	R_32RC92SroiFkARW					42.667999267578125	-83.28929901123046875	anonymous	EN	Yes	To make sure people have someone they can absolutely count on to promote their well-being			To make sure that people of different status can work effectively together			To make sure that individuals establish and maintain a sexual partnership			To coordinate behavior between people with equal say in a situation and keep things fair			To make sure that a group of people can work effectively toward a common goal			Giving or receiving unconditional support	Establishing and maintaining a sexual partnership	Coordinating behavior between people of different status, power, or responsibility	Forming and maintaining a group identity for a common goal: us versus them	Coordinating behavior between people with equal say in a situation and keeping things fair				1		1
2019-08-05 22:37:34	2019-08-05 23:13:02	IP Address	72.79.145.70	100	2128	True	2019-08-05 23:13:03	R_3I50TCJDTjcvHnj					41.3197021484375	-75.85410308837890625	anonymous	EN	Yes	To make sure people have someone they can absolutely count on to promote their well-being			To make sure that people of different status can work effectively together			To make sure that individuals establish and maintain a sexual partnership			To coordinate behavior between people with equal say in a situation and keep things fair			To make sure that a group of people can work effectively toward a common goal			Giving or receiving unconditional support	Establishing and maintaining a sexual partnership	Coordinating behavior between people of different status, power, or responsibility	Forming and maintaining a group identity for a common goal: us versus them	Coordinating behavior between people with equal say in a situation and keeping things fair				1		1
2019-08-05 22:36:35	2019-08-05 23:13:10	IP Address	73.240.157.157	100	2194	True	2019-08-05 23:13:10	R_0xkTu0zFjOpQVLH					44.94659423828125	-123.010498046875	anonymous	EN	Yes	To make sure people have someone they can absolutely count on to promote their well-being			To make sure that people of different status can work effectively together			To make sure that individuals establish and maintain a sexual partnership			To coordinate behavior between people with equal say in a situation and keep things fair			To make sure that a group of people can work effectively toward a common goal
2019-08-05 22:45:00	2019-08-05 23:13:26	IP Address	75.147.205.249	100	1706	True	2019-08-05 23:13:27	R_sb36gUH1upV7esF					31.3079986572265625	-89.306396484375	anonymous	EN	Yes	To make sure people have someone they can absolutely count on to promote their well-being			To make sure that people of different status can work effectively together			To make sure that individuals establish and maintain a sexual partnership			To coordinate behavior between people with equal say in a situation and keep things fair			To make sure that a group of people can work effectively toward a common goal			Giving or receiving unconditional support	Establishing and maintaining a sexual partnership	Coordinating behavior between people of different status, power, or responsibility	Forming and maintaining a group identity for a common goal: us versus them	Coordinating behavior between people with equal say in a situation and keeping things fair				1		1
2019-08-05 22:32:49	2019-08-05 23:13:29	IP Address	107.13.149.81	100	2439	True	2019-08-05 23:13:30	R_xc4qVtRwlMOlqpP					35.9806060791015625	-78.84259796142578125	anonymous	EN	Yes	To make sure people have someone they can absolutely count on to promote their well-being			To make sure that people of different status can work effectively together			To make sure that individuals establish and maintain a sexual partnership			To coordinate behavior between people with equal say in a situation and keep things fair			To make sure that a group of people can work effectively toward a common goal			Giving or receiving unconditional support	Establishing and maintaining a sexual partnership	Coordinating behavior between people of different status, power, or responsibility	Forming and maintaining a group identity for a common goal: us versus them	Coordinating behavior between people with equal say in a situation and keeping things fair				1		1
2019-08-05 22:40:06	2019-08-05 23:14:18	IP Address	72.241.104.235	100	2052	True	2019-08-05 23:14:19	R_O1dgyefNqCjBesp					41.67120361328125	-83.6060028076171875	anonymous	EN	Yes	To make sure people have someone they can absolutely count on to promote their well-being			To make sure that people of different status can work effectively together			To make sure that individuals establish and maintain a sexual partnership			To coordinate behavior between people with equal say in a situation and keep things fair			To make sure that a group of people can work effectively toward a common goal			Giving or receiving unconditional support	Establishing and maintaining a sexual partnership	Coordinating behavior between people of different status, power, or responsibility	Forming and maintaining a group identity for a common goal: us versus them	Coordinating behavior between people with equal say in a situation and keeping things fair				1		1
2019-08-05 22:55:37	2019-08-05 23:14:25	IP Address	69.248.145.132	100	1127	True	2019-08-05 23:14:26	R_1FQVQxzT4Swt0lI					40.485595703125	-74.62650299072265625	anonymous	EN	Yes	To make sure people have someone they can absolutely count on to promote their well-being			To make sure that people of different status can work effectively together			To make sure that individuals establish and maintain a sexual partnership			To coordinate behavior between people with equal say in a situation and keep things fair			To make sure that a group of people can work effectively toward a common goal			Giving or receiving unconditional support	Establishing and maintaining a sexual partnership	Coordinating behavior between people of different status, power, or responsibility	Coordinating behavior between people with equal say in a situation and keeping things fair	Forming and maintaining a group identity for a common goal: us versus them				1		1
2019-08-05 22:45:23	2019-08-05 23:16:20	IP Address	99.127.231.17	100	1856	True	2019-08-05 23:16:21	R_ve42T8uzFu5XXwZ					37.770294189453125	-122.440704345703125	anonymous	EN	Yes	To make sure people have someone they can absolutely count on to promote their well-being			To make sure that people of different status can work effectively together			To make sure that individuals establish and maintain a sexual partnership			To coordinate behavior between people with equal say in a situation and keep things fair			To make sure that a group of people can work effectively toward a common goal			Giving or receiving unconditional support	Establishing and maintaining a sexual partnership	Coordinating behavior between people of different status, power, or responsibility	Forming and maintaining a group identity for a common goal: us versus them	Coordinating behavior between people with equal say in a situation and keeping things fair				1		1
2019-08-05 22:56:52	2019-08-05 23:17:06	IP Address	104.58.61.126	100	1214	True	2019-08-05 23:17:07	R_2wmZGGZSK3kRyGG					29.8834075927734375	-95.45529937744140625	anonymous	EN	Yes	To make sure people have someone they can absolutely count on to promote their well-being			To make sure that people of different status can work effectively together			To make sure that individuals establish and maintain a sexual partnership			To coordinate behavior between people with equal say in a situation and keep things fair			To make sure that a group of people can work effectively toward a common goal			Giving or receiving unconditional support	Establishing and maintaining a sexual partnership	Coordinating behavior between people of different status, power, or responsibility	Forming and maintaining a group identity for a common goal: us versus them	Coordinating behavior between people with equal say in a situation and keeping things fair				1		1
2019-08-05 22:38:45	2019-08-05 23:17:12	IP Address	47.220.208.246	100	2307	True	2019-08-05 23:17:13	R_3dGJzCVq940HT5Z					30.3217010498046875	-95.52850341796875	anonymous	EN	Yes	To make sure people have someone they can absolutely count on to promote their well-being			To make sure that people of different status can work effectively together			To make sure that individuals establish and maintain a sexual partnership			To coordinate behavior between people with equal say in a situation and keep things fair			To make sure that a group of people can work effectively toward a common goal			Giving or receiving unconditional support	Establishing and maintaining a sexual partnership	Coordinating behavior between people of different status, power, or responsibility	Forming and maintaining a group identity for a common goal: us versus them	Coordinating behavior between people with equal say in a situation and keeping things fair				1		1
2019-08-05 22:40:40	2019-08-05 23:17:32	IP Address	23.241.78.255	100	2212	True	2019-08-05 23:17:33	R_1RdxLu3f62OaazL					34.17120361328125	-118.5186004638671875	anonymous	EN	Yes	To make sure people have someone they can absolutely count on to promote their well-being			To make sure that people of different status can work effectively together			To make sure that individuals establish and maintain a sexual partnership			To coordinate behavior between people with equal say in a situation and keep things fair			To make sure that a group of people can work effectively toward a common goal			Giving or receiving unconditional support	Establishing and maintaining a sexual partnership	Coordinating behavior between people of different status, power, or responsibility	Forming and maintaining a group identity for a common goal: us versus them	Coordinating behavior between people with equal say in a situation and keeping things fair				1		1
2019-08-05 22:52:22	2019-08-05 23:19:42	IP Address	74.140.104.220	100	1639	True	2019-08-05 23:19:42	R_r16fzT20gqd77kl					40.0731964111328125	-82.401702880859375	anonymous	EN	Yes	To make sure people have someone they can absolutely count on to promote their well-being			To make sure that people of different status can work effectively together			To make sure that individuals establish and maintain a sexual partnership			To coordinate behavior between people with equal say in a situation and keep things fair			To make sure that a group of people can work effectively toward a common goal			Giving or receiving unconditional support	Establishing and maintaining a sexual partnership	Coordinating behavior between people of different status, power, or responsibility	Forming and maintaining a group identity for a common goal: us versus them	Coordinating behavior between people with equal say in a situation and keeping things fair				1		1
2019-08-05 22:59:07	2019-08-05 23:19:51	IP Address	75.134.123.76	100	1244	True	2019-08-05 23:19:52	R_12zFrS1pkXrshjq					42.693206787109375	-85.47589874267578125	anonymous	EN	Yes	To make sure people have someone they can absolutely count on to promote their well-being			To make sure that people of different status can work effectively together			To make sure that individuals establish and maintain a sexual partnership			To coordinate behavior between people with equal say in a situation and keep things fair			To make sure that a group of people can work effectively toward a common goal			Giving or receiving unconditional support	Establishing and maintaining a sexual partnership	Coordinating behavior between people of different status, power, or responsibility	Forming and maintaining a group identity for a common goal: us versus them	Coordinating behavior between people with equal say in a situation and keeping things fair				1		1
2019-08-05 22:14:46	2019-08-05 23:20:06	IP Address	67.185.222.15	100	3919	True	2019-08-05 23:20:07	R_ZDlD45nHhr32lr3					47.1443023681640625	-122.2545013427734375	anonymous	EN	Yes	To make sure people have someone they can absolutely count on to promote their well-being			To make sure that people of different status can work effectively together			To make sure that individuals establish and maintain a sexual partnership			To coordinate behavior between people with equal say in a situation and keep things fair			To make sure that a group of people can work effectively toward a common goal			Giving or receiving unconditional support	Establishing and maintaining a sexual partnership	Coordinating behavior between people of different status, power, or responsibility	Forming and maintaining a group identity for a common goal: us versus them	Coordinating behavior between people with equal say in a situation and keeping things fair				1		1
2019-08-05 22:20:38	2019-08-05 23:20:06	IP Address	162.229.233.131	100	3567	True	2019-08-05 23:20:07	R_27p5Iu8GyeQBw5F					26.2729034423828125	-80.26000213623046875	anonymous	EN	Yes	To make sure people have someone they can absolutely count on to promote their well-being			To make sure that people of different status can work effectively together			To make sure that individuals establish and maintain a sexual partnership			To coordinate behavior between people with equal say in a situation and keep things fair			To make sure that a group of people can work effectively toward a common goal			Giving or receiving unconditional support	Establishing and maintaining a sexual partnership	Coordinating behavior between people of different status, power, or responsibility	Forming and maintaining a group identity for a common goal: us versus them	Coordinating behavior between people with equal say in a situation and keeping things fair				1		1
2019-08-05 22:35:02	2019-08-05 23:20:06	IP Address	73.246.219.147	100	2703	True	2019-08-05 23:20:07	R_22S8svlzIrbwTDS					41.55859375	-87.50189971923828125	anonymous	EN	Yes	To make sure people have someone they can absolutely count on to promote their well-being			To make sure that people of different status can work effectively together			To make sure that individuals establish and maintain a sexual partnership			To coordinate behavior between people with equal say in a situation and keep things fair			To make sure that a group of people can work effectively toward a common goal			Giving or receiving unconditional support	Establishing and maintaining a sexual partnership	Coordinating behavior between people of different status, power, or responsibility	Forming and maintaining a group identity for a common goal: us versus them	Coordinating behavior between people with equal say in a situation and keeping things fair				1		1
2019-08-05 22:39:10	2019-08-05 23:20:16	IP Address	73.176.35.96	100	2466	True	2019-08-05 23:20:17	R_3F4HUTyADmDSAvv					41.6078033447265625	-87.75240325927734375	anonymous	EN	Yes	To make sure people have someone they can absolutely count on to promote their well-being			To make sure that people of different status can work effectively together			To make sure that individuals establish and maintain a sexual partnership			To coordinate behavior between people with equal say in a situation and keep things fair			To make sure that a group of people can work effectively toward a common goal			Giving or receiving unconditional support	Establishing and maintaining a sexual partnership	Coordinating behavior between people of different status, power, or responsibility	Forming and maintaining a group identity for a common goal: us versus them	Coordinating behavior between people with equal say in a situation and keeping things fair				1		1
2019-08-05 22:43:52	2019-08-05 23:20:48	IP Address	24.20.202.67	100	2216	True	2019-08-05 23:20:49	R_24ldHlK3o0fx1En					44.0196990966796875	-123.100799560546875	anonymous	EN	Yes	To make sure people have someone they can absolutely count on to promote their well-being			To make sure that people of different status can work effectively together			To make sure that individuals establish and maintain a sexual partnership			To coordinate behavior between people with equal say in a situation and keep things fair			To make sure that a group of people can work effectively toward a common goal			Giving or receiving unconditional support	Establishing and maintaining a sexual partnership	Coordinating behavior between people of different status, power, or responsibility	Forming and maintaining a group identity for a common goal: us versus them	Coordinating behavior between people with equal say in a situation and keeping things fair				1		1
2019-08-05 22:49:24	2019-08-05 23:22:53	IP Address	75.110.208.246	100	2008	True	2019-08-05 23:22:54	R_1NFhGx9X0LNHBEi					37.7931976318359375	-81.2061004638671875	anonymous	EN	Yes	To make sure people have someone they can absolutely count on to promote their well-being			To make sure that people of different status can work effectively together			To make sure that individuals establish and maintain a sexual partnership			To coordinate behavior between people with equal say in a situation and keep things fair			To make sure that a group of people can work effectively toward a common goal			Giving or receiving unconditional support	Establishing and maintaining a sexual partnership	Coordinating behavior between people of different status, power, or responsibility	Forming and maintaining a group identity for a common goal: us versus them	Coordinating behavior between people with equal say in a situation and keeping things fair				1		1
2019-08-05 22:35:10	2019-08-05 23:24:27	IP Address	68.6.170.115	100	2957	True	2019-08-05 23:24:28	R_2xQSgKJwGSqPBmU					32.5782928466796875	-117.11479949951171875	anonymous	EN	Yes	To make sure people have someone they can absolutely count on to promote their well-being			To make sure that people of different status can work effectively together			To make sure that individuals establish and maintain a sexual partnership			To coordinate behavior between people with equal say in a situation and keep things fair			To make sure that a group of people can work effectively toward a common goal			Giving or receiving unconditional support	Establishing and maintaining a sexual partnership	Coordinating behavior between people of different status, power, or responsibility	Forming and maintaining a group identity for a common goal: us versus them	Coordinating behavior between people with equal say in a situation and keeping things fair				1		1
2019-08-05 22:26:36	2019-08-05 23:24:48	IP Address	73.144.199.25	100	3491	True	2019-08-05 23:24:49	R_1jJqwdNbSw5YbxJ					42.270904541015625	-83.72679901123046875	anonymous	EN	Yes	To make sure people have someone they can absolutely count on to promote their well-being			To make sure that people of different status can work effectively together			To make sure that individuals establish and maintain a sexual partnership			To coordinate behavior between people with equal say in a situation and keep things fair			To make sure that a group of people can work effectively toward a common goal			Giving or receiving unconditional support	Establishing and maintaining a sexual partnership	Coordinating behavior between people of different status, power, or responsibility	Forming and maintaining a group identity for a common goal: us versus them	Coordinating behavior between people with equal say in a situation and keeping things fair				1		1
2019-08-05 22:51:40	2019-08-05 23:25:41	IP Address	75.22.124.233	100	2040	True	2019-08-05 23:25:42	R_3EcZPU1pYi8tZAP					39.94439697265625	-82.89029693603515625	anonymous	EN	Yes	To make sure people have someone they can absolutely count on to promote their well-being			To make sure that people of different status can work effectively together			To make sure that individuals establish and maintain a sexual partnership			To coordinate behavior between people with equal say in a situation and keep things fair			To make sure that a group of people can work effectively toward a common goal			Giving or receiving unconditional support	Establishing and maintaining a sexual partnership	Coordinating behavior between people of different status, power, or responsibility	Forming and maintaining a group identity for a common goal: us versus them	Coordinating behavior between people with equal say in a situation and keeping things fair				1		1
2019-08-05 23:11:46	2019-08-05 23:27:12	IP Address	47.158.157.160	100	925	True	2019-08-05 23:27:12	R_1IhOpjo441NnnLA					33.671905517578125	-116.30319976806640625	anonymous	EN	Yes	To make sure people have someone they can absolutely count on to promote their well-being			To make sure that people of different status can work effectively together			To make sure that individuals establish and maintain a sexual partnership			To coordinate behavior between people with equal say in a situation and keep things fair			To make sure that a group of people can work effectively toward a common goal			Giving or receiving unconditional support	Establishing and maintaining a sexual partnership	Coordinating behavior between people of different status, power, or responsibility	Forming and maintaining a group identity for a common goal: us versus them	Coordinating behavior between people with equal say in a situation and keeping things fair				1		1
2019-08-05 22:46:13	2019-08-05 23:27:13	IP Address	97.114.36.192	100	2459	True	2019-08-05 23:27:14	R_2YrzdPfDvl1At7h					35.2787933349609375	-91.35269927978515625	anonymous	EN	Yes	To make sure people have someone they can absolutely count on to promote their well-being			To make sure that people of different status can work effectively together			To make sure that individuals establish and maintain a sexual partnership			To coordinate behavior between people with equal say in a situation and keep things fair			To make sure that a group of people can work effectively toward a common goal			Giving or receiving unconditional support	Establishing and maintaining a sexual partnership	Coordinating behavior between people with equal say in a situation and keeping things fair	Forming and maintaining a group identity for a common goal: us versus them	Coordinating behavior between people of different status, power, or responsibility				1		1						1
2019-08-05 23:07:49	2019-08-05 23:28:08	IP Address	73.111.33.219	100	1218	True	2019-08-05 23:28:09	R_BE9BscnkGhhWCd3					41.597900390625	-87.59380340576171875	anonymous	EN	Yes	To make sure people have someone they can absolutely count on to promote their well-being			To make sure that people of different status can work effectively together			To make sure that individuals establish and maintain a sexual partnership			To coordinate behavior between people with equal say in a situation and keep things fair			To make sure that a group of people can work effectively toward a common goal			Giving or receiving unconditional support	Establishing and maintaining a sexual partnership	Coordinating behavior between people of different status, power, or responsibility	Forming and maintaining a group identity for a common goal: us versus them	Coordinating behavior between people with equal say in a situation and keeping things fair				1		1
2019-08-05 22:13:54	2019-08-05 23:29:18	IP Address	75.137.228.254	100	4523	True	2019-08-05 23:29:18	R_cPiZ0wwySC9XC9z					32.37359619140625	-86.18329620361328125	anonymous	EN	Yes	To make sure people have someone they can absolutely count on to promote their well-being			To make sure that people of different status can work effectively together			To make sure that individuals establish and maintain a sexual partnership			To coordinate behavior between people with equal say in a situation and keep things fair			To make sure that a group of people can work effectively toward a common goal			Giving or receiving unconditional support	Establishing and maintaining a sexual partnership	Coordinating behavior between people of different status, power, or responsibility	Forming and maintaining a group identity for a common goal: us versus them	Coordinating behavior between people with equal say in a situation and keeping things fair				1		1
2019-08-05 23:25:37	2019-08-05 23:29:23	IP Address	107.77.216.161	100	226	True	2019-08-05 23:29:24	R_3DiEMpD73INi2x5					25.8820037841796875	-80.22910308837890625	anonymous	EN	Yes	To make sure people have someone they can absolutely count on to promote their well-being			To make sure that people of the same status can work effectively together	To make sure that people sacrifice themselves for the good of the group	I understand.
2019-08-05 23:00:33	2019-08-05 23:29:46	IP Address	69.114.205.48	100	1752	True	2019-08-05 23:29:47	R_27OMeOPgMd4IP4C					40.282501220703125	-74.34239959716796875	anonymous	EN	Yes	To make sure people have someone they can absolutely count on to promote their well-being			To make sure that people of different status can work effectively together			To make sure that individuals establish and maintain a sexual partnership			To coordinate behavior between people with equal say in a situation and keep things fair			To make sure that a group of people can work effectively toward a common goal			Giving or receiving unconditional support	Establishing and maintaining a sexual partnership	Coordinating behavior between people of different status, power, or responsibility	Forming and maintaining a group identity for a common goal: us versus them	Coordinating behavior between people with equal say in a situation and keeping things fair				1		1
2019-08-05 22:49:43	2019-08-05 23:29:58	IP Address	75.169.190.89	100	2415	True	2019-08-05 23:29:59	R_2AGO9PndcLFOSx7					41.631103515625	-111.8489990234375	anonymous	EN	Yes	To make sure people have someone they can absolutely count on to promote their well-being			To make sure that people of different status can work effectively together			To make sure that individuals establish and maintain a sexual partnership			To coordinate behavior between people with equal say in a situation and keep things fair			To make sure that a group of people can work effectively toward a common goal			Giving or receiving unconditional support	Establishing and maintaining a sexual partnership	Coordinating behavior between people of different status, power, or responsibility	Forming and maintaining a group identity for a common goal: us versus them	Coordinating behavior between people with equal say in a situation and keeping things fair				1		1
2019-08-05 22:58:03	2019-08-05 23:30:23	IP Address	107.15.213.176	100	1939	True	2019-08-05 23:30:24	R_2y442uOFzDq9j3i					35.8047027587890625	-78.88809967041015625	anonymous	EN	Yes	To make sure people have someone they can absolutely count on to promote their well-being			To make sure that people of different status can work effectively together			To make sure that groups stay bonded together	To make sure that individuals establish and maintain a sexual partnership		To coordinate behavior between people with equal say in a situation and keep things fair			To make sure that a group of people can work effectively toward a common goal			Giving or receiving unconditional support	Establishing and maintaining a sexual partnership	Coordinating behavior between people of different status, power, or responsibility	Forming and maintaining a group identity for a common goal: us versus them	Coordinating behavior between people with equal say in a situation and keeping things fair				1		1
2019-08-05 22:54:24	2019-08-05 23:30:24	IP Address	166.182.82.133	100	2160	True	2019-08-05 23:30:25	R_1LS9NCSzC8ioOqh					35.4662017822265625	-97.5167999267578125	anonymous	EN	Yes	To make sure people have someone they can absolutely count on to promote their well-being			To make sure that people of different status can work effectively together			To make sure that individuals establish and maintain a sexual partnership			To coordinate behavior between people with equal say in a situation and keep things fair			To make sure that a group of people can work effectively toward a common goal			Giving or receiving unconditional support	Establishing and maintaining a sexual partnership	Coordinating behavior between people of different status, power, or responsibility	Forming and maintaining a group identity for a common goal: us versus them	Coordinating behavior between people with equal say in a situation and keeping things fair				1		1
2019-08-05 22:41:46	2019-08-05 23:30:30	IP Address	23.112.92.39	100	2923	True	2019-08-05 23:30:30	R_6SDJGtu8wPJ0TFD					38.9683074951171875	-95.269500732421875	anonymous	EN	Yes	To make sure people have someone they can absolutely count on to promote their well-being			To make sure that people of different status can work effectively together			To make sure that individuals establish and maintain a sexual partnership			To coordinate behavior between people with equal say in a situation and keep things fair			To make sure that a group of people can work effectively toward a common goal			Giving or receiving unconditional support	Establishing and maintaining a sexual partnership	Coordinating behavior between people of different status, power, or responsibility	Coordinating behavior between people with equal say in a situation and keeping things fair	Forming and maintaining a group identity for a common goal: us versus them				1		1
2019-08-05 22:46:56	2019-08-05 23:34:45	IP Address	72.169.81.71	100	2869	True	2019-08-05 23:34:46	R_3nPlMFdg8VCfwJC					37.751007080078125	-97.82199859619140625	anonymous	EN	Yes	To make sure people have someone they can absolutely count on to promote their well-being			To make sure that people of different status can work effectively together			To make sure that individuals establish and maintain a sexual partnership			To coordinate behavior between people with equal say in a situation and keep things fair			To make sure that a group of people can work effectively toward a common goal			Giving or receiving unconditional support	Establishing and maintaining a sexual partnership	Coordinating behavior between people of different status, power, or responsibility	Forming and maintaining a group identity for a common goal: us versus them	Coordinating behavior between people with equal say in a situation and keeping things fair				1		1
2019-08-05 22:15:45	2019-08-05 23:34:50	IP Address	96.253.93.24	100	4744	True	2019-08-05 23:34:51	R_wXgKpDCwCxulEWt					37.46380615234375	-77.39800262451171875	anonymous	EN	Yes	To make sure people have someone they can absolutely count on to promote their well-being			To make sure that people of different status can work effectively together			To make sure that individuals establish and maintain a sexual partnership			To coordinate behavior between people with equal say in a situation and keep things fair			To make sure that a group of people can work effectively toward a common goal			Giving or receiving unconditional support	Establishing and maintaining a sexual partnership	Coordinating behavior between people of different status, power, or responsibility	Forming and maintaining a group identity for a common goal: us versus them	Coordinating behavior between people with equal say in a situation and keeping things fair				1		1
2019-08-05 23:05:28	2019-08-05 23:35:59	IP Address	67.216.134.188	100	1830	True	2019-08-05 23:36:00	R_3FPemjMrcxJpnfn					32.10699462890625	-81.24990081787109375	anonymous	EN	Yes	To make sure people have someone they can absolutely count on to promote their well-being			To make sure that people of different status can work effectively together			To make sure that individuals establish and maintain a sexual partnership			To coordinate behavior between people with equal say in a situation and keep things fair			To make sure that a group of people can work effectively toward a common goal			Giving or receiving unconditional support	Establishing and maintaining a sexual partnership	Coordinating behavior between people of different status, power, or responsibility	Forming and maintaining a group identity for a common goal: us versus them	Coordinating behavior between people with equal say in a situation and keeping things fair				1		1
2019-08-05 22:54:11	2019-08-05 23:36:22	IP Address	174.220.9.224	100	2530	True	2019-08-05 23:36:22	R_pbM0yLGUzlQnOgh					42.697906494140625	-75.24379730224609375	anonymous	EN	Yes	To make sure people have someone they can absolutely count on to promote their well-being			To make sure that people of different status can work effectively together			To make sure that individuals establish and maintain a sexual partnership			To coordinate behavior between people with equal say in a situation and keep things fair			To make sure that a group of people can work effectively toward a common goal			Giving or receiving unconditional support	Establishing and maintaining a sexual partnership	Coordinating behavior between people of different status, power, or responsibility	Forming and maintaining a group identity for a common goal: us versus them	Coordinating behavior between people with equal say in a situation and keeping things fair				1		1
2019-08-05 23:08:40	2019-08-05 23:38:07	IP Address	68.190.132.247	100	1767	True	2019-08-05 23:38:08	R_2b1tNJyaas668yH					44.781402587890625	-91.486602783203125	anonymous	EN	Yes	To make sure people have someone they can absolutely count on to promote their well-being			To make sure that people of different status can work effectively together			To make sure that individuals establish and maintain a sexual partnership			To coordinate behavior between people with equal say in a situation and keep things fair			To make sure that a group of people can work effectively toward a common goal			Giving or receiving unconditional support	Establishing and maintaining a sexual partnership	Coordinating behavior between people of different status, power, or responsibility	Forming and maintaining a group identity for a common goal: us versus them	Coordinating behavior between people with equal say in a situation and keeping things fair				1		1
2019-08-05 22:46:46	2019-08-05 23:38:27	IP Address	76.164.66.103	100	3101	True	2019-08-05 23:38:28	R_29jgobhVAYCtY9o					31.3466033935546875	-94.8303985595703125	anonymous	EN	Yes	To make sure people have someone they can absolutely count on to promote their well-being			To make sure that people of different status can work effectively together			To make sure that individuals establish and maintain a sexual partnership			To coordinate behavior between people with equal say in a situation and keep things fair			To make sure that a group of people can work effectively toward a common goal			Giving or receiving unconditional support	Establishing and maintaining a sexual partnership	Coordinating behavior between people of different status, power, or responsibility	Forming and maintaining a group identity for a common goal: us versus them	Coordinating behavior between people with equal say in a situation and keeping things fair				1		1
2019-08-05 23:29:46	2019-08-05 23:38:47	IP Address	173.216.96.224	100	541	True	2019-08-05 23:38:48	R_1l5cMOVJ3NkiIA3					35.7825927734375	-91.63520050048828125	anonymous	EN	Yes	To make sure people have someone they can absolutely count on to promote their well-being			To make sure that people of different status can work effectively together			To make sure that individuals establish and maintain a sexual partnership			To make sure that people give unconditional support to others, no matter what	To coordinate behavior between functional equals and keep things fair		To make sure that a group of people can work effectively toward a common goal			Forming and maintaining a group identity for a common goal: us versus them	Establishing and maintaining a sexual partnership	Coordinating behavior between people of different status, power, or responsibility	Coordinating behavior between people with equal say in a situation and keeping things fair	Giving or receiving unconditional support					1	1
2019-08-05 22:11:46	2019-08-05 23:41:37	IP Address	73.110.45.30	100	5390	True	2019-08-05 23:41:38	R_10Z2fmQLRXbOBMj					42.2852935791015625	-87.9532012939453125	anonymous	EN	Yes	To make sure people have someone they can absolutely count on to promote their well-being			To make sure that people of different status can work effectively together			To make sure that individuals establish and maintain a sexual partnership			To coordinate behavior between people with equal say in a situation and keep things fair			To make sure that a group of people can work effectively toward a common goal			Giving or receiving unconditional support	Establishing and maintaining a sexual partnership	Coordinating behavior between people of different status, power, or responsibility	Forming and maintaining a group identity for a common goal: us versus them	Coordinating behavior between people with equal say in a situation and keeping things fair				1		1
2019-08-05 23:19:35	2019-08-05 23:42:42	IP Address	108.91.71.156	100	1386	True	2019-08-05 23:42:42	R_1CwI76BPDddolFE					37.8993988037109375	-122.1143951416015625	anonymous	EN	Yes	To make sure people have someone they can absolutely count on to promote their well-being			To make sure that people of different status can work effectively together			To make sure that individuals establish and maintain a sexual partnership			To coordinate behavior between people with equal say in a situation and keep things fair			To make sure that a group of people can work effectively toward a common goal			Giving or receiving unconditional support	Establishing and maintaining a sexual partnership	Coordinating behavior between people of different status, power, or responsibility	Forming and maintaining a group identity for a common goal: us versus them	Coordinating behavior between people with equal say in a situation and keeping things fair				1		1
2019-08-05 23:11:15	2019-08-05 23:43:48	IP Address	24.220.217.99	100	1952	True	2019-08-05 23:43:48	R_cBKPplHI0vNCVDb					45.463592529296875	-98.48290252685546875	anonymous	EN	Yes	To make sure people have someone they can absolutely count on to promote their well-being			To make sure that people of different status can work effectively together			To make sure that individuals establish and maintain a sexual partnership			To coordinate behavior between people with equal say in a situation and keep things fair			To make sure that a group of people can work effectively toward a common goal			Giving or receiving unconditional support	Establishing and maintaining a sexual partnership	Coordinating behavior between people of different status, power, or responsibility	Forming and maintaining a group identity for a common goal: us versus them	Coordinating behavior between people with equal say in a situation and keeping things fair				1		1
2019-08-05 22:10:54	2019-08-05 23:45:41	IP Address	73.32.235.239	100	5686	True	2019-08-05 23:45:42	R_2YnW4UFsn22fjxj					29.7223052978515625	-95.62850189208984375	anonymous	EN	Yes	To make sure people have someone they can absolutely count on to promote their well-being			To make sure that people of different status can work effectively together			To make sure that individuals establish and maintain a sexual partnership			To coordinate behavior between people with equal say in a situation and keep things fair			To make sure that a group of people can work effectively toward a common goal			Giving or receiving unconditional support	Establishing and maintaining a sexual partnership	Coordinating behavior between people of different status, power, or responsibility	Forming and maintaining a group identity for a common goal: us versus them	Coordinating behavior between people with equal say in a situation and keeping things fair				1		1
2019-08-05 22:42:04	2019-08-05 23:47:50	IP Address	70.178.39.136	100	3945	True	2019-08-05 23:47:51	R_3enlUYBlhcYJtVn					35.3430938720703125	-94.37149810791015625	anonymous	EN	Yes	To make sure people have someone they can absolutely count on to promote their well-being			To make sure that people of different status can work effectively together			To make sure that individuals establish and maintain a sexual partnership			To coordinate behavior between people with equal say in a situation and keep things fair			To make sure that a group of people can work effectively toward a common goal			Giving or receiving unconditional support	Establishing and maintaining a sexual partnership	Coordinating behavior between people of different status, power, or responsibility	Forming and maintaining a group identity for a common goal: us versus them	Coordinating behavior between people with equal say in a situation and keeping things fair				1		1
2019-08-05 22:51:16	2019-08-05 23:48:12	IP Address	47.35.67.157	100	3416	True	2019-08-05 23:48:13	R_2sZMLbwAnsu8vMu					45.608001708984375	-84.48670196533203125	anonymous	EN	Yes	To make sure people have someone they can absolutely count on to promote their well-being			To make sure that people of different status can work effectively together			To make sure that individuals establish and maintain a sexual partnership			To coordinate behavior between people with equal say in a situation and keep things fair			To make sure that a group of people can work effectively toward a common goal			Giving or receiving unconditional support	Establishing and maintaining a sexual partnership	Coordinating behavior between people of different status, power, or responsibility	Forming and maintaining a group identity for a common goal: us versus them	Coordinating behavior between people with equal say in a situation and keeping things fair				1		1
2019-08-05 23:22:31	2019-08-05 23:50:43	IP Address	47.13.143.116	100	1692	True	2019-08-05 23:50:44	R_XuO0cjIqD42Neq5					33.166900634765625	-87.50640106201171875	anonymous	EN	Yes	To make sure people have someone they can absolutely count on to promote their well-being			To make sure that people of different status can work effectively together			To make sure that individuals establish and maintain a sexual partnership			To coordinate behavior between people with equal say in a situation and keep things fair			To make sure that a group of people can work effectively toward a common goal			Giving or receiving unconditional support	Establishing and maintaining a sexual partnership	Coordinating behavior between people of different status, power, or responsibility	Forming and maintaining a group identity for a common goal: us versus them	Coordinating behavior between people with equal say in a situation and keeping things fair				1		1
2019-08-05 22:36:29	2019-08-05 23:51:05	IP Address	76.177.81.96	100	4475	True	2019-08-05 23:51:05	R_1FLkzcJTwlT5W95					38.199005126953125	-83.443603515625	anonymous	EN	Yes	To make sure people have someone they can absolutely count on to promote their well-being			To make sure that people of different status can work effectively together			To make sure that individuals establish and maintain a sexual partnership			To coordinate behavior between people with equal say in a situation and keep things fair			To make sure that a group of people can work effectively toward a common goal			Giving or receiving unconditional support	Establishing and maintaining a sexual partnership	Coordinating behavior between people of different status, power, or responsibility	Forming and maintaining a group identity for a common goal: us versus them	Coordinating behavior between people with equal say in a situation and keeping things fair				1		1
2019-08-05 22:48:20	2019-08-05 23:51:08	IP Address	73.146.102.79	100	3767	True	2019-08-05 23:51:10	R_1f76salpCaseoXK					39.504302978515625	-85.78749847412109375	anonymous	EN	Yes	To make sure people have someone they can absolutely count on to promote their well-being			To make sure that people of different status can work effectively together			To make sure that individuals establish and maintain a sexual partnership			To make sure that groups survive power imbalances in times of need	To coordinate behavior between functional equals and keep things fair		To make sure that a group of people can work effectively toward a common goal			Giving or receiving unconditional support	Establishing and maintaining a sexual partnership	Coordinating behavior between people of different status, power, or responsibility	Forming and maintaining a group identity for a common goal: us versus them	Coordinating behavior between people with equal say in a situation and keeping things fair				1		1
2019-08-05 22:14:15	2019-08-05 23:53:58	IP Address	75.164.42.185	100	5983	True	2019-08-05 23:53:59	R_3hgyHh90r0fB4rF					45.36419677734375	-122.6443023681640625	anonymous	EN	Yes	To make sure people have someone they can absolutely count on to promote their well-being			To make sure that people of different status can work effectively together			To make sure that individuals establish and maintain a sexual partnership			To coordinate behavior between people with equal say in a situation and keep things fair			To make sure that a group of people can work effectively toward a common goal			Giving or receiving unconditional support	Establishing and maintaining a sexual partnership	Coordinating behavior between people of different status, power, or responsibility	Forming and maintaining a group identity for a common goal: us versus them	Coordinating behavior between people with equal say in a situation and keeping things fair				1		1
2019-08-05 23:55:50	2019-08-05 23:56:39	IP Address	131.148.15.199	100	48	True	2019-08-05 23:56:40	R_DGEefHuEBgdTSWB					28.57879638671875	-81.43959808349609375	anonymous	EN	Yes	To make sure people have someone they can absolutely count on to promote their well-being			To make sure that people of the same status can work effectively together	To make sure that people of different status can work effectively together		To make sure that people experience physical pleasure	To make sure that groups stay bonded together	I understand.
2019-08-05 23:35:11	2019-08-05 23:57:11	IP Address	71.214.138.62	100	1320	True	2019-08-05 23:57:12	R_1eXloKzDAO03G6E					28.7115020751953125	-81.51349639892578125	anonymous	EN	Yes	To make sure people have someone they can absolutely count on to promote their well-being			To make sure that people of different status can work effectively together			To make sure that individuals establish and maintain a sexual partnership			To coordinate behavior between people with equal say in a situation and keep things fair			To make sure that a group of people can work effectively toward a common goal			Giving or receiving unconditional support	Establishing and maintaining a sexual partnership	Coordinating behavior between people of different status, power, or responsibility	Forming and maintaining a group identity for a common goal: us versus them	Coordinating behavior between people with equal say in a situation and keeping things fair				1		1
2019-08-05 23:24:23	2019-08-05 23:57:27	IP Address	100.38.35.236	100	1984	True	2019-08-05 23:57:28	R_3GfCVeK8bcULPfq					41.28399658203125	-73.893096923828125	anonymous	EN	Yes	To make sure people have someone they can absolutely count on to promote their well-being			To make sure that people of different status can work effectively together			To make sure that individuals establish and maintain a sexual partnership			To coordinate behavior between people with equal say in a situation and keep things fair			To make sure that a group of people can work effectively toward a common goal			Giving or receiving unconditional support	Establishing and maintaining a sexual partnership	Coordinating behavior between people of different status, power, or responsibility	Forming and maintaining a group identity for a common goal: us versus them	Coordinating behavior between people with equal say in a situation and keeping things fair				1		1
2019-08-05 22:49:37	2019-08-05 23:58:25	IP Address	68.63.26.11	100	4127	True	2019-08-05 23:58:26	R_3GfAgaV8yEtOmXH					30.3339996337890625	-84.2870025634765625	anonymous	EN	Yes	To make sure people have someone they can absolutely count on to promote their well-being			To make sure that people of the same status can work effectively together	To make sure that people of different status can work effectively together		To make sure that individuals establish and maintain a sexual partnership			To coordinate behavior between people with equal say in a situation and keep things fair			To make sure that a group of people can work effectively toward a common goal			Giving or receiving unconditional support	Establishing and maintaining a sexual partnership	Coordinating behavior between people of different status, power, or responsibility	Forming and maintaining a group identity for a common goal: us versus them	Coordinating behavior between people with equal say in a situation and keeping things fair				1		1
2019-08-05 23:20:16	2019-08-06 00:00:45	IP Address	68.43.25.147	100	2428	True	2019-08-06 00:00:45	R_54KEXq92sOJBajT					42.2519073486328125	-83.14890289306640625	anonymous	EN	Yes	To make sure people have someone they can absolutely count on to promote their well-being			To make sure that people of different status can work effectively together			To make sure that individuals establish and maintain a sexual partnership			To coordinate behavior between people with equal say in a situation and keep things fair			To make sure that a group of people can work effectively toward a common goal			Giving or receiving unconditional support	Establishing and maintaining a sexual partnership	Coordinating behavior between people of different status, power, or responsibility	Forming and maintaining a group identity for a common goal: us versus them	Coordinating behavior between people with equal say in a situation and keeping things fair				1		1
2019-08-05 23:36:21	2019-08-06 00:00:51	IP Address	68.117.206.168	100	1470	True	2019-08-06 00:00:52	R_3BLybeLv08tZA9X					30.5417938232421875	-89.69100189208984375	anonymous	EN	Yes	To make sure people have someone they can absolutely count on to promote their well-being			To make sure that people of different status can work effectively together			To make sure that individuals establish and maintain a sexual partnership			To coordinate behavior between people with equal say in a situation and keep things fair			To make sure that a group of people can work effectively toward a common goal			Giving or receiving unconditional support	Establishing and maintaining a sexual partnership	Coordinating behavior between people of different status, power, or responsibility	Forming and maintaining a group identity for a common goal: us versus them	Coordinating behavior between people with equal say in a situation and keeping things fair				1		1
2019-08-05 22:13:05	2019-08-06 00:00:53	IP Address	70.15.145.31	100	6468	True	2019-08-06 00:00:54	R_09FrouIO4XHWDu1					40.1750030517578125	-76.18170166015625	anonymous	EN	Yes	To make sure people have someone they can absolutely count on to promote their well-being			To make sure that people of different status can work effectively together			To make sure that individuals establish and maintain a sexual partnership			To coordinate behavior between people with equal say in a situation and keep things fair			To make sure that a group of people can work effectively toward a common goal			Giving or receiving unconditional support	Establishing and maintaining a sexual partnership	Coordinating behavior between people of different status, power, or responsibility	Forming and maintaining a group identity for a common goal: us versus them	Coordinating behavior between people with equal say in a situation and keeping things fair				1		1
2019-08-05 23:07:08	2019-08-06 00:03:21	IP Address	47.186.35.4	100	3373	True	2019-08-06 00:03:22	R_2VvU9thbk1V35bx					33.0225067138671875	-96.72899627685546875	anonymous	EN	Yes	To make sure people have someone they can absolutely count on to promote their well-being			To make sure that people of different status can work effectively together			To make sure that individuals establish and maintain a sexual partnership			To coordinate behavior between people with equal say in a situation and keep things fair			To make sure that a group of people can work effectively toward a common goal			Giving or receiving unconditional support	Establishing and maintaining a sexual partnership	Coordinating behavior between people of different status, power, or responsibility	Forming and maintaining a group identity for a common goal: us versus them	Coordinating behavior between people with equal say in a situation and keeping things fair				1		1
2019-08-05 23:50:08	2019-08-06 00:04:29	IP Address	71.135.7.251	100	860	True	2019-08-06 00:04:29	R_3HLeRr9G506R3b9					35.717803955078125	-78.84279632568359375	anonymous	EN	Yes	To make sure people have someone they can absolutely count on to promote their well-being			To make sure that people of different status can work effectively together			To make sure that individuals establish and maintain a sexual partnership			To coordinate behavior between people with equal say in a situation and keep things fair			To make sure that a group of people can work effectively toward a common goal			Giving or receiving unconditional support	Establishing and maintaining a sexual partnership	Coordinating behavior between people of different status, power, or responsibility	Forming and maintaining a group identity for a common goal: us versus them	Coordinating behavior between people with equal say in a situation and keeping things fair				1		1
2019-08-05 23:25:53	2019-08-06 00:04:46	IP Address	174.106.205.8	100	2333	True	2019-08-06 00:04:47	R_1Lb60upOxBdcW7d					34.6992950439453125	-77.2079010009765625	anonymous	EN	Yes	To make sure people have someone they can absolutely count on to promote their well-being			To make sure that people of different status can work effectively together			To make sure that groups stay bonded together	To make sure that individuals establish and maintain a sexual partnership		To coordinate behavior between people with equal say in a situation and keep things fair			To make sure that a group of people can work effectively toward a common goal			Giving or receiving unconditional support	Establishing and maintaining a sexual partnership	Coordinating behavior between people of different status, power, or responsibility	Forming and maintaining a group identity for a common goal: us versus them	Coordinating behavior between people with equal say in a situation and keeping things fair				1		1
2019-08-05 23:15:37	2019-08-06 00:09:20	IP Address	104.11.61.83	100	3223	True	2019-08-06 00:09:21	R_1jwZRNToRjluma5					37.95770263671875	-122.0756988525390625	anonymous	EN	Yes	To make sure people have someone they can absolutely count on to promote their well-being			To make sure that people of different status can work effectively together			To make sure that individuals establish and maintain a sexual partnership			To coordinate behavior between people with equal say in a situation and keep things fair			To make sure that a group of people can work effectively toward a common goal			Giving or receiving unconditional support	Establishing and maintaining a sexual partnership	Coordinating behavior between people of different status, power, or responsibility	Forming and maintaining a group identity for a common goal: us versus them	Coordinating behavior between people with equal say in a situation and keeping things fair				1		1
2019-08-05 23:50:19	2019-08-06 00:10:43	IP Address	108.195.180.216	100	1223	True	2019-08-06 00:10:44	R_0HQV7smytmw6Whb					30.4131927490234375	-87.3137969970703125	anonymous	EN	Yes	To make sure people have someone they can absolutely count on to promote their well-being			To make sure that people of different status can work effectively together			To make sure that individuals establish and maintain a sexual partnership			To coordinate behavior between people with equal say in a situation and keep things fair			To make sure that a group of people can work effectively toward a common goal			Giving or receiving unconditional support	Establishing and maintaining a sexual partnership	Coordinating behavior between people of different status, power, or responsibility	Forming and maintaining a group identity for a common goal: us versus them	Coordinating behavior between people with equal say in a situation and keeping things fair				1		1
2019-08-05 23:10:46	2019-08-06 00:11:03	IP Address	73.203.131.195	100	3616	True	2019-08-06 00:11:04	R_30cttICOvk6FORs					35.055999755859375	-89.85980224609375	anonymous	EN	Yes	To make sure people have someone they can absolutely count on to promote their well-being			To make sure that people of different status can work effectively together			To make sure that individuals establish and maintain a sexual partnership			To coordinate behavior between people with equal say in a situation and keep things fair			To make sure that a group of people can work effectively toward a common goal			Giving or receiving unconditional support	Establishing and maintaining a sexual partnership	Coordinating behavior between people of different status, power, or responsibility	Forming and maintaining a group identity for a common goal: us versus them	Coordinating behavior between people with equal say in a situation and keeping things fair				1		1
2019-08-05 23:50:07	2019-08-06 00:15:14	IP Address	209.30.116.152	100	1506	True	2019-08-06 00:15:15	R_2WD5LkXY84CmkVD					36.105194091796875	-86.6591033935546875	anonymous	EN	Yes	To make sure people have someone they can absolutely count on to promote their well-being			To make sure that people of different status can work effectively together			To make sure that individuals establish and maintain a sexual partnership			To coordinate behavior between people with equal say in a situation and keep things fair			To make sure that a group of people can work effectively toward a common goal			Giving or receiving unconditional support	Establishing and maintaining a sexual partnership	Coordinating behavior between people of different status, power, or responsibility	Forming and maintaining a group identity for a common goal: us versus them	Coordinating behavior between people with equal say in a situation and keeping things fair				1		1
2019-08-05 23:46:46	2019-08-06 00:16:09	IP Address	74.71.232.111	100	1762	True	2019-08-06 00:16:09	R_10VQXoxCpBZC4PK					40.8000030517578125	-73.9763031005859375	anonymous	EN	Yes	To make sure people have someone they can absolutely count on to promote their well-being			To make sure that people of different status can work effectively together			To make sure that individuals establish and maintain a sexual partnership			To coordinate behavior between people with equal say in a situation and keep things fair			To make sure that a group of people can work effectively toward a common goal			Giving or receiving unconditional support	Establishing and maintaining a sexual partnership	Coordinating behavior between people of different status, power, or responsibility	Forming and maintaining a group identity for a common goal: us versus them	Coordinating behavior between people with equal say in a situation and keeping things fair				1		1
2019-08-05 23:48:02	2019-08-06 00:17:00	IP Address	64.188.186.5	100	1738	True	2019-08-06 00:17:01	R_2RU1uqYTV47y6pH					40.3957061767578125	-120.6461029052734375	anonymous	EN	Yes	To make sure people have someone they can absolutely count on to promote their well-being			To make sure that people of different status can work effectively together			To make sure that individuals establish and maintain a sexual partnership			To coordinate behavior between people with equal say in a situation and keep things fair			To make sure that a group of people can work effectively toward a common goal			Giving or receiving unconditional support	Establishing and maintaining a sexual partnership	Coordinating behavior between people of different status, power, or responsibility	Forming and maintaining a group identity for a common goal: us versus them	Coordinating behavior between people with equal say in a situation and keeping things fair				1		1
2019-08-05 23:57:52	2019-08-06 00:18:13	IP Address	104.48.177.194	100	1220	True	2019-08-06 00:18:14	R_28NIihAYdr6w2ua					29.62969970703125	-95.438201904296875	anonymous	EN	Yes	To make sure people have someone they can absolutely count on to promote their well-being			To make sure that people of different status can work effectively together			To make sure that individuals establish and maintain a sexual partnership			To coordinate behavior between people with equal say in a situation and keep things fair			To make sure that a group of people can work effectively toward a common goal			Giving or receiving unconditional support	Establishing and maintaining a sexual partnership	Coordinating behavior between people of different status, power, or responsibility	Forming and maintaining a group identity for a common goal: us versus them	Coordinating behavior between people with equal say in a situation and keeping things fair				1		1
2019-08-05 23:05:50	2019-08-06 00:18:18	IP Address	97.122.247.187	100	4348	True	2019-08-06 00:18:19	R_1NleJsI7PJZOKod					39.738800048828125	-104.9868011474609375	anonymous	EN	Yes	To make sure people have someone they can absolutely count on to promote their well-being			To make sure that people of different status can work effectively together			To make sure that individuals establish and maintain a sexual partnership			To coordinate behavior between people with equal say in a situation and keep things fair			To make sure that a group of people can work effectively toward a common goal			Giving or receiving unconditional support	Establishing and maintaining a sexual partnership	Coordinating behavior between people of different status, power, or responsibility	Forming and maintaining a group identity for a common goal: us versus them	Coordinating behavior between people with equal say in a situation and keeping things fair				1		1
2019-08-06 00:04:29	2019-08-06 00:18:52	IP Address	68.55.239.196	100	862	True	2019-08-06 00:18:52	R_1DFQa0zv6eLxUxR					42.6562957763671875	-83.12310028076171875	anonymous	EN	Yes	To make sure people have someone they can absolutely count on to promote their well-being			To make sure that people of different status can work effectively together			To make sure that individuals establish and maintain a sexual partnership			To coordinate behavior between people with equal say in a situation and keep things fair			To make sure that a group of people can work effectively toward a common goal			Giving or receiving unconditional support	Establishing and maintaining a sexual partnership	Coordinating behavior between people of different status, power, or responsibility	Forming and maintaining a group identity for a common goal: us versus them	Coordinating behavior between people with equal say in a situation and keeping things fair				1		1
2019-08-06 00:01:16	2019-08-06 00:20:41	IP Address	97.113.178.204	100	1164	True	2019-08-06 00:20:41	R_PBrOzxGNZlA6S5z					47.717803955078125	-122.299896240234375	anonymous	EN	Yes	To make sure people have someone they can absolutely count on to promote their well-being			To make sure that people of different status can work effectively together			To make sure that individuals establish and maintain a sexual partnership			To coordinate behavior between people with equal say in a situation and keep things fair			To make sure that a group of people can work effectively toward a common goal			Giving or receiving unconditional support	Establishing and maintaining a sexual partnership	Coordinating behavior between people of different status, power, or responsibility	Forming and maintaining a group identity for a common goal: us versus them	Coordinating behavior between people with equal say in a situation and keeping things fair				1		1
2019-08-05 23:57:12	2019-08-06 00:22:15	IP Address	96.79.32.169	100	1502	True	2019-08-06 00:22:15	R_307e6DkFlKZOTtx					42.072998046875	-88.01909637451171875	anonymous	EN	Yes	To make sure people have someone they can absolutely count on to promote their well-being			To make sure that people of different status can work effectively together			To make sure that individuals establish and maintain a sexual partnership			To coordinate behavior between people with equal say in a situation and keep things fair			To make sure that a group of people can work effectively toward a common goal			Giving or receiving unconditional support	Establishing and maintaining a sexual partnership	Coordinating behavior between people of different status, power, or responsibility	Forming and maintaining a group identity for a common goal: us versus them	Coordinating behavior between people with equal say in a situation and keeping things fair				1		1
2019-08-05 23:33:45	2019-08-06 00:22:25	IP Address	75.139.203.198	100	2920	True	2019-08-06 00:22:26	R_2YaXdkHwMqC6nin					42.181304931640625	-123.02410125732421875	anonymous	EN	Yes	To make sure people have someone they can absolutely count on to promote their well-being			To make sure that people of different status can work effectively together			To make sure that groups stay bonded together	To make sure that individuals establish and maintain a sexual partnership		To coordinate behavior between people with equal say in a situation and keep things fair			To make sure that a group of people can work effectively toward a common goal			Giving or receiving unconditional support	Establishing and maintaining a sexual partnership	Coordinating behavior between people of different status, power, or responsibility	Forming and maintaining a group identity for a common goal: us versus them	Coordinating behavior between people with equal say in a situation and keeping things fair				1		1
2019-08-05 23:50:38	2019-08-06 00:24:23	IP Address	76.232.180.86	100	2025	True	2019-08-06 00:24:24	R_8c9kojFzb7Dc37P					38.2400970458984375	-122.039703369140625	anonymous	EN	Yes	To make sure people have someone they can absolutely count on to promote their well-being			To make sure that people of different status can work effectively together			To make sure that individuals establish and maintain a sexual partnership			To coordinate behavior between people with equal say in a situation and keep things fair			To make sure that a group of people can work effectively toward a common goal			Giving or receiving unconditional support	Establishing and maintaining a sexual partnership	Coordinating behavior between people of different status, power, or responsibility	Forming and maintaining a group identity for a common goal: us versus them	Coordinating behavior between people with equal say in a situation and keeping things fair				1		1
2019-08-05 23:52:21	2019-08-06 00:26:30	IP Address	69.133.33.254	100	2048	True	2019-08-06 00:26:31	R_3MEiMs16WtNSyOB					39.6244049072265625	-84.37640380859375	anonymous	EN	Yes	To make sure people have someone they can absolutely count on to promote their well-being			To make sure that people of different status can work effectively together			To make sure that individuals establish and maintain a sexual partnership			To coordinate behavior between people with equal say in a situation and keep things fair			To make sure that a group of people can work effectively toward a common goal			Giving or receiving unconditional support	Establishing and maintaining a sexual partnership	Coordinating behavior between people of different status, power, or responsibility	Forming and maintaining a group identity for a common goal: us versus them	Coordinating behavior between people with equal say in a situation and keeping things fair				1		1
2019-08-05 23:59:48	2019-08-06 00:29:56	IP Address	45.46.66.71	100	1807	True	2019-08-06 00:29:57	R_3iHXyVd1ejjV4M7					42.5370941162109375	-74.9029998779296875	anonymous	EN	Yes	To make sure people don't defect from group projects	To make sure people have someone they can absolutely count on to promote their well-being		To make sure that people of different status can work effectively together			To make sure that individuals establish and maintain a sexual partnership			To coordinate behavior between people with equal say in a situation and keep things fair			To make sure that a group of people can work effectively toward a common goal			Giving or receiving unconditional support	Establishing and maintaining a sexual partnership	Coordinating behavior between people of different status, power, or responsibility	Forming and maintaining a group identity for a common goal: us versus them	Coordinating behavior between people with equal say in a situation and keeping things fair				1		1
2019-08-06 00:03:38	2019-08-06 00:30:12	IP Address	69.255.202.198	100	1594	True	2019-08-06 00:30:13	R_1pyWrbbpwgGyKu6					39.3296051025390625	-76.734100341796875	anonymous	EN	Yes	To make sure people have someone they can absolutely count on to promote their well-being			To make sure that people of different status can work effectively together			To make sure that individuals establish and maintain a sexual partnership			To coordinate behavior between people with equal say in a situation and keep things fair			To make sure that a group of people can work effectively toward a common goal			Giving or receiving unconditional support	Establishing and maintaining a sexual partnership	Coordinating behavior between people of different status, power, or responsibility	Forming and maintaining a group identity for a common goal: us versus them	Coordinating behavior between people with equal say in a situation and keeping things fair				1		1
2019-08-05 23:55:08	2019-08-06 00:37:34	IP Address	107.10.240.248	100	2545	True	2019-08-06 00:37:35	R_pcLrQKjwCHgK9PP					41.4459075927734375	-81.42120361328125	anonymous	EN	Yes	To make sure people have someone they can absolutely count on to promote their well-being			To make sure that people of different status can work effectively together			To make sure that individuals establish and maintain a sexual partnership			To coordinate behavior between people with equal say in a situation and keep things fair			To make sure that a group of people can work effectively toward a common goal			Giving or receiving unconditional support	Establishing and maintaining a sexual partnership	Coordinating behavior between people of different status, power, or responsibility	Forming and maintaining a group identity for a common goal: us versus them	Coordinating behavior between people with equal say in a situation and keeping things fair				1		1
2019-08-06 00:18:03	2019-08-06 00:41:32	IP Address	47.185.134.31	100	1409	True	2019-08-06 00:41:34	R_3PsL4NIopYNkC4E					33.039093017578125	-97.0764007568359375	anonymous	EN	Yes	To make sure people have someone they can absolutely count on to promote their well-being			To make sure that people of different status can work effectively together			To make sure that individuals establish and maintain a sexual partnership			To coordinate behavior between people with equal say in a situation and keep things fair			To make sure that a group of people can work effectively toward a common goal			Giving or receiving unconditional support	Establishing and maintaining a sexual partnership	Coordinating behavior between people of different status, power, or responsibility	Forming and maintaining a group identity for a common goal: us versus them	Coordinating behavior between people with equal say in a situation and keeping things fair				1		1
2019-08-06 00:03:46	2019-08-06 00:49:26	IP Address	24.12.18.167	100	2740	True	2019-08-06 00:49:26	R_1DqzaE90ZYvXivc					41.7467041015625	-87.720703125	anonymous	EN	Yes	To make sure people have someone they can absolutely count on to promote their well-being			To make sure that people of different status can work effectively together			To make sure that individuals establish and maintain a sexual partnership			To coordinate behavior between people with equal say in a situation and keep things fair			To make sure that a group of people can work effectively toward a common goal			Giving or receiving unconditional support	Establishing and maintaining a sexual partnership	Coordinating behavior between people of different status, power, or responsibility	Forming and maintaining a group identity for a common goal: us versus them	Coordinating behavior between people with equal say in a situation and keeping things fair				1		1
2019-08-06 00:32:43	2019-08-06 00:52:59	IP Address	69.21.113.188	100	1216	True	2019-08-06 00:53:00	R_3rGwFLCFTm0FvLB					43.102996826171875	-89.50730133056640625	anonymous	EN	Yes	To make sure people have someone they can absolutely count on to promote their well-being			To make sure that people of different status can work effectively together			To make sure that individuals establish and maintain a sexual partnership			To coordinate behavior between people with equal say in a situation and keep things fair			To make sure that a group of people can work effectively toward a common goal			Giving or receiving unconditional support	Establishing and maintaining a sexual partnership	Coordinating behavior between people of different status, power, or responsibility	Forming and maintaining a group identity for a common goal: us versus them	Coordinating behavior between people with equal say in a situation and keeping things fair				1		1
2019-08-06 00:20:30	2019-08-06 00:55:08	IP Address	67.250.121.184	100	2078	True	2019-08-06 00:55:08	R_3HTbBPsQT4Euo1f					41.7017059326171875	-73.90779876708984375	anonymous	EN	Yes	To make sure people have someone they can absolutely count on to promote their well-being			To make sure that people of different status can work effectively together			To make sure that individuals establish and maintain a sexual partnership			To coordinate behavior between people with equal say in a situation and keep things fair			To make sure that a group of people can work effectively toward a common goal			Giving or receiving unconditional support	Establishing and maintaining a sexual partnership	Coordinating behavior between people of different status, power, or responsibility	Forming and maintaining a group identity for a common goal: us versus them	Coordinating behavior between people with equal say in a situation and keeping things fair				1		1
2019-08-06 00:16:13	2019-08-06 00:55:46	IP Address	108.14.194.221	100	2372	True	2019-08-06 00:55:46	R_2wmoTozRv7NAo2U					40.6461944580078125	-73.955902099609375	anonymous	EN	Yes	To make sure people have someone they can absolutely count on to promote their well-being			To make sure that people of different status can work effectively together			To make sure that individuals establish and maintain a sexual partnership			To coordinate behavior between people with equal say in a situation and keep things fair			To make sure that a group of people can work effectively toward a common goal			Giving or receiving unconditional support	Establishing and maintaining a sexual partnership	Coordinating behavior between people of different status, power, or responsibility	Forming and maintaining a group identity for a common goal: us versus them	Coordinating behavior between people with equal say in a situation and keeping things fair				1		1
2019-08-05 23:41:59	2019-08-06 00:56:29	IP Address	73.109.35.214	100	4469	True	2019-08-06 00:56:30	R_3fNzfgFPcp8kFHe					47.077301025390625	-122.3921051025390625	anonymous	EN	Yes	To make sure people have someone they can absolutely count on to promote their well-being			To make sure that people of the same status can work effectively together	To make sure that people of different status can work effectively together		To make sure that individuals establish and maintain a sexual partnership			To coordinate behavior between people with equal say in a situation and keep things fair			To make sure that a group of people can work effectively toward a common goal			Coordinating behavior between people of different status, power, or responsibility	Establishing and maintaining a sexual partnership	Coordinating behavior between people with equal say in a situation and keeping things fair	Forming and maintaining a group identity for a common goal: us versus them	Giving or receiving unconditional support			1			1						1
2019-08-06 00:36:28	2019-08-06 00:58:12	IP Address	98.177.229.64	100	1304	True	2019-08-06 00:58:14	R_10rrKQCBetm57sO					33.2487030029296875	-111.63430023193359375	anonymous	EN	Yes	To make sure people have someone they can absolutely count on to promote their well-being			To make sure that people of different status can work effectively together			To make sure that individuals establish and maintain a sexual partnership			To coordinate behavior between people with equal say in a situation and keep things fair			To make sure that a group of people can work effectively toward a common goal			Giving or receiving unconditional support	Establishing and maintaining a sexual partnership	Coordinating behavior between people of different status, power, or responsibility	Forming and maintaining a group identity for a common goal: us versus them	Coordinating behavior between people with equal say in a situation and keeping things fair				1		1
2019-08-06 00:02:55	2019-08-06 01:00:12	IP Address	72.230.109.188	100	3437	True	2019-08-06 01:00:13	R_8bRKQHaQAJUk40h					43.1226043701171875	-76.1284027099609375	anonymous	EN	Yes	To make sure people have someone they can absolutely count on to promote their well-being			To make sure that people of different status can work effectively together			To make sure that groups stay bonded together	To make sure that individuals establish and maintain a sexual partnership		To coordinate behavior between people with equal say in a situation and keep things fair			To make sure that a group of people can work effectively toward a common goal			Giving or receiving unconditional support	Establishing and maintaining a sexual partnership	Coordinating behavior between people of different status, power, or responsibility	Forming and maintaining a group identity for a common goal: us versus them	Coordinating behavior between people with equal say in a situation and keeping things fair				1		1
2019-08-05 23:56:50	2019-08-06 01:09:09	IP Address	155.186.129.22	100	4338	True	2019-08-06 01:09:09	R_1j6NPSh1yvAaEGS					33.5637054443359375	-84.2111968994140625	anonymous	EN	Yes	To make sure people have someone they can absolutely count on to promote their well-being			To make sure that people of different status can work effectively together			To make sure that individuals establish and maintain a sexual partnership			To coordinate behavior between people with equal say in a situation and keep things fair			To make sure that a group of people can work effectively toward a common goal			Giving or receiving unconditional support	Establishing and maintaining a sexual partnership	Coordinating behavior between people of different status, power, or responsibility	Forming and maintaining a group identity for a common goal: us versus them	Coordinating behavior between people with equal say in a situation and keeping things fair				1		1
2019-08-06 01:02:51	2019-08-06 01:12:05	IP Address	184.97.138.159	100	554	True	2019-08-06 01:12:06	R_qCQEr9sLS4yvHRT					41.235504150390625	-96.16880035400390625	anonymous	EN	Yes	To make sure people have someone they can absolutely count on to promote their well-being			To make sure that people of different status can work effectively together			To make sure that individuals establish and maintain a sexual partnership			To coordinate behavior between people with equal say in a situation and keep things fair			To make sure that a group of people can work effectively toward a common goal			Coordinating behavior between people with equal say in a situation and keeping things fair	Establishing and maintaining a sexual partnership	Coordinating behavior between people of different status, power, or responsibility	Forming and maintaining a group identity for a common goal: us versus them	Giving or receiving unconditional support		1				1
2019-08-06 00:46:10	2019-08-06 01:13:51	IP Address	136.53.92.24	100	1661	True	2019-08-06 01:13:52	R_A5QRFK3ehXjfJW9					34.6233978271484375	-86.4629974365234375	anonymous	EN	Yes	To make sure people have someone they can absolutely count on to promote their well-being			To make sure that people of different status can work effectively together			To make sure that individuals establish and maintain a sexual partnership			To coordinate behavior between people with equal say in a situation and keep things fair			To make sure that a group of people can work effectively toward a common goal			Giving or receiving unconditional support	Establishing and maintaining a sexual partnership	Coordinating behavior between people of different status, power, or responsibility	Forming and maintaining a group identity for a common goal: us versus them	Coordinating behavior between people with equal say in a situation and keeping things fair				1		1
2019-08-06 00:40:28	2019-08-06 01:18:56	IP Address	67.160.153.219	100	2308	True	2019-08-06 01:18:57	R_3sAIsERoZcHkEpf					44.94659423828125	-123.010498046875	anonymous	EN	Yes	To make sure people have someone they can absolutely count on to promote their well-being			To make sure that people of different status can work effectively together			To make sure that individuals establish and maintain a sexual partnership			To coordinate behavior between people with equal say in a situation and keep things fair			To make sure that a group of people can work effectively toward a common goal			Giving or receiving unconditional support	Establishing and maintaining a sexual partnership	Coordinating behavior between people of different status, power, or responsibility	Forming and maintaining a group identity for a common goal: us versus them	Coordinating behavior between people with equal say in a situation and keeping things fair				1		1
2019-08-06 01:04:07	2019-08-06 01:28:38	IP Address	76.94.78.112	100	1470	True	2019-08-06 01:28:39	R_3KrM59gQRiuTbf3					34.076202392578125	-118.3029022216796875	anonymous	EN	Yes	To make sure people have someone they can absolutely count on to promote their well-being			To make sure that people of different status can work effectively together			To make sure that groups stay bonded together	To make sure that individuals establish and maintain a sexual partnership		To coordinate behavior between people with equal say in a situation and keep things fair			To make sure that a group of people can work effectively toward a common goal			Giving or receiving unconditional support	Establishing and maintaining a sexual partnership	Coordinating behavior between people of different status, power, or responsibility	Forming and maintaining a group identity for a common goal: us versus them	Coordinating behavior between people with equal say in a situation and keeping things fair				1		1
2019-08-06 00:48:32	2019-08-06 01:29:27	IP Address	107.77.253.6	100	2455	True	2019-08-06 01:29:28	R_3dGNRenB0HMo9Nj					33.5225982666015625	-86.8032989501953125	anonymous	EN	Yes	To make sure people have someone they can absolutely count on to promote their well-being			To make sure that people of different status can work effectively together			To make sure that individuals establish and maintain a sexual partnership			To coordinate behavior between people with equal say in a situation and keep things fair			To make sure that individual people preserve their individuality	To make sure that a group of people can work effectively toward a common goal		Giving or receiving unconditional support	Establishing and maintaining a sexual partnership	Forming and maintaining a group identity for a common goal: us versus them	Coordinating behavior between people of different status, power, or responsibility	Coordinating behavior between people with equal say in a situation and keeping things fair				1		1
2019-08-06 01:18:02	2019-08-06 01:41:42	IP Address	73.45.97.25	100	1420	True	2019-08-06 01:41:43	R_UxBwqLp6aeLNCQ9					41.9409027099609375	-87.6531982421875	anonymous	EN	Yes	To make sure people have someone they can absolutely count on to promote their well-being			To make sure that people of different status can work effectively together			To make sure that individuals establish and maintain a sexual partnership			To coordinate behavior between people with equal say in a situation and keep things fair			To make sure that a group of people can work effectively toward a common goal			Giving or receiving unconditional support	Establishing and maintaining a sexual partnership	Coordinating behavior between people of different status, power, or responsibility	Forming and maintaining a group identity for a common goal: us versus them	Coordinating behavior between people with equal say in a situation and keeping things fair				1		1
2019-08-06 00:47:55	2019-08-06 01:44:07	IP Address	65.206.31.98	100	3372	True	2019-08-06 01:44:08	R_2tJ4ssPGSFyP0yM					40.8153076171875	-73.90720367431640625	anonymous	EN	Yes	To make sure people have someone they can absolutely count on to promote their well-being			To make sure that people of different status can work effectively together			To make sure that individuals establish and maintain a sexual partnership			To coordinate behavior between people with equal say in a situation and keep things fair			To make sure that a group of people can work effectively toward a common goal			Giving or receiving unconditional support	Establishing and maintaining a sexual partnership	Coordinating behavior between people of different status, power, or responsibility	Forming and maintaining a group identity for a common goal: us versus them	Coordinating behavior between people with equal say in a situation and keeping things fair				1		1
2019-08-06 01:20:39	2019-08-06 01:44:22	IP Address	67.48.142.239	100	1422	True	2019-08-06 01:44:23	R_3pg2ZZY1qTUJTWz					26.2823028564453125	-98.18250274658203125	anonymous	EN	Yes	To make sure people have someone they can absolutely count on to promote their well-being			To make sure that people of different status can work effectively together			To make sure that individuals establish and maintain a sexual partnership			To coordinate behavior between people with equal say in a situation and keep things fair			To make sure that a group of people can work effectively toward a common goal			Giving or receiving unconditional support	Establishing and maintaining a sexual partnership	Coordinating behavior between people of different status, power, or responsibility	Forming and maintaining a group identity for a common goal: us versus them	Coordinating behavior between people with equal say in a situation and keeping things fair				1		1
2019-08-06 01:02:26	2019-08-06 01:54:42	IP Address	70.119.22.38	100	3136	True	2019-08-06 01:54:43	R_ZfPvqovrUe99Rv3					32.76910400390625	-96.6053009033203125	anonymous	EN	Yes	To make sure people have someone they can absolutely count on to promote their well-being			To make sure that people of different status can work effectively together			To make sure that individuals establish and maintain a sexual partnership			To coordinate behavior between people with equal say in a situation and keep things fair			To make sure that a group of people can work effectively toward a common goal			Giving or receiving unconditional support	Establishing and maintaining a sexual partnership	Coordinating behavior between people of different status, power, or responsibility	Forming and maintaining a group identity for a common goal: us versus them	Coordinating behavior between people with equal say in a situation and keeping things fair				1		1
2019-08-06 01:32:52	2019-08-06 02:01:33	IP Address	70.180.129.107	100	1721	True	2019-08-06 02:01:34	R_REt2v8EvJ1QELRL					36.172393798828125	-115.0677032470703125	anonymous	EN	Yes	To make sure people have someone they can absolutely count on to promote their well-being			To make sure that people of different status can work effectively together			To make sure that individuals establish and maintain a sexual partnership			To coordinate behavior between people with equal say in a situation and keep things fair			To make sure that a group of people can work effectively toward a common goal			Giving or receiving unconditional support	Establishing and maintaining a sexual partnership	Coordinating behavior between people of different status, power, or responsibility	Forming and maintaining a group identity for a common goal: us versus them	Coordinating behavior between people with equal say in a situation and keeping things fair				1		1
2019-08-06 01:40:23	2019-08-06 02:04:45	IP Address	108.208.206.161	100	1462	True	2019-08-06 02:04:47	R_32LQVTHsCdxP3fR					33.8206024169921875	-118.03399658203125	anonymous	EN	Yes	To make sure people have someone they can absolutely count on to promote their well-being			To make sure that people of the same status can work effectively together	To make sure that people of different status can work effectively together		To make sure that individuals establish and maintain a sexual partnership			To coordinate behavior between people with equal say in a situation and keep things fair			To make sure that a group of people can work effectively toward a common goal			Giving or receiving unconditional support	Establishing and maintaining a sexual partnership	Coordinating behavior between people of different status, power, or responsibility	Forming and maintaining a group identity for a common goal: us versus them	Coordinating behavior between people with equal say in a situation and keeping things fair				1		1
2019-08-06 01:04:08	2019-08-06 02:09:44	IP Address	172.88.6.4	100	3935	True	2019-08-06 02:09:45	R_3QDDtBmlx5r0ciN					33.9575958251953125	-118.266998291015625	anonymous	EN	Yes	To make sure people have someone they can absolutely count on to promote their well-being			To make sure that people of different status can work effectively together			To make sure that individuals establish and maintain a sexual partnership			To coordinate behavior between people with equal say in a situation and keep things fair			To make sure that a group of people can work effectively toward a common goal			Giving or receiving unconditional support	Establishing and maintaining a sexual partnership	Coordinating behavior between people of different status, power, or responsibility	Forming and maintaining a group identity for a common goal: us versus them	Coordinating behavior between people with equal say in a situation and keeping things fair				1		1
2019-08-06 01:12:57	2019-08-06 02:16:02	IP Address	68.255.59.184	100	3784	True	2019-08-06 02:16:03	R_2pLy1V7xrQDyOEv					32.39739990234375	-93.80519866943359375	anonymous	EN	Yes	To make sure people have someone they can absolutely count on to promote their well-being			To make sure that people of different status can work effectively together			To make sure that individuals establish and maintain a sexual partnership			To coordinate behavior between people with equal say in a situation and keep things fair			To make sure that a group of people can work effectively toward a common goal			Giving or receiving unconditional support	Establishing and maintaining a sexual partnership	Coordinating behavior between people of different status, power, or responsibility	Forming and maintaining a group identity for a common goal: us versus them	Coordinating behavior between people with equal say in a situation and keeping things fair				1		1
2019-08-06 02:12:09	2019-08-06 02:29:53	IP Address	98.248.104.87	100	1063	True	2019-08-06 02:29:54	R_4VJgPUEwlvaoUGl					37.250701904296875	-121.83599853515625	anonymous	EN	Yes	To make sure people have someone they can absolutely count on to promote their well-being			To make sure that people of different status can work effectively together			To make sure that individuals establish and maintain a sexual partnership			To coordinate behavior between people with equal say in a situation and keep things fair			To make sure that a group of people can work effectively toward a common goal			Giving or receiving unconditional support	Establishing and maintaining a sexual partnership	Coordinating behavior between people of different status, power, or responsibility	Forming and maintaining a group identity for a common goal: us versus them	Coordinating behavior between people with equal say in a situation and keeping things fair				1		1
2019-08-06 02:01:09	2019-08-06 02:30:38	IP Address	174.237.18.91	100	1768	True	2019-08-06 02:30:39	R_2YLiC2Nv4XMjf77					37.751007080078125	-97.82199859619140625	anonymous	EN	Yes	To make sure people have someone they can absolutely count on to promote their well-being			To make sure that people of different status can work effectively together			To make sure that individuals establish and maintain a sexual partnership			To coordinate behavior between people with equal say in a situation and keep things fair			To make sure that a group of people can work effectively toward a common goal			Giving or receiving unconditional support	Establishing and maintaining a sexual partnership	Coordinating behavior between people of different status, power, or responsibility	Forming and maintaining a group identity for a common goal: us versus them	Coordinating behavior between people with equal say in a situation and keeping things fair				1		1
2019-08-06 02:19:03	2019-08-06 02:43:23	IP Address	184.21.245.158	100	1459	True	2019-08-06 02:43:24	R_2wpEMqz46xtJZPc					47.5731048583984375	-122.7046051025390625	anonymous	EN	Yes	To make sure people have someone they can absolutely count on to promote their well-being			To make sure that people of different status can work effectively together			To make sure that groups stay bonded together	To make sure that individuals establish and maintain a sexual partnership		To coordinate behavior between people with equal say in a situation and keep things fair			To make sure that a group of people can work effectively toward a common goal			Giving or receiving unconditional support	Establishing and maintaining a sexual partnership	Coordinating behavior between people of different status, power, or responsibility	Forming and maintaining a group identity for a common goal: us versus them	Coordinating behavior between people with equal say in a situation and keeping things fair				1		1
2019-08-06 01:47:39	2019-08-06 02:52:39	IP Address	107.15.194.128	100	3899	True	2019-08-06 02:52:39	R_1ieUTCyfju8kz9g					35.7606964111328125	-78.7794036865234375	anonymous	EN	Yes	To make sure people have someone they can absolutely count on to promote their well-being			To make sure that people of different status can work effectively together			To make sure that individuals establish and maintain a sexual partnership			To coordinate behavior between people with equal say in a situation and keep things fair			To make sure that a group of people can work effectively toward a common goal			Giving or receiving unconditional support	Establishing and maintaining a sexual partnership	Coordinating behavior between people of different status, power, or responsibility	Forming and maintaining a group identity for a common goal: us versus them	Coordinating behavior between people with equal say in a situation and keeping things fair				1		1
2019-08-06 02:56:15	2019-08-06 03:10:09	IP Address	24.152.215.121	100	833	True	2019-08-06 03:10:11	R_DdwY5mRQIShXnLH					41.220794677734375	-75.77359771728515625	anonymous	EN	Yes	To make sure people have someone they can absolutely count on to promote their well-being			To make sure that people of different status can work effectively together			To make sure that individuals establish and maintain a sexual partnership			To coordinate behavior between people with equal say in a situation and keep things fair			To make sure that a group of people can work effectively toward a common goal			Giving or receiving unconditional support	Establishing and maintaining a sexual partnership	Coordinating behavior between people of different status, power, or responsibility	Forming and maintaining a group identity for a common goal: us versus them	Coordinating behavior between people with equal say in a situation and keeping things fair				1		1
2019-08-06 02:24:18	2019-08-06 03:25:26	IP Address	73.176.20.51	100	3667	True	2019-08-06 03:25:26	R_tJuvaLyUsXJHgVX					41.690399169921875	-87.61569976806640625	anonymous	EN	Yes	To make sure people have someone they can absolutely count on to promote their well-being			To make sure that people of different status can work effectively together			To make sure that individuals establish and maintain a sexual partnership			To coordinate behavior between people with equal say in a situation and keep things fair			To make sure that a group of people can work effectively toward a common goal			Giving or receiving unconditional support	Establishing and maintaining a sexual partnership	Coordinating behavior between people of different status, power, or responsibility	Forming and maintaining a group identity for a common goal: us versus them	Coordinating behavior between people with equal say in a situation and keeping things fair				1		1
2019-08-06 03:36:55	2019-08-06 04:01:18	IP Address	68.0.178.91	100	1462	True	2019-08-06 04:01:19	R_2tJoMcc9Cx2Chp8					33.636199951171875	-112.09079742431640625	anonymous	EN	Yes	To make sure people have someone they can absolutely count on to promote their well-being			To make sure that people of different status can work effectively together			To make sure that individuals establish and maintain a sexual partnership			To coordinate behavior between people with equal say in a situation and keep things fair			To make sure that a group of people can work effectively toward a common goal			Giving or receiving unconditional support	Establishing and maintaining a sexual partnership	Coordinating behavior between people of different status, power, or responsibility	Forming and maintaining a group identity for a common goal: us versus them	Coordinating behavior between people with equal say in a situation and keeping things fair				1		1
2019-08-06 03:40:33	2019-08-06 04:10:35	IP Address	72.70.102.106	100	1802	True	2019-08-06 04:10:36	R_2sRuhXKkEahOYPR					42.5334014892578125	-70.965301513671875	anonymous	EN	Yes	To make sure people have someone they can absolutely count on to promote their well-being			To make sure that people of different status can work effectively together			To make sure that individuals establish and maintain a sexual partnership			To coordinate behavior between people with equal say in a situation and keep things fair			To make sure that a group of people can work effectively toward a common goal			Giving or receiving unconditional support	Establishing and maintaining a sexual partnership	Coordinating behavior between people of different status, power, or responsibility	Forming and maintaining a group identity for a common goal: us versus them	Coordinating behavior between people with equal say in a situation and keeping things fair				1		1
2019-08-06 04:19:46	2019-08-06 04:35:12	IP Address	69.244.160.152	100	925	True	2019-08-06 04:35:13	R_ZgXE2feRrPEx489					42.6428985595703125	-83.3545989990234375	anonymous	EN	Yes	To make sure people have someone they can absolutely count on to promote their well-being			To make sure that people of different status can work effectively together			To make sure that individuals establish and maintain a sexual partnership			To coordinate behavior between people with equal say in a situation and keep things fair			To make sure that a group of people can work effectively toward a common goal			Giving or receiving unconditional support	Establishing and maintaining a sexual partnership	Coordinating behavior between people of different status, power, or responsibility	Forming and maintaining a group identity for a common goal: us versus them	Coordinating behavior between people with equal say in a situation and keeping things fair				1		1
2019-08-06 04:22:07	2019-08-06 04:41:51	IP Address	107.145.138.83	100	1184	True	2019-08-06 04:41:52	R_4I0WsH96NpcuKbf					28.276397705078125	-80.65679931640625	anonymous	EN	Yes	To make sure people have someone they can absolutely count on to promote their well-being			To make sure that people of different status can work effectively together			To make sure that individuals establish and maintain a sexual partnership			To coordinate behavior between people with equal say in a situation and keep things fair			To make sure that a group of people can work effectively toward a common goal			Giving or receiving unconditional support	Establishing and maintaining a sexual partnership	Coordinating behavior between people of different status, power, or responsibility	Forming and maintaining a group identity for a common goal: us versus them	Coordinating behavior between people with equal say in a situation and keeping things fair				1		1
2019-08-06 03:23:56	2019-08-06 04:56:33	IP Address	108.56.1.202	100	5556	True	2019-08-06 04:56:34	R_eguElH4hwB6YSWt					38.8842010498046875	-76.99410247802734375	anonymous	EN	Yes	To make sure people have someone they can absolutely count on to promote their well-being			To make sure that people of different status can work effectively together			To make sure that individuals establish and maintain a sexual partnership			To coordinate behavior between people with equal say in a situation and keep things fair			To make sure that a group of people can work effectively toward a common goal			Giving or receiving unconditional support	Establishing and maintaining a sexual partnership	Coordinating behavior between people of different status, power, or responsibility	Forming and maintaining a group identity for a common goal: us versus them	Coordinating behavior between people with equal say in a situation and keeping things fair				1		1
2019-08-06 04:13:44	2019-08-06 04:58:37	IP Address	71.223.112.105	100	2692	True	2019-08-06 04:58:39	R_2teYEwjqE1zLNyD					33.412200927734375	-112.0287017822265625	anonymous	EN	Yes	To make sure people have someone they can absolutely count on to promote their well-being			To make sure that people of different status can work effectively together			To make sure that individuals establish and maintain a sexual partnership			To coordinate behavior between people with equal say in a situation and keep things fair			To make sure that a group of people can work effectively toward a common goal			Giving or receiving unconditional support	Establishing and maintaining a sexual partnership	Coordinating behavior between people of different status, power, or responsibility	Forming and maintaining a group identity for a common goal: us versus them	Coordinating behavior between people with equal say in a situation and keeping things fair				1		1
2019-08-06 04:28:05	2019-08-06 05:01:20	IP Address	67.1.238.161	100	1994	True	2019-08-06 05:01:20	R_6r0ToiMBgv7EuS5					32.2698974609375	-110.98529815673828125	anonymous	EN	Yes	To make sure people have someone they can absolutely count on to promote their well-being			To make sure that people of different status can work effectively together			To make sure that individuals establish and maintain a sexual partnership			To coordinate behavior between people with equal say in a situation and keep things fair			To make sure that a group of people can work effectively toward a common goal			Giving or receiving unconditional support	Establishing and maintaining a sexual partnership	Coordinating behavior between people of different status, power, or responsibility	Forming and maintaining a group identity for a common goal: us versus them	Coordinating behavior between people with equal say in a situation and keeping things fair				1		1
2019-08-06 04:50:32	2019-08-06 05:17:28	IP Address	73.112.68.40	100	1616	True	2019-08-06 05:17:29	R_R8DnwjKvUeFP5HH					40.51629638671875	-74.26959991455078125	anonymous	EN	Yes	To make sure people have someone they can absolutely count on to promote their well-being			To make sure that people of different status can work effectively together			To make sure that individuals establish and maintain a sexual partnership			To coordinate behavior between people with equal say in a situation and keep things fair			To make sure that a group of people can work effectively toward a common goal			Giving or receiving unconditional support	Establishing and maintaining a sexual partnership	Coordinating behavior between people of different status, power, or responsibility	Forming and maintaining a group identity for a common goal: us versus them	Coordinating behavior between people with equal say in a situation and keeping things fair				1		1
2019-08-06 05:11:12	2019-08-06 05:34:37	IP Address	97.95.51.4	100	1404	True	2019-08-06 05:34:38	R_zTIg4jKjmxOs7BL					44.024200439453125	-88.18270111083984375	anonymous	EN	Yes	To make sure people have someone they can absolutely count on to promote their well-being			To make sure that people of different status can work effectively together			To make sure that individuals establish and maintain a sexual partnership			To coordinate behavior between people with equal say in a situation and keep things fair			To make sure that a group of people can work effectively toward a common goal			Giving or receiving unconditional support	Establishing and maintaining a sexual partnership	Coordinating behavior between people of different status, power, or responsibility	Forming and maintaining a group identity for a common goal: us versus them	Coordinating behavior between people with equal say in a situation and keeping things fair				1		1
2019-08-06 05:22:29	2019-08-06 05:49:53	IP Address	75.133.27.85	100	1644	True	2019-08-06 05:49:55	R_10BrNn02olTPtvl					44.446502685546875	-83.36190032958984375	anonymous	EN	Yes	To make sure people have someone they can absolutely count on to promote their well-being			To make sure that people of different status can work effectively together			To make sure that individuals establish and maintain a sexual partnership			To coordinate behavior between people with equal say in a situation and keep things fair			To make sure that a group of people can work effectively toward a common goal			Giving or receiving unconditional support	Establishing and maintaining a sexual partnership	Coordinating behavior between people of different status, power, or responsibility	Forming and maintaining a group identity for a common goal: us versus them	Coordinating behavior between people with equal say in a situation and keeping things fair				1		1
2019-08-06 05:12:19	2019-08-06 05:52:53	IP Address	100.4.82.11	100	2433	True	2019-08-06 05:52:54	R_WdJZK05I6P7w4bn					36.7322998046875	-76.0363006591796875	anonymous	EN	Yes	To make sure people have someone they can absolutely count on to promote their well-being			To make sure that people of different status can work effectively together			To make sure that groups stay bonded together	To make sure that individuals establish and maintain a sexual partnership		To coordinate behavior between people with equal say in a situation and keep things fair			To make sure that a group of people can work effectively toward a common goal			Giving or receiving unconditional support	Establishing and maintaining a sexual partnership	Coordinating behavior between people of different status, power, or responsibility	Forming and maintaining a group identity for a common goal: us versus them	Coordinating behavior between people with equal say in a situation and keeping things fair				1		1
2019-08-06 05:07:33	2019-08-06 05:53:42	IP Address	98.19.147.145	100	2769	True	2019-08-06 05:53:44	R_1jEftTz0ibsJETQ					34.24969482421875	-84.48940277099609375	anonymous	EN	Yes	To make sure people have someone they can absolutely count on to promote their well-being			To make sure that people of different status can work effectively together			To make sure that individuals establish and maintain a sexual partnership			To coordinate behavior between people with equal say in a situation and keep things fair			To make sure that a group of people can work effectively toward a common goal			Giving or receiving unconditional support	Establishing and maintaining a sexual partnership	Coordinating behavior between people of different status, power, or responsibility	Forming and maintaining a group identity for a common goal: us versus them	Coordinating behavior between people with equal say in a situation and keeping things fair				1		1
2019-08-06 05:57:17	2019-08-06 06:05:24	IP Address	71.201.237.118	100	487	True	2019-08-06 06:05:25	R_1n8i2a81XFIbXMe					41.42529296875	-87.35649871826171875	anonymous	EN	Yes	To make sure people have someone they can absolutely count on to promote their well-being			To make sure that people of different status can work effectively together			To make sure that individuals establish and maintain a sexual partnership			To coordinate behavior between people with equal say in a situation and keep things fair			To make sure that a group of people can work effectively toward a common goal			Giving or receiving unconditional support	Establishing and maintaining a sexual partnership	Coordinating behavior between people of different status, power, or responsibility	Coordinating behavior between people with equal say in a situation and keeping things fair	Forming and maintaining a group identity for a common goal: us versus them				1		1
2019-08-06 05:57:55	2019-08-06 06:07:47	IP Address	72.202.205.99	100	592	True	2019-08-06 06:07:48	R_263xLQUojzr3oK9					35.456298828125	-94.329803466796875	anonymous	EN	Yes	To make sure people have someone they can absolutely count on to promote their well-being			To make sure that people of different status can work effectively together			To make sure that individuals establish and maintain a sexual partnership			To coordinate behavior between people with equal say in a situation and keep things fair			To make sure that a group of people can work effectively toward a common goal			Giving or receiving unconditional support	Establishing and maintaining a sexual partnership	Coordinating behavior between people of different status, power, or responsibility	Forming and maintaining a group identity for a common goal: us versus them	Coordinating behavior between people with equal say in a situation and keeping things fair				1		1
2019-08-06 05:57:56	2019-08-06 06:13:39	IP Address	97.82.193.163	100	943	True	2019-08-06 06:13:40	R_2Sk6xkzOKeZte7c					35.59710693359375	-82.5565032958984375	anonymous	EN	Yes	To make sure people have someone they can absolutely count on to promote their well-being			To make sure that people of different status can work effectively together			To make sure that individuals establish and maintain a sexual partnership			To coordinate behavior between people with equal say in a situation and keep things fair			To make sure that a group of people can work effectively toward a common goal			Giving or receiving unconditional support	Establishing and maintaining a sexual partnership	Coordinating behavior between people of different status, power, or responsibility	Forming and maintaining a group identity for a common goal: us versus them	Coordinating behavior between people with equal say in a situation and keeping things fair				1		1
2019-08-06 05:40:26	2019-08-06 06:13:43	IP Address	99.130.248.158	100	1996	True	2019-08-06 06:13:44	R_9SjtnfDCR9ltv5D					38.408905029296875	-122.7339019775390625	anonymous	EN	Yes	To make sure people have someone they can absolutely count on to promote their well-being			To make sure that people of different status can work effectively together			To make sure that individuals establish and maintain a sexual partnership			To coordinate behavior between people with equal say in a situation and keep things fair			To make sure that a group of people can work effectively toward a common goal			Giving or receiving unconditional support	Establishing and maintaining a sexual partnership	Coordinating behavior between people of different status, power, or responsibility	Forming and maintaining a group identity for a common goal: us versus them	Coordinating behavior between people with equal say in a situation and keeping things fair				1		1
2019-08-06 05:59:06	2019-08-06 06:15:26	IP Address	97.93.33.105	100	979	True	2019-08-06 06:15:27	R_1gOYMSwGEMma5j1					34.0915069580078125	-118.13069915771484375	anonymous	EN	Yes	To make sure people have someone they can absolutely count on to promote their well-being			To make sure that people of different status can work effectively together			To make sure that individuals establish and maintain a sexual partnership			To coordinate behavior between people with equal say in a situation and keep things fair			To make sure that a group of people can work effectively toward a common goal			Giving or receiving unconditional support	Establishing and maintaining a sexual partnership	Coordinating behavior between people of different status, power, or responsibility	Forming and maintaining a group identity for a common goal: us versus them	Coordinating behavior between people with equal say in a situation and keeping things fair				1		1
2019-08-06 05:54:42	2019-08-06 06:15:57	IP Address	67.172.186.218	100	1274	True	2019-08-06 06:15:58	R_2ZBkHTwCLUZTHSD					38.5879058837890625	-121.405303955078125	anonymous	EN	Yes	To make sure people have someone they can absolutely count on to promote their well-being			To make sure that people of different status can work effectively together			To make sure that individuals establish and maintain a sexual partnership			To coordinate behavior between people with equal say in a situation and keep things fair			To make sure that a group of people can work effectively toward a common goal			Giving or receiving unconditional support	Establishing and maintaining a sexual partnership	Coordinating behavior between people of different status, power, or responsibility	Coordinating behavior between people with equal say in a situation and keeping things fair	Forming and maintaining a group identity for a common goal: us versus them				1		1
2019-08-06 05:59:43	2019-08-06 06:16:01	IP Address	68.195.153.22	100	978	True	2019-08-06 06:16:02	R_2zMGlyxXNuhSmHx					40.901092529296875	-73.90529632568359375	anonymous	EN	Yes	To make sure people have someone they can absolutely count on to promote their well-being			To make sure that people of different status can work effectively together			To make sure that individuals establish and maintain a sexual partnership			To coordinate behavior between people with equal say in a situation and keep things fair			To make sure that a group of people can work effectively toward a common goal			Giving or receiving unconditional support	Establishing and maintaining a sexual partnership	Coordinating behavior between people of different status, power, or responsibility	Forming and maintaining a group identity for a common goal: us versus them	Coordinating behavior between people with equal say in a situation and keeping things fair				1		1
2019-08-06 06:06:27	2019-08-06 06:20:15	IP Address	76.174.155.42	100	827	True	2019-08-06 06:20:15	R_bkIvkJTi2ykLHDX					34.1927947998046875	-118.4886016845703125	anonymous	EN	Yes	To make sure people have someone they can absolutely count on to promote their well-being			To make sure that people of different status can work effectively together			To make sure that individuals establish and maintain a sexual partnership			To coordinate behavior between people with equal say in a situation and keep things fair			To make sure that a group of people can work effectively toward a common goal			Giving or receiving unconditional support	Establishing and maintaining a sexual partnership	Coordinating behavior between people of different status, power, or responsibility	Forming and maintaining a group identity for a common goal: us versus them	Coordinating behavior between people with equal say in a situation and keeping things fair				1		1
2019-08-06 05:58:39	2019-08-06 06:21:29	IP Address	73.90.205.81	100	1370	True	2019-08-06 06:21:31	R_1giGBmXQKCcEFAi					36.7985992431640625	-119.7617034912109375	anonymous	EN	Yes	To make sure people have someone they can absolutely count on to promote their well-being			To make sure that people of different status can work effectively together			To make sure that individuals establish and maintain a sexual partnership			To coordinate behavior between people with equal say in a situation and keep things fair			To make sure that a group of people can work effectively toward a common goal			Coordinating behavior between people with equal say in a situation and keeping things fair	Establishing and maintaining a sexual partnership	Coordinating behavior between people of different status, power, or responsibility	Forming and maintaining a group identity for a common goal: us versus them	Giving or receiving unconditional support		1				1
2019-08-06 05:55:39	2019-08-06 06:21:57	IP Address	75.129.244.177	100	1577	True	2019-08-06 06:21:58	R_30wauxMZ4wn8P1m					38.62640380859375	-88.94809722900390625	anonymous	EN	Yes	To make sure people have someone they can absolutely count on to promote their well-being			To make sure that people of different status can work effectively together			To make sure that individuals establish and maintain a sexual partnership			To coordinate behavior between people with equal say in a situation and keep things fair			To make sure that a group of people can work effectively toward a common goal			Giving or receiving unconditional support	Establishing and maintaining a sexual partnership	Coordinating behavior between people of different status, power, or responsibility	Forming and maintaining a group identity for a common goal: us versus them	Coordinating behavior between people with equal say in a situation and keeping things fair				1		1
2019-08-06 05:57:52	2019-08-06 06:22:00	IP Address	98.178.142.254	100	1448	True	2019-08-06 06:22:01	R_3ESBFN1A2kmBBcA					36.28619384765625	-95.82270050048828125	anonymous	EN	Yes	To make sure people have someone they can absolutely count on to promote their well-being			To make sure that people of different status can work effectively together			To make sure that individuals establish and maintain a sexual partnership			To coordinate behavior between people with equal say in a situation and keep things fair			To make sure that a group of people can work effectively toward a common goal			Giving or receiving unconditional support	Establishing and maintaining a sexual partnership	Coordinating behavior between people of different status, power, or responsibility	Forming and maintaining a group identity for a common goal: us versus them	Coordinating behavior between people with equal say in a situation and keeping things fair				1		1
2019-08-06 05:58:46	2019-08-06 06:22:11	IP Address	47.136.238.159	100	1404	True	2019-08-06 06:22:12	R_1CEchKb3LJagSQr					34.12139892578125	-117.31719970703125	anonymous	EN	Yes	To make sure people have someone they can absolutely count on to promote their well-being			To make sure that people of different status can work effectively together			To make sure that individuals establish and maintain a sexual partnership			To coordinate behavior between people with equal say in a situation and keep things fair			To make sure that a group of people can work effectively toward a common goal			Giving or receiving unconditional support	Establishing and maintaining a sexual partnership	Coordinating behavior between people of different status, power, or responsibility	Forming and maintaining a group identity for a common goal: us versus them	Coordinating behavior between people with equal say in a situation and keeping things fair				1		1
2019-08-06 05:58:52	2019-08-06 06:23:19	IP Address	24.91.93.33	100	1466	True	2019-08-06 06:23:20	R_BKuVALQ8wFxmpA5					42.6013031005859375	-72.62359619140625	anonymous	EN	Yes	To make sure people have someone they can absolutely count on to promote their well-being			To make sure that people of different status can work effectively together			To make sure that individuals establish and maintain a sexual partnership			To coordinate behavior between people with equal say in a situation and keep things fair			To make sure that a group of people can work effectively toward a common goal			Giving or receiving unconditional support	Establishing and maintaining a sexual partnership	Coordinating behavior between people of different status, power, or responsibility	Forming and maintaining a group identity for a common goal: us versus them	Coordinating behavior between people with equal say in a situation and keeping things fair				1		1
2019-08-06 05:44:30	2019-08-06 06:23:21	IP Address	24.236.231.251	100	2331	True	2019-08-06 06:23:22	R_3JeFww2AupUSyhi					43.0352020263671875	-83.52480316162109375	anonymous	EN	Yes	To make sure people have someone they can absolutely count on to promote their well-being			To make sure that people of different status can work effectively together			To make sure that individuals establish and maintain a sexual partnership			To coordinate behavior between people with equal say in a situation and keep things fair			To make sure that a group of people can work effectively toward a common goal			Giving or receiving unconditional support	Establishing and maintaining a sexual partnership	Coordinating behavior between people of different status, power, or responsibility	Forming and maintaining a group identity for a common goal: us versus them	Coordinating behavior between people with equal say in a situation and keeping things fair				1		1
2019-08-06 05:58:21	2019-08-06 06:23:29	IP Address	68.119.9.31	100	1507	True	2019-08-06 06:23:29	R_3IQp860edavMFRE					46.0471038818359375	-118.4093017578125	anonymous	EN	Yes	To make sure people have someone they can absolutely count on to promote their well-being			To make sure that people of different status can work effectively together			To make sure that individuals establish and maintain a sexual partnership			To coordinate behavior between people with equal say in a situation and keep things fair			To make sure that a group of people can work effectively toward a common goal			Giving or receiving unconditional support	Establishing and maintaining a sexual partnership	Coordinating behavior between people of different status, power, or responsibility	Forming and maintaining a group identity for a common goal: us versus them	Coordinating behavior between people with equal say in a situation and keeping things fair				1		1
2019-08-06 06:11:58	2019-08-06 06:24:19	IP Address	12.47.153.218	100	740	True	2019-08-06 06:24:20	R_3Gw6zKM4gq4lL9X					32.9720001220703125	-96.7913970947265625	anonymous	EN	Yes	To make sure people have someone they can absolutely count on to promote their well-being			To make sure that people of different status can work effectively together			To make sure that individuals establish and maintain a sexual partnership			To coordinate behavior between people with equal say in a situation and keep things fair			To make sure that a group of people can work effectively toward a common goal			Giving or receiving unconditional support	Establishing and maintaining a sexual partnership	Coordinating behavior between people of different status, power, or responsibility	Forming and maintaining a group identity for a common goal: us versus them	Coordinating behavior between people with equal say in a situation and keeping things fair				1		1
2019-08-06 05:58:20	2019-08-06 06:24:34	IP Address	104.6.128.224	100	1573	True	2019-08-06 06:24:35	R_Or5ZAWZEfE6SAdX					25.69439697265625	-80.439300537109375	anonymous	EN	Yes	To make sure people have someone they can absolutely count on to promote their well-being			To make sure that people of different status can work effectively together			To make sure that individuals establish and maintain a sexual partnership			To coordinate behavior between people with equal say in a situation and keep things fair			To make sure that a group of people can work effectively toward a common goal			Giving or receiving unconditional support	Establishing and maintaining a sexual partnership	Coordinating behavior between people of different status, power, or responsibility	Forming and maintaining a group identity for a common goal: us versus them	Coordinating behavior between people with equal say in a situation and keeping things fair				1		1
2019-08-06 06:13:04	2019-08-06 06:24:50	IP Address	98.4.56.20	100	705	True	2019-08-06 06:24:51	R_2zIR8WizhAwUafq					42.9102020263671875	-78.66249847412109375	anonymous	EN	Yes	To make sure people have someone they can absolutely count on to promote their well-being			To make sure that people sacrifice themselves for the good of the group	To make sure that people of different status can work effectively together		To make sure that individuals establish and maintain a sexual partnership			To coordinate behavior between people with equal say in a situation and keep things fair			To make sure that a group of people can work effectively toward a common goal			Giving or receiving unconditional support	Establishing and maintaining a sexual partnership	Coordinating behavior between people of different status, power, or responsibility	Coordinating behavior between people with equal say in a situation and keeping things fair	Forming and maintaining a group identity for a common goal: us versus them				1		1
2019-08-06 06:00:09	2019-08-06 06:28:36	IP Address	73.209.172.198	100	1706	True	2019-08-06 06:28:37	R_3HFXTCnlewgL3cX					41.94500732421875	-87.79959869384765625	anonymous	EN	Yes	To make sure people have someone they can absolutely count on to promote their well-being			To make sure that people of different status can work effectively together			To make sure that individuals establish and maintain a sexual partnership			To coordinate behavior between people with equal say in a situation and keep things fair			To make sure that a group of people can work effectively toward a common goal			Giving or receiving unconditional support	Establishing and maintaining a sexual partnership	Coordinating behavior between people of different status, power, or responsibility	Forming and maintaining a group identity for a common goal: us versus them	Coordinating behavior between people with equal say in a situation and keeping things fair				1		1
2019-08-06 06:16:17	2019-08-06 06:29:20	IP Address	209.107.189.134	100	782	True	2019-08-06 06:29:21	R_ULxrFrmXuPrqHhn					41.848297119140625	-87.651702880859375	anonymous	EN	Yes	To make sure people have someone they can absolutely count on to promote their well-being			To make sure that people of different status can work effectively together			To make sure that individuals establish and maintain a sexual partnership			To coordinate behavior between people with equal say in a situation and keep things fair			To make sure that a group of people can work effectively toward a common goal			Giving or receiving unconditional support	Establishing and maintaining a sexual partnership	Coordinating behavior between people of different status, power, or responsibility	Forming and maintaining a group identity for a common goal: us versus them	Coordinating behavior between people with equal say in a situation and keeping things fair				1		1
2019-08-06 06:05:16	2019-08-06 06:29:50	IP Address	107.77.210.18	100	1473	True	2019-08-06 06:29:50	R_1DHaypbFBF5Rp2r					37.751007080078125	-97.82199859619140625	anonymous	EN	Yes	To make sure people have someone they can absolutely count on to promote their well-being			To make sure that people of different status can work effectively together			To make sure that individuals establish and maintain a sexual partnership			To coordinate behavior between people with equal say in a situation and keep things fair			To make sure that a group of people can work effectively toward a common goal			Giving or receiving unconditional support	Establishing and maintaining a sexual partnership	Coordinating behavior between people of different status, power, or responsibility	Forming and maintaining a group identity for a common goal: us versus them	Coordinating behavior between people with equal say in a situation and keeping things fair				1		1
2019-08-06 06:06:37	2019-08-06 06:29:58	IP Address	47.32.161.65	100	1400	True	2019-08-06 06:29:58	R_2QKxEex3oE4n7Zf					35.640899658203125	-120.7010040283203125	anonymous	EN	Yes	To make sure people have someone they can absolutely count on to promote their well-being			To make sure that people of different status can work effectively together			To make sure that individuals establish and maintain a sexual partnership			To coordinate behavior between people with equal say in a situation and keep things fair			To make sure that a group of people can work effectively toward a common goal			Giving or receiving unconditional support	Establishing and maintaining a sexual partnership	Coordinating behavior between people of different status, power, or responsibility	Forming and maintaining a group identity for a common goal: us versus them	Coordinating behavior between people with equal say in a situation and keeping things fair				1		1
2019-08-06 06:06:36	2019-08-06 06:30:59	IP Address	68.7.221.173	100	1463	True	2019-08-06 06:31:00	R_27gjcNUkcJglgV1					32.791595458984375	-116.97100067138671875	anonymous	EN	Yes	To make sure people have someone they can absolutely count on to promote their well-being			To make sure that people of different status can work effectively together			To make sure that individuals establish and maintain a sexual partnership			To coordinate behavior between people with equal say in a situation and keep things fair			To make sure that a group of people can work effectively toward a common goal			Giving or receiving unconditional support	Establishing and maintaining a sexual partnership	Coordinating behavior between people of different status, power, or responsibility	Forming and maintaining a group identity for a common goal: us versus them	Coordinating behavior between people with equal say in a situation and keeping things fair				1		1
2019-08-06 05:59:31	2019-08-06 06:31:00	IP Address	96.18.164.212	100	1888	True	2019-08-06 06:31:01	R_1f44lAgM6RubBsJ					33.6396942138671875	-104.3748016357421875	anonymous	EN	Yes	To make sure people have someone they can absolutely count on to promote their well-being			To make sure that people of different status can work effectively together			To make sure that individuals establish and maintain a sexual partnership			To coordinate behavior between people with equal say in a situation and keep things fair			To make sure that a group of people can work effectively toward a common goal			Giving or receiving unconditional support	Establishing and maintaining a sexual partnership	Coordinating behavior between people of different status, power, or responsibility	Forming and maintaining a group identity for a common goal: us versus them	Coordinating behavior between people with equal say in a situation and keeping things fair				1		1
2019-08-06 05:57:56	2019-08-06 06:31:23	IP Address	68.100.20.6	100	2007	True	2019-08-06 06:31:23	R_1hEDulPO1n0rfO8					38.7913055419921875	-77.28060150146484375	anonymous	EN	Yes	To make sure people have someone they can absolutely count on to promote their well-being			To make sure that people of different status can work effectively together			To make sure that individuals establish and maintain a sexual partnership			To coordinate behavior between people with equal say in a situation and keep things fair			To make sure that a group of people can work effectively toward a common goal			Giving or receiving unconditional support	Establishing and maintaining a sexual partnership	Coordinating behavior between people of different status, power, or responsibility	Forming and maintaining a group identity for a common goal: us versus them	Coordinating behavior between people with equal say in a situation and keeping things fair				1		1
2019-08-06 05:58:54	2019-08-06 06:31:38	IP Address	64.121.218.157	100	1963	True	2019-08-06 06:31:38	R_3nkkV5GkrHNC4gr					40.6941070556640625	-75.29039764404296875	anonymous	EN	Yes	To make sure people have someone they can absolutely count on to promote their well-being			To make sure that people of different status can work effectively together			To make sure that groups stay bonded together	To make sure that individuals establish and maintain a sexual partnership		To coordinate behavior between people with equal say in a situation and keep things fair			To make sure that individual people preserve their individuality	To make sure that a group of people can work effectively toward a common goal		Coordinating behavior between people with equal say in a situation and keeping things fair	Establishing and maintaining a sexual partnership	Coordinating behavior between people of different status, power, or responsibility	Forming and maintaining a group identity for a common goal: us versus them	Giving or receiving unconditional support		1				1
2019-08-06 06:06:18	2019-08-06 06:32:45	IP Address	216.143.242.112	100	1586	True	2019-08-06 06:32:46	R_d08FE4lUL7lOoql					34.231903076171875	-84.16269683837890625	anonymous	EN	Yes	To make sure people have someone they can absolutely count on to promote their well-being			To make sure that people of different status can work effectively together			To make sure that individuals establish and maintain a sexual partnership			To coordinate behavior between people with equal say in a situation and keep things fair			To make sure that a group of people can work effectively toward a common goal			Giving or receiving unconditional support	Establishing and maintaining a sexual partnership	Coordinating behavior between people of different status, power, or responsibility	Forming and maintaining a group identity for a common goal: us versus them	Coordinating behavior between people with equal say in a situation and keeping things fair				1		1
2019-08-06 05:49:44	2019-08-06 06:33:40	IP Address	35.136.179.201	100	2635	True	2019-08-06 06:33:40	R_01hRXEWB01YXFa9					27.8484954833984375	-82.794403076171875	anonymous	EN	Yes	To make sure people have someone they can absolutely count on to promote their well-being			To make sure that people of different status can work effectively together			To make sure that individuals establish and maintain a sexual partnership			To coordinate behavior between people with equal say in a situation and keep things fair			To make sure that a group of people can work effectively toward a common goal			Giving or receiving unconditional support	Establishing and maintaining a sexual partnership	Coordinating behavior between people of different status, power, or responsibility	Forming and maintaining a group identity for a common goal: us versus them	Coordinating behavior between people with equal say in a situation and keeping things fair				1		1
2019-08-06 05:58:44	2019-08-06 06:33:40	IP Address	72.129.180.170	100	2096	True	2019-08-06 06:33:41	R_3D7MCwskL5hfBFq					38.944000244140625	-94.2881011962890625	anonymous	EN	Yes	To make sure people have someone they can absolutely count on to promote their well-being			To make sure that people of different status can work effectively together			To make sure that individuals establish and maintain a sexual partnership			To coordinate behavior between people with equal say in a situation and keep things fair			To make sure that a group of people can work effectively toward a common goal			Giving or receiving unconditional support	Establishing and maintaining a sexual partnership	Coordinating behavior between people of different status, power, or responsibility	Forming and maintaining a group identity for a common goal: us versus them	Coordinating behavior between people with equal say in a situation and keeping things fair				1		1
2019-08-06 05:53:44	2019-08-06 06:34:29	IP Address	71.246.28.131	100	2444	True	2019-08-06 06:34:30	R_urZVPb1A8Ac0kjT					40.32049560546875	-75.35199737548828125	anonymous	EN	Yes	To make sure people have someone they can absolutely count on to promote their well-being			To make sure that people of different status can work effectively together			To make sure that groups stay bonded together	To make sure that individuals establish and maintain a sexual partnership		To coordinate behavior between people with equal say in a situation and keep things fair			To make sure that a group of people can work effectively toward a common goal			Giving or receiving unconditional support	Establishing and maintaining a sexual partnership	Coordinating behavior between people of different status, power, or responsibility	Forming and maintaining a group identity for a common goal: us versus them	Coordinating behavior between people with equal say in a situation and keeping things fair				1		1
2019-08-06 06:02:08	2019-08-06 06:34:45	IP Address	71.57.188.174	100	1956	True	2019-08-06 06:34:45	R_2S7dHcN6weKN8CS					26.3795928955078125	-80.10289764404296875	anonymous	EN	Yes	To make sure people have someone they can absolutely count on to promote their well-being			To make sure that people of different status can work effectively together			To make sure that individuals establish and maintain a sexual partnership			To coordinate behavior between people with equal say in a situation and keep things fair			To make sure that a group of people can work effectively toward a common goal			Giving or receiving unconditional support	Establishing and maintaining a sexual partnership	Coordinating behavior between people of different status, power, or responsibility	Forming and maintaining a group identity for a common goal: us versus them	Coordinating behavior between people with equal say in a situation and keeping things fair				1		1
2019-08-06 06:22:25	2019-08-06 06:34:46	IP Address	184.101.182.47	100	740	True	2019-08-06 06:34:46	R_2tMrNW0MnX0joKo					33.5612945556640625	-112.14420318603515625	anonymous	EN	Yes	To make sure people have someone they can absolutely count on to promote their well-being			To make sure that people of different status can work effectively together			To make sure that individuals establish and maintain a sexual partnership			To coordinate behavior between people with equal say in a situation and keep things fair			To make sure that a group of people can work effectively toward a common goal			Giving or receiving unconditional support	Establishing and maintaining a sexual partnership	Coordinating behavior between people of different status, power, or responsibility	Coordinating behavior between people with equal say in a situation and keeping things fair	Forming and maintaining a group identity for a common goal: us versus them				1		1
2019-08-06 05:55:20	2019-08-06 06:35:36	IP Address	174.48.210.224	100	2415	True	2019-08-06 06:35:36	R_5BdnaIfXYO5OTLz					27.3094024658203125	-80.345001220703125	anonymous	EN	Yes	To make sure people have someone they can absolutely count on to promote their well-being			To make sure that people of different status can work effectively together			To make sure that individuals establish and maintain a sexual partnership			To coordinate behavior between people with equal say in a situation and keep things fair			To make sure that a group of people can work effectively toward a common goal			Giving or receiving unconditional support	Establishing and maintaining a sexual partnership	Coordinating behavior between people of different status, power, or responsibility	Forming and maintaining a group identity for a common goal: us versus them	Coordinating behavior between people with equal say in a situation and keeping things fair				1		1
2019-08-06 06:03:06	2019-08-06 06:35:44	IP Address	73.175.162.22	100	1957	True	2019-08-06 06:35:44	R_1prHTA3qUPf0jqr					39.8195037841796875	-77.9073028564453125	anonymous	EN	Yes	To make sure people have someone they can absolutely count on to promote their well-being			To make sure that people of different status can work effectively together			To make sure that individuals establish and maintain a sexual partnership			To coordinate behavior between people with equal say in a situation and keep things fair			To make sure that a group of people can work effectively toward a common goal			Giving or receiving unconditional support	Establishing and maintaining a sexual partnership	Coordinating behavior between people of different status, power, or responsibility	Forming and maintaining a group identity for a common goal: us versus them	Coordinating behavior between people with equal say in a situation and keeping things fair				1		1
2019-08-06 06:01:13	2019-08-06 06:35:53	IP Address	74.193.40.93	100	2080	True	2019-08-06 06:35:54	R_3pu1Of1qGVUKKpd					33.5684051513671875	-101.94229888916015625	anonymous	EN	Yes	To make sure people have someone they can absolutely count on to promote their well-being			To make sure that people of different status can work effectively together			To make sure that individuals establish and maintain a sexual partnership			To coordinate behavior between people with equal say in a situation and keep things fair			To make sure that a group of people can work effectively toward a common goal			Giving or receiving unconditional support	Establishing and maintaining a sexual partnership	Coordinating behavior between people of different status, power, or responsibility	Forming and maintaining a group identity for a common goal: us versus them	Coordinating behavior between people with equal say in a situation and keeping things fair				1		1
2019-08-06 06:08:17	2019-08-06 06:37:44	IP Address	69.250.253.124	100	1767	True	2019-08-06 06:37:45	R_WiLjdU6sJnJhH4l					38.8155059814453125	-77.1204986572265625	anonymous	EN	Yes	To make sure people have someone they can absolutely count on to promote their well-being			To make sure that people of different status can work effectively together			To make sure that individuals establish and maintain a sexual partnership			To coordinate behavior between people with equal say in a situation and keep things fair			To make sure that a group of people can work effectively toward a common goal			Giving or receiving unconditional support	Establishing and maintaining a sexual partnership	Coordinating behavior between people of different status, power, or responsibility	Coordinating behavior between people with equal say in a situation and keeping things fair	Forming and maintaining a group identity for a common goal: us versus them				1		1
2019-08-06 06:19:13	2019-08-06 06:38:07	IP Address	75.162.209.18	100	1134	True	2019-08-06 06:38:08	R_3NXjORwtwfjFkRO					41.713592529296875	-93.622100830078125	anonymous	EN	Yes	To make sure people have someone they can absolutely count on to promote their well-being			To make sure that people of different status can work effectively together			To make sure that individuals establish and maintain a sexual partnership			To coordinate behavior between people with equal say in a situation and keep things fair			To make sure that a group of people can work effectively toward a common goal			Giving or receiving unconditional support	Establishing and maintaining a sexual partnership	Coordinating behavior between people of different status, power, or responsibility	Forming and maintaining a group identity for a common goal: us versus them	Coordinating behavior between people with equal say in a situation and keeping things fair				1		1
2019-08-06 06:29:34	2019-08-06 06:42:13	IP Address	70.180.15.150	100	759	True	2019-08-06 06:42:14	R_3kNYKudOAMRwbzj					33.490997314453125	-112.2490997314453125	anonymous	EN	Yes	To make sure people have someone they can absolutely count on to promote their well-being			To make sure that people of different status can work effectively together			To make sure that individuals establish and maintain a sexual partnership			To coordinate behavior between people with equal say in a situation and keep things fair			To make sure that a group of people can work effectively toward a common goal			Giving or receiving unconditional support	Establishing and maintaining a sexual partnership	Coordinating behavior between people of different status, power, or responsibility	Forming and maintaining a group identity for a common goal: us versus them	Coordinating behavior between people with equal say in a situation and keeping things fair				1		1
2019-08-06 06:16:03	2019-08-06 06:42:50	IP Address	173.31.183.197	100	1607	True	2019-08-06 06:42:51	R_27x0s2D5ebUGNfd					42.7747955322265625	-92.40399932861328125	anonymous	EN	Yes	To make sure people have someone they can absolutely count on to promote their well-being			To make sure that people of different status can work effectively together			To make sure that individuals establish and maintain a sexual partnership			To coordinate behavior between people with equal say in a situation and keep things fair			To make sure that a group of people can work effectively toward a common goal			Giving or receiving unconditional support	Establishing and maintaining a sexual partnership	Coordinating behavior between people of different status, power, or responsibility	Forming and maintaining a group identity for a common goal: us versus them	Coordinating behavior between people with equal say in a situation and keeping things fair				1		1
2019-08-06 06:21:55	2019-08-06 06:47:45	IP Address	68.189.74.78	100	1550	True	2019-08-06 06:47:46	R_3IPQ3cODybwnAcJ					37.72979736328125	-120.9420013427734375	anonymous	EN	Yes	To make sure people have someone they can absolutely count on to promote their well-being			To make sure that people of different status can work effectively together			To make sure that individuals establish and maintain a sexual partnership			To coordinate behavior between people with equal say in a situation and keep things fair			To make sure that a group of people can work effectively toward a common goal			Giving or receiving unconditional support	Establishing and maintaining a sexual partnership	Coordinating behavior between people of different status, power, or responsibility	Forming and maintaining a group identity for a common goal: us versus them	Coordinating behavior between people with equal say in a situation and keeping things fair				1		1
2019-08-06 06:07:35	2019-08-06 06:48:36	IP Address	72.168.128.239	100	2461	True	2019-08-06 06:48:37	R_3Rfiqv6al2M0hO4					37.751007080078125	-97.82199859619140625	anonymous	EN	Yes	To make sure people have someone they can absolutely count on to promote their well-being			To make sure that people of different status can work effectively together			To make sure that individuals establish and maintain a sexual partnership			To coordinate behavior between people with equal say in a situation and keep things fair			To make sure that a group of people can work effectively toward a common goal			Giving or receiving unconditional support	Establishing and maintaining a sexual partnership	Coordinating behavior between people of different status, power, or responsibility	Forming and maintaining a group identity for a common goal: us versus them	Coordinating behavior between people with equal say in a situation and keeping things fair				1		1
2019-08-06 06:31:30	2019-08-06 06:49:22	IP Address	38.91.100.181	100	1072	True	2019-08-06 06:49:23	R_r7wiTeBaeAFbxaV					40.73199462890625	-74.1764984130859375	anonymous	EN	Yes	To make sure people have someone they can absolutely count on to promote their well-being			To make sure that people of different status can work effectively together			To make sure that individuals establish and maintain a sexual partnership			To coordinate behavior between people with equal say in a situation and keep things fair			To make sure that a group of people can work effectively toward a common goal			Giving or receiving unconditional support	Establishing and maintaining a sexual partnership	Coordinating behavior between people of different status, power, or responsibility	Forming and maintaining a group identity for a common goal: us versus them	Coordinating behavior between people with equal say in a situation and keeping things fair				1		1
2019-08-06 06:35:07	2019-08-06 06:53:24	IP Address	97.87.238.157	100	1097	True	2019-08-06 06:53:25	R_3IZiwvjk5yfDtXM					42.496002197265625	-84.0847015380859375	anonymous	EN	Yes	To make sure people have someone they can absolutely count on to promote their well-being			To make sure that people of the same status can work effectively together	To make sure that people of different status can work effectively together		To make sure that individuals establish and maintain a sexual partnership			To coordinate behavior between people with equal say in a situation and keep things fair			To make sure that a group of people can work effectively toward a common goal			Giving or receiving unconditional support	Establishing and maintaining a sexual partnership	Coordinating behavior between people of different status, power, or responsibility	Forming and maintaining a group identity for a common goal: us versus them	Coordinating behavior between people with equal say in a situation and keeping things fair				1		1
2019-08-06 06:29:19	2019-08-06 06:53:34	IP Address	76.182.235.186	100	1455	True	2019-08-06 06:53:35	R_szCXVxWu3dWwQjT					33.1974029541015625	-96.61769866943359375	anonymous	EN	Yes	To make sure people have someone they can absolutely count on to promote their well-being			To make sure that people of different status can work effectively together			To make sure that individuals establish and maintain a sexual partnership			To coordinate behavior between people with equal say in a situation and keep things fair			To make sure that a group of people can work effectively toward a common goal			Giving or receiving unconditional support	Establishing and maintaining a sexual partnership	Coordinating behavior between people of different status, power, or responsibility	Forming and maintaining a group identity for a common goal: us versus them	Coordinating behavior between people with equal say in a situation and keeping things fair				1		1
2019-08-06 06:30:35	2019-08-06 06:54:42	IP Address	108.41.131.185	100	1447	True	2019-08-06 06:54:43	R_33seRvipn2cFpuz					40.8000030517578125	-73.9763031005859375	anonymous	EN	Yes	To make sure people have someone they can absolutely count on to promote their well-being			To make sure that people of different status can work effectively together			To make sure that individuals establish and maintain a sexual partnership			To coordinate behavior between people with equal say in a situation and keep things fair			To make sure that a group of people can work effectively toward a common goal			Giving or receiving unconditional support	Establishing and maintaining a sexual partnership	Coordinating behavior between people of different status, power, or responsibility	Forming and maintaining a group identity for a common goal: us versus them	Coordinating behavior between people with equal say in a situation and keeping things fair				1		1
2019-08-06 06:19:36	2019-08-06 06:55:04	IP Address	47.18.100.97	100	2128	True	2019-08-06 06:55:05	R_1hKJAipaGolMAGm					40.4980926513671875	-74.31939697265625	anonymous	EN	Yes	To make sure people have someone they can absolutely count on to promote their well-being			To make sure that people of different status can work effectively together			To make sure that individuals establish and maintain a sexual partnership			To coordinate behavior between people with equal say in a situation and keep things fair			To make sure that a group of people can work effectively toward a common goal			Giving or receiving unconditional support	Establishing and maintaining a sexual partnership	Coordinating behavior between people of different status, power, or responsibility	Forming and maintaining a group identity for a common goal: us versus them	Coordinating behavior between people with equal say in a situation and keeping things fair				1		1
2019-08-06 06:26:42	2019-08-06 06:56:00	IP Address	98.242.211.159	100	1757	True	2019-08-06 06:56:01	R_3oHHbiE1sP2AeV4					26.1858062744140625	-80.23999786376953125	anonymous	EN	Yes	To make sure people have someone they can absolutely count on to promote their well-being			To make sure that people of different status can work effectively together			To make sure that individuals establish and maintain a sexual partnership			To coordinate behavior between people with equal say in a situation and keep things fair			To make sure that a group of people can work effectively toward a common goal			Giving or receiving unconditional support	Establishing and maintaining a sexual partnership	Coordinating behavior between people of different status, power, or responsibility	Forming and maintaining a group identity for a common goal: us versus them	Coordinating behavior between people with equal say in a situation and keeping things fair				1		1
2019-08-06 06:33:46	2019-08-06 06:56:13	IP Address	108.84.19.202	100	1346	True	2019-08-06 06:56:14	R_Zw0kvlsnVs5k8dH					24.561492919921875	-81.78179931640625	anonymous	EN	Yes	To make sure people have someone they can absolutely count on to promote their well-being			To make sure that people of different status can work effectively together			To make sure that groups stay bonded together	To make sure that individuals establish and maintain a sexual partnership		To make sure that groups survive power imbalances in times of need	To coordinate behavior between functional equals and keep things fair		To make sure that a group of people can work effectively toward a common goal			Giving or receiving unconditional support	Establishing and maintaining a sexual partnership	Coordinating behavior between people of different status, power, or responsibility	Forming and maintaining a group identity for a common goal: us versus them	Coordinating behavior between people with equal say in a situation and keeping things fair				1		1
2019-08-06 06:38:19	2019-08-06 06:58:20	IP Address	108.33.225.98	100	1201	True	2019-08-06 06:58:20	R_3ikGTfOvA0T73W8					27.7870025634765625	-82.6761016845703125	anonymous	EN	Yes	To make sure people have someone they can absolutely count on to promote their well-being			To make sure that people of different status can work effectively together			To make sure that individuals establish and maintain a sexual partnership			To coordinate behavior between people with equal say in a situation and keep things fair			To make sure that a group of people can work effectively toward a common goal			Giving or receiving unconditional support	Establishing and maintaining a sexual partnership	Coordinating behavior between people of different status, power, or responsibility	Forming and maintaining a group identity for a common goal: us versus them	Coordinating behavior between people with equal say in a situation and keeping things fair				1		1
2019-08-06 06:42:18	2019-08-06 06:59:29	IP Address	184.90.231.103	100	1031	True	2019-08-06 06:59:29	R_2w47vpYyQZK7CQA					28.45379638671875	-81.46739959716796875	anonymous	EN	Yes	To make sure people have someone they can absolutely count on to promote their well-being			To make sure that people of different status can work effectively together			To make sure that individuals establish and maintain a sexual partnership			To coordinate behavior between people with equal say in a situation and keep things fair			To make sure that a group of people can work effectively toward a common goal			Giving or receiving unconditional support	Establishing and maintaining a sexual partnership	Coordinating behavior between people of different status, power, or responsibility	Forming and maintaining a group identity for a common goal: us versus them	Coordinating behavior between people with equal say in a situation and keeping things fair				1		1
2019-08-06 05:56:53	2019-08-06 06:59:53	IP Address	24.23.0.85	100	3780	True	2019-08-06 06:59:54	R_3oASfF6Ratyj4k0					38.481903076171875	-121.40240478515625	anonymous	EN	Yes	To make sure people have someone they can absolutely count on to promote their well-being			To make sure that people of different status can work effectively together			To make sure that individuals establish and maintain a sexual partnership			To coordinate behavior between people with equal say in a situation and keep things fair			To make sure that a group of people can work effectively toward a common goal			Giving or receiving unconditional support	Establishing and maintaining a sexual partnership	Coordinating behavior between people of different status, power, or responsibility	Forming and maintaining a group identity for a common goal: us versus them	Coordinating behavior between people with equal say in a situation and keeping things fair				1		1
2019-08-06 06:39:03	2019-08-06 07:02:27	IP Address	74.98.207.149	100	1403	True	2019-08-06 07:02:27	R_3LkazEsTG0YVNaY					40.3925933837890625	-79.9051971435546875	anonymous	EN	Yes	To make sure people have someone they can absolutely count on to promote their well-being			To make sure that people of different status can work effectively together			To make sure that individuals establish and maintain a sexual partnership			To coordinate behavior between people with equal say in a situation and keep things fair			To make sure that a group of people can work effectively toward a common goal			Giving or receiving unconditional support	Establishing and maintaining a sexual partnership	Coordinating behavior between people of different status, power, or responsibility	Forming and maintaining a group identity for a common goal: us versus them	Coordinating behavior between people with equal say in a situation and keeping things fair				1		1
2019-08-06 06:43:42	2019-08-06 07:03:14	IP Address	73.8.250.239	100	1172	True	2019-08-06 07:03:15	R_2DUe3VQAPQ61ZxR					42.36669921875	-88.092498779296875	anonymous	EN	Yes	To make sure people get everything they want or desire, no matter what	To make sure people have someone they can absolutely count on to promote their well-being		To make sure that people of different status can work effectively together			To make sure that individuals establish and maintain a sexual partnership			To coordinate behavior between people with equal say in a situation and keep things fair			To make sure that a group of people can work effectively toward a common goal			Giving or receiving unconditional support	Establishing and maintaining a sexual partnership	Coordinating behavior between people of different status, power, or responsibility	Forming and maintaining a group identity for a common goal: us versus them	Coordinating behavior between people with equal say in a situation and keeping things fair				1		1
2019-08-06 06:33:18	2019-08-06 07:03:53	IP Address	75.33.209.248	100	1834	True	2019-08-06 07:03:54	R_2qwtvxKpmnYxIwc					32.67730712890625	-117.047698974609375	anonymous	EN	Yes	To make sure people have someone they can absolutely count on to promote their well-being			To make sure that people of different status can work effectively together			To make sure that individuals establish and maintain a sexual partnership			To coordinate behavior between people with equal say in a situation and keep things fair			To make sure that a group of people can work effectively toward a common goal			Giving or receiving unconditional support	Establishing and maintaining a sexual partnership	Coordinating behavior between people of different status, power, or responsibility	Forming and maintaining a group identity for a common goal: us versus them	Coordinating behavior between people with equal say in a situation and keeping things fair				1		1
2019-08-06 05:59:58	2019-08-06 07:05:25	IP Address	75.107.51.172	100	3927	True	2019-08-06 07:05:27	R_D0rfrh8t4doLLYR					32.38360595703125	-85.91619873046875	anonymous	EN	Yes	To make sure people have someone they can absolutely count on to promote their well-being			To make sure that people of different status can work effectively together			To make sure that individuals establish and maintain a sexual partnership			To coordinate behavior between people with equal say in a situation and keep things fair			To make sure that a group of people can work effectively toward a common goal			Giving or receiving unconditional support	Establishing and maintaining a sexual partnership	Coordinating behavior between people of different status, power, or responsibility	Forming and maintaining a group identity for a common goal: us versus them	Coordinating behavior between people with equal say in a situation and keeping things fair				1		1
2019-08-06 06:23:08	2019-08-06 07:05:53	IP Address	174.110.36.250	100	2564	True	2019-08-06 07:05:54	R_1dcsAZC1DdhrNJb					35.0596923828125	-79.00579833984375	anonymous	EN	Yes	To make sure people have someone they can absolutely count on to promote their well-being			To make sure that people of different status can work effectively together			To make sure that individuals establish and maintain a sexual partnership			To coordinate behavior between people with equal say in a situation and keep things fair			To make sure that a group of people can work effectively toward a common goal			Giving or receiving unconditional support	Establishing and maintaining a sexual partnership	Coordinating behavior between people of different status, power, or responsibility	Forming and maintaining a group identity for a common goal: us versus them	Coordinating behavior between people with equal say in a situation and keeping things fair				1		1
2019-08-06 06:28:58	2019-08-06 07:06:16	IP Address	99.122.81.37	100	2238	True	2019-08-06 07:06:17	R_2thy8OkeSxm6yBJ					37.167999267578125	-93.30390167236328125	anonymous	EN	Yes	To make sure people have someone they can absolutely count on to promote their well-being			To make sure that people of different status can work effectively together			To make sure that individuals establish and maintain a sexual partnership			To coordinate behavior between people with equal say in a situation and keep things fair			To make sure that a group of people can work effectively toward a common goal			Giving or receiving unconditional support	Establishing and maintaining a sexual partnership	Coordinating behavior between people of different status, power, or responsibility	Forming and maintaining a group identity for a common goal: us versus them	Coordinating behavior between people with equal say in a situation and keeping things fair				1		1
2019-08-06 06:53:25	2019-08-06 07:12:20	IP Address	75.164.37.167	100	1134	True	2019-08-06 07:12:21	R_vGBjM0YXGHdINDr					45.480499267578125	-122.63629913330078125	anonymous	EN	Yes	To make sure people have someone they can absolutely count on to promote their well-being			To make sure that people of different status can work effectively together			To make sure that individuals establish and maintain a sexual partnership			To coordinate behavior between people with equal say in a situation and keep things fair			To make sure that a group of people can work effectively toward a common goal			Giving or receiving unconditional support	Establishing and maintaining a sexual partnership	Coordinating behavior between people of different status, power, or responsibility	Forming and maintaining a group identity for a common goal: us versus them	Coordinating behavior between people with equal say in a situation and keeping things fair				1		1
2019-08-06 06:41:08	2019-08-06 07:13:17	IP Address	23.122.230.152	100	1928	True	2019-08-06 07:13:18	R_bemvGQkcLAFfseR					37.6692962646484375	-120.8816986083984375	anonymous	EN	Yes	To make sure people have someone they can absolutely count on to promote their well-being			To make sure that people of different status can work effectively together			To make sure that individuals establish and maintain a sexual partnership			To coordinate behavior between people with equal say in a situation and keep things fair			To make sure that a group of people can work effectively toward a common goal			Giving or receiving unconditional support	Establishing and maintaining a sexual partnership	Coordinating behavior between people of different status, power, or responsibility	Forming and maintaining a group identity for a common goal: us versus them	Coordinating behavior between people with equal say in a situation and keeping things fair				1		1
2019-08-06 06:22:13	2019-08-06 07:17:08	IP Address	100.6.97.245	100	3295	True	2019-08-06 07:17:09	R_1q1IOdZZGyF5X1P					40.3213958740234375	-80.03780364990234375	anonymous	EN	Yes	To make sure people have someone they can absolutely count on to promote their well-being			To make sure that people of different status can work effectively together			To make sure that individuals establish and maintain a sexual partnership			To coordinate behavior between people with equal say in a situation and keep things fair			To make sure that a group of people can work effectively toward a common goal			Giving or receiving unconditional support	Establishing and maintaining a sexual partnership	Coordinating behavior between people of different status, power, or responsibility	Forming and maintaining a group identity for a common goal: us versus them	Coordinating behavior between people with equal say in a situation and keeping things fair				1		1
2019-08-06 06:44:07	2019-08-06 07:17:43	IP Address	68.50.237.40	100	2016	True	2019-08-06 07:17:44	R_qydZ64Vc28v9CaR					41.093902587890625	-85.16210174560546875	anonymous	EN	Yes	To make sure people have someone they can absolutely count on to promote their well-being			To make sure that people of different status can work effectively together			To make sure that individuals establish and maintain a sexual partnership			To coordinate behavior between people with equal say in a situation and keep things fair			To make sure that a group of people can work effectively toward a common goal			Giving or receiving unconditional support	Establishing and maintaining a sexual partnership	Coordinating behavior between people of different status, power, or responsibility	Forming and maintaining a group identity for a common goal: us versus them	Coordinating behavior between people with equal say in a situation and keeping things fair				1		1
2019-08-06 07:04:26	2019-08-06 07:18:31	IP Address	73.140.103.207	100	844	True	2019-08-06 07:18:32	R_3r0aJP2XKPJ7hmx					47.0821990966796875	-122.186004638671875	anonymous	EN	Yes	To make sure people have someone they can absolutely count on to promote their well-being			To make sure that people of different status can work effectively together			To make sure that individuals establish and maintain a sexual partnership			To coordinate behavior between people with equal say in a situation and keep things fair			To make sure that a group of people can work effectively toward a common goal			Giving or receiving unconditional support	Establishing and maintaining a sexual partnership	Coordinating behavior between people of different status, power, or responsibility	Forming and maintaining a group identity for a common goal: us versus them	Coordinating behavior between people with equal say in a situation and keeping things fair				1		1
2019-08-06 07:08:37	2019-08-06 07:19:50	IP Address	24.251.80.28	100	673	True	2019-08-06 07:19:50	R_bPFb5RbM1QxIZRD					33.2505035400390625	-111.85810089111328125	anonymous	EN	Yes	To make sure people have someone they can absolutely count on to promote their well-being			To make sure that people of different status can work effectively together			To make sure that individuals establish and maintain a sexual partnership			To coordinate behavior between people with equal say in a situation and keep things fair			To make sure that a group of people can work effectively toward a common goal			Giving or receiving unconditional support	Establishing and maintaining a sexual partnership	Coordinating behavior between people of different status, power, or responsibility	Forming and maintaining a group identity for a common goal: us versus them	Coordinating behavior between people with equal say in a situation and keeping things fair				1		1
2019-08-06 06:21:17	2019-08-06 07:20:28	IP Address	173.140.6.43	100	3551	True	2019-08-06 07:20:29	R_1LI6zetlpLw4b9W					35.6352996826171875	-78.4503021240234375	anonymous	EN	Yes	To make sure people have someone they can absolutely count on to promote their well-being			To make sure that people of different status can work effectively together			To make sure that individuals establish and maintain a sexual partnership			To coordinate behavior between people with equal say in a situation and keep things fair			To make sure that a group of people can work effectively toward a common goal			Giving or receiving unconditional support	Establishing and maintaining a sexual partnership	Coordinating behavior between people of different status, power, or responsibility	Forming and maintaining a group identity for a common goal: us versus them	Coordinating behavior between people with equal say in a situation and keeping things fair				1		1
2019-08-06 06:59:44	2019-08-06 07:26:44	IP Address	76.25.129.168	100	1620	True	2019-08-06 07:26:45	R_z6kthri4iKcLK2B					39.82940673828125	-104.9095001220703125	anonymous	EN	Yes	To make sure people have someone they can absolutely count on to promote their well-being			To make sure that people of different status can work effectively together			To make sure that individuals establish and maintain a sexual partnership			To coordinate behavior between people with equal say in a situation and keep things fair			To make sure that a group of people can work effectively toward a common goal			Giving or receiving unconditional support	Establishing and maintaining a sexual partnership	Coordinating behavior between people of different status, power, or responsibility	Forming and maintaining a group identity for a common goal: us versus them	Coordinating behavior between people with equal say in a situation and keeping things fair				1		1
2019-08-06 06:32:10	2019-08-06 07:27:38	IP Address	108.31.1.12	100	3328	True	2019-08-06 07:27:39	R_3O63G5XnXUwVtwA					38.9521942138671875	-77.025299072265625	anonymous	EN	Yes	To make sure people have someone they can absolutely count on to promote their well-being			To make sure that people of different status can work effectively together			To make sure that individuals establish and maintain a sexual partnership			To coordinate behavior between people with equal say in a situation and keep things fair			To make sure that a group of people can work effectively toward a common goal			Giving or receiving unconditional support	Establishing and maintaining a sexual partnership	Coordinating behavior between people of different status, power, or responsibility	Forming and maintaining a group identity for a common goal: us versus them	Coordinating behavior between people with equal say in a situation and keeping things fair				1		1
2019-08-06 07:02:22	2019-08-06 07:29:09	IP Address	96.91.236.113	100	1607	True	2019-08-06 07:29:10	R_110gdSpXpJpIeOz					38.82000732421875	-77.05889892578125	anonymous	EN	Yes	To make sure people have someone they can absolutely count on to promote their well-being			To make sure that people of different status can work effectively together			To make sure that individuals establish and maintain a sexual partnership			To coordinate behavior between people with equal say in a situation and keep things fair			To make sure that a group of people can work effectively toward a common goal			Giving or receiving unconditional support	Establishing and maintaining a sexual partnership	Coordinating behavior between people of different status, power, or responsibility	Forming and maintaining a group identity for a common goal: us versus them	Coordinating behavior between people with equal say in a situation and keeping things fair				1		1
2019-08-06 06:44:17	2019-08-06 07:29:29	IP Address	71.207.86.148	100	2711	True	2019-08-06 07:29:30	R_8ePlMDBuMSxbGUN					40.34039306640625	-76.78820037841796875	anonymous	EN	Yes	To make sure people have someone they can absolutely count on to promote their well-being			To make sure that people of different status can work effectively together			To make sure that individuals establish and maintain a sexual partnership			To coordinate behavior between people with equal say in a situation and keep things fair			To make sure that a group of people can work effectively toward a common goal			Giving or receiving unconditional support	Establishing and maintaining a sexual partnership	Coordinating behavior between people of different status, power, or responsibility	Forming and maintaining a group identity for a common goal: us versus them	Coordinating behavior between people with equal say in a situation and keeping things fair				1		1
2019-08-06 07:01:34	2019-08-06 07:29:46	IP Address	73.233.120.130	100	1692	True	2019-08-06 07:29:47	R_RmXZinbtVYyC7JL					39.8549957275390625	-75.6999969482421875	anonymous	EN	Yes	To make sure people have someone they can absolutely count on to promote their well-being			To make sure that people of different status can work effectively together			To make sure that individuals establish and maintain a sexual partnership			To coordinate behavior between people with equal say in a situation and keep things fair			To make sure that a group of people can work effectively toward a common goal			Giving or receiving unconditional support	Establishing and maintaining a sexual partnership	Coordinating behavior between people of different status, power, or responsibility	Coordinating behavior between people with equal say in a situation and keeping things fair	Forming and maintaining a group identity for a common goal: us versus them				1		1
2019-08-06 07:17:34	2019-08-06 07:30:52	IP Address	173.56.218.234	100	798	True	2019-08-06 07:30:53	R_r7lFjBEmVsex6Ux					40.78070068359375	-73.78119659423828125	anonymous	EN	Yes	To make sure people have someone they can absolutely count on to promote their well-being			To make sure that people of different status can work effectively together			To make sure that individuals establish and maintain a sexual partnership			To coordinate behavior between people with equal say in a situation and keep things fair			To make sure that a group of people can work effectively toward a common goal			Giving or receiving unconditional support	Establishing and maintaining a sexual partnership	Coordinating behavior between people of different status, power, or responsibility	Forming and maintaining a group identity for a common goal: us versus them	Coordinating behavior between people with equal say in a situation and keeping things fair				1		1
2019-08-06 07:15:39	2019-08-06 07:31:07	IP Address	98.3.74.52	100	927	True	2019-08-06 07:31:08	R_3qC1Fcb7lAetycM					43.00030517578125	-78.192901611328125	anonymous	EN	Yes	To make sure people have someone they can absolutely count on to promote their well-being			To make sure that people of different status can work effectively together			To make sure that individuals establish and maintain a sexual partnership			To coordinate behavior between people with equal say in a situation and keep things fair			To make sure that a group of people can work effectively toward a common goal			Giving or receiving unconditional support	Establishing and maintaining a sexual partnership	Coordinating behavior between people of different status, power, or responsibility	Forming and maintaining a group identity for a common goal: us versus them	Coordinating behavior between people with equal say in a situation and keeping things fair				1		1
2019-08-06 06:02:05	2019-08-06 07:32:07	IP Address	73.48.188.203	100	5402	True	2019-08-06 07:32:08	R_3kv8fKn4TYZ5F8O					37.9185943603515625	-121.313201904296875	anonymous	EN	Yes	To make sure people have someone they can absolutely count on to promote their well-being			To make sure that people of different status can work effectively together			To make sure that individuals establish and maintain a sexual partnership			To coordinate behavior between people with equal say in a situation and keep things fair			To make sure that a group of people can work effectively toward a common goal			Giving or receiving unconditional support	Establishing and maintaining a sexual partnership	Forming and maintaining a group identity for a common goal: us versus them	Coordinating behavior between people of different status, power, or responsibility	Coordinating behavior between people with equal say in a situation and keeping things fair				1		1
2019-08-06 07:12:05	2019-08-06 07:35:11	IP Address	107.213.215.242	100	1386	True	2019-08-06 07:35:12	R_diCZxVxbUlXQKYN					33.94610595703125	-83.417999267578125	anonymous	EN	Yes	To make sure people have someone they can absolutely count on to promote their well-being			To make sure that people of different status can work effectively together			To make sure that individuals establish and maintain a sexual partnership			To coordinate behavior between people with equal say in a situation and keep things fair			To make sure that a group of people can work effectively toward a common goal			Giving or receiving unconditional support	Establishing and maintaining a sexual partnership	Coordinating behavior between people of different status, power, or responsibility	Forming and maintaining a group identity for a common goal: us versus them	Coordinating behavior between people with equal say in a situation and keeping things fair				1		1
2019-08-06 07:05:25	2019-08-06 07:35:17	IP Address	24.186.80.126	100	1791	True	2019-08-06 07:35:18	R_tEw7aOtt5Y5McSd					40.4600067138671875	-74.34780120849609375	anonymous	EN	Yes	To make sure people have someone they can absolutely count on to promote their well-being			To make sure that people of different status can work effectively together			To make sure that individuals establish and maintain a sexual partnership			To coordinate behavior between people with equal say in a situation and keep things fair			To make sure that a group of people can work effectively toward a common goal			Giving or receiving unconditional support	Establishing and maintaining a sexual partnership	Coordinating behavior between people of different status, power, or responsibility	Forming and maintaining a group identity for a common goal: us versus them	Coordinating behavior between people with equal say in a situation and keeping things fair				1		1
2019-08-06 07:09:41	2019-08-06 07:35:20	IP Address	71.192.167.53	100	1538	True	2019-08-06 07:35:20	R_1f1y6emf6qWIeg2					41.318603515625	-72.93019866943359375	anonymous	EN	Yes	To make sure people have someone they can absolutely count on to promote their well-being			To make sure that people of different status can work effectively together			To make sure that individuals establish and maintain a sexual partnership			To coordinate behavior between people with equal say in a situation and keep things fair			To make sure that a group of people can work effectively toward a common goal			Giving or receiving unconditional support	Establishing and maintaining a sexual partnership	Coordinating behavior between people of different status, power, or responsibility	Forming and maintaining a group identity for a common goal: us versus them	Coordinating behavior between people with equal say in a situation and keeping things fair				1		1
2019-08-06 07:12:36	2019-08-06 07:35:22	IP Address	69.204.156.150	100	1365	True	2019-08-06 07:35:22	R_33CtiaPYRnLXf4A					42.450897216796875	-73.2494964599609375	anonymous	EN	Yes	To make sure people have someone they can absolutely count on to promote their well-being			To make sure that people of different status can work effectively together			To make sure that individuals establish and maintain a sexual partnership			To coordinate behavior between people with equal say in a situation and keep things fair			To make sure that a group of people can work effectively toward a common goal			Giving or receiving unconditional support	Establishing and maintaining a sexual partnership	Coordinating behavior between people of different status, power, or responsibility	Forming and maintaining a group identity for a common goal: us versus them	Coordinating behavior between people with equal say in a situation and keeping things fair				1		1
2019-08-06 07:08:50	2019-08-06 07:36:24	IP Address	137.118.149.146	100	1653	True	2019-08-06 07:36:25	R_1DnZLFvDIfRdPnb					45.7216033935546875	-123.90489959716796875	anonymous	EN	Yes	To make sure people have someone they can absolutely count on to promote their well-being			To make sure that people of different status can work effectively together			To make sure that individuals establish and maintain a sexual partnership			To coordinate behavior between people with equal say in a situation and keep things fair			To make sure that a group of people can work effectively toward a common goal			Giving or receiving unconditional support	Establishing and maintaining a sexual partnership	Coordinating behavior between people of different status, power, or responsibility	Forming and maintaining a group identity for a common goal: us versus them	Coordinating behavior between people with equal say in a situation and keeping things fair				1		1
2019-08-06 06:57:49	2019-08-06 07:36:31	IP Address	47.226.77.146	100	2322	True	2019-08-06 07:36:32	R_2rAfJl7E9lplPkv					36.02679443359375	-88.251800537109375	anonymous	EN	Yes	To make sure people have someone they can absolutely count on to promote their well-being			To make sure that people of different status can work effectively together			To make sure that individuals establish and maintain a sexual partnership			To coordinate behavior between people with equal say in a situation and keep things fair			To make sure that a group of people can work effectively toward a common goal			Giving or receiving unconditional support	Establishing and maintaining a sexual partnership	Coordinating behavior between people of different status, power, or responsibility	Forming and maintaining a group identity for a common goal: us versus them	Coordinating behavior between people with equal say in a situation and keeping things fair				1		1
2019-08-06 07:18:25	2019-08-06 07:37:57	IP Address	67.165.238.98	100	1172	True	2019-08-06 07:37:58	R_12yHoSrcmoWBiw9					38.889801025390625	-104.7433013916015625	anonymous	EN	Yes	To make sure people have someone they can absolutely count on to promote their well-being			To make sure that people of different status can work effectively together			To make sure that individuals establish and maintain a sexual partnership			To coordinate behavior between people with equal say in a situation and keep things fair			To make sure that a group of people can work effectively toward a common goal			Giving or receiving unconditional support	Establishing and maintaining a sexual partnership	Coordinating behavior between people of different status, power, or responsibility	Coordinating behavior between people with equal say in a situation and keeping things fair	Forming and maintaining a group identity for a common goal: us versus them				1		1
2019-08-06 07:20:08	2019-08-06 07:40:30	IP Address	172.56.29.88	100	1221	True	2019-08-06 07:40:31	R_2wymmzQP16RWjfE					39.935699462890625	-75.183197021484375	anonymous	EN	Yes	To make sure people have someone they can absolutely count on to promote their well-being			To make sure that people of different status can work effectively together			To make sure that individuals establish and maintain a sexual partnership			To coordinate behavior between people with equal say in a situation and keep things fair			To make sure that a group of people can work effectively toward a common goal			Giving or receiving unconditional support	Establishing and maintaining a sexual partnership	Forming and maintaining a group identity for a common goal: us versus them	Coordinating behavior between people of different status, power, or responsibility	Coordinating behavior between people with equal say in a situation and keeping things fair				1		1
2019-08-06 06:21:30	2019-08-06 07:43:54	IP Address	75.130.219.127	100	4944	True	2019-08-06 07:43:55	R_1IlVuKAWqObAkdu					38.5792999267578125	-90.4219970703125	anonymous	EN	Yes	To make sure people have someone they can absolutely count on to promote their well-being			To make sure that people of different status can work effectively together			To make sure that individuals establish and maintain a sexual partnership			To coordinate behavior between people with equal say in a situation and keep things fair			To make sure that a group of people can work effectively toward a common goal			Giving or receiving unconditional support	Establishing and maintaining a sexual partnership	Coordinating behavior between people of different status, power, or responsibility	Forming and maintaining a group identity for a common goal: us versus them	Coordinating behavior between people with equal say in a situation and keeping things fair				1		1
2019-08-06 06:38:23	2019-08-06 07:44:46	IP Address	70.189.219.58	100	3982	True	2019-08-06 07:44:48	R_5bFEE9J8jjArLbP					36.2472991943359375	-115.28209686279296875	anonymous	EN	Yes	To make sure people have someone they can absolutely count on to promote their well-being			To make sure that people of different status can work effectively together			To make sure that individuals establish and maintain a sexual partnership			To coordinate behavior between people with equal say in a situation and keep things fair			To make sure that a group of people can work effectively toward a common goal			Giving or receiving unconditional support	Establishing and maintaining a sexual partnership	Coordinating behavior between people of different status, power, or responsibility	Forming and maintaining a group identity for a common goal: us versus them	Coordinating behavior between people with equal say in a situation and keeping things fair				1		1
2019-08-06 07:30:40	2019-08-06 07:45:29	IP Address	75.82.59.213	100	889	True	2019-08-06 07:45:30	R_3EEiUFi5Uis4AH6					34.16900634765625	-118.37129974365234375	anonymous	EN	Yes	To make sure people have someone they can absolutely count on to promote their well-being			To make sure that people of different status can work effectively together			To make sure that individuals establish and maintain a sexual partnership			To coordinate behavior between people with equal say in a situation and keep things fair			To make sure that a group of people can work effectively toward a common goal			Giving or receiving unconditional support	Establishing and maintaining a sexual partnership	Coordinating behavior between people of different status, power, or responsibility	Forming and maintaining a group identity for a common goal: us versus them	Coordinating behavior between people with equal say in a situation and keeping things fair				1		1
2019-08-06 07:03:46	2019-08-06 07:45:56	IP Address	75.139.124.166	100	2529	True	2019-08-06 07:45:57	R_1LTiw8OJShlJOIj					34.696197509765625	-82.28929901123046875	anonymous	EN	Yes	To make sure people have someone they can absolutely count on to promote their well-being			To make sure that people of different status can work effectively together			To make sure that individuals establish and maintain a sexual partnership			To coordinate behavior between people with equal say in a situation and keep things fair			To make sure that a group of people can work effectively toward a common goal			Giving or receiving unconditional support	Establishing and maintaining a sexual partnership	Coordinating behavior between people of different status, power, or responsibility	Forming and maintaining a group identity for a common goal: us versus them	Coordinating behavior between people with equal say in a situation and keeping things fair				1		1
2019-08-06 06:35:32	2019-08-06 07:47:05	IP Address	172.56.4.213	100	4292	True	2019-08-06 07:47:05	R_1dixnrXlciMD77z					35.2425994873046875	-80.740997314453125	anonymous	EN	Yes	To make sure people have someone they can absolutely count on to promote their well-being			To make sure that people of different status can work effectively together			To make sure that individuals establish and maintain a sexual partnership			To coordinate behavior between people with equal say in a situation and keep things fair			To make sure that a group of people can work effectively toward a common goal			Giving or receiving unconditional support	Establishing and maintaining a sexual partnership	Coordinating behavior between people of different status, power, or responsibility	Forming and maintaining a group identity for a common goal: us versus them	Coordinating behavior between people with equal say in a situation and keeping things fair				1		1
2019-08-06 07:23:17	2019-08-06 07:48:43	IP Address	68.63.45.46	100	1525	True	2019-08-06 07:48:44	R_28YscUabw5ybVRa					30.4170074462890625	-84.18499755859375	anonymous	EN	Yes	To make sure people have someone they can absolutely count on to promote their well-being			To make sure that people of different status can work effectively together			To make sure that individuals establish and maintain a sexual partnership			To coordinate behavior between people with equal say in a situation and keep things fair			To make sure that a group of people can work effectively toward a common goal			Giving or receiving unconditional support	Establishing and maintaining a sexual partnership	Coordinating behavior between people of different status, power, or responsibility	Forming and maintaining a group identity for a common goal: us versus them	Coordinating behavior between people with equal say in a situation and keeping things fair				1		1
[truncated: 74 more rows]
[truncated: 195 more columns]
