# Supplementary material for: Author Correction: How social relationships shape moral wrongness judgments
Source: Nat Commun. 2024 Sep 10;15:7906. doi: 10.1038/s41467-024-52274-w (PMC11387412; doi:10.1038/s41467-024-52274-w)
Supplement: Supplementary file 3 — Replication Script [file 41467_2024_52274_MOESM3_ESM.zip › ReplicationScript/action_ratings.csv]

rater	C-PersonalProject-C-S - Care function	H-PersonalProject-C-S - Hierarchy function	M-PersonalProject-C-S - Mating function	R-PersonalProject-C-S - Reciprocity function	Co-PersonalProject-C-S - Coalition function	C-SickCare-C-S - Care function	H-SickCare-C-S - Hierarchy function	M-SickCare-C-S - Mating function	R-SickCare-C-S - Reciprocity function	Co-SickCare-C-S - Coalition function	C-FindGift-C-S - Care function	H-FindGift-C-S - Hierarchy function	M-FindGift-C-S - Mating function	R-FindGift-C-S - Reciprocity function	Co-FindGift-C-S - Coalition function	C-CookMeal-C-S - Care function	H-CookMeal-C-S - Hierarchy function	M-CookMeal-C-S - Mating function	R-CookMeal-C-S - Reciprocity function	Co-CookMeal-C-S - Coalition function	C-RestaurantMeal-C-S - Care function	H-RestaurantMeal-C-S - Hierarchy function	M-RestaurantMeal-C-S - Mating function	R-RestaurantMeal-C-S - Reciprocity function	Co-RestaurantMeal-C-S - Coalition function	C-Airport-C-S - Care function	H-Airport-C-S - Hierarchy function	M-Airport-C-S - Mating function	R-Airport-C-S - Reciprocity function	Co-Airport-C-S - Coalition function	C-ComfortHug-C-S - Care function	H-ComfortHug-C-S - Hierarchy function	M-ComfortHug-C-S - Mating function	R-ComfortHug-C-S - Reciprocity function	Co-ComfortHug-C-S - Coalition function	C-GroceriesSurgery-C-S - Care function	H-GroceriesSurgery-C-S - Hierarchy function	M-GroceriesSurgery-C-S - Mating function	R-GroceriesSurgery-C-S - Reciprocity function	Co-GroceriesSurgery-C-S - Coalition function	C-MinorInjury-C-S - Care function	H-MinorInjury-C-S - Hierarchy function	M-MinorInjury-C-S - Mating function	R-MinorInjury-C-S - Reciprocity function	Co-MinorInjury-C-S - Coalition function	C-DeathFriend-C-S - Care function	H-DeathFriend-C-S - Hierarchy function	M-DeathFriend-C-S - Mating function	R-DeathFriend-C-S - Reciprocity function
1	90.00	0.00	50.00	0.00	20.00	92.00	0.00	58.00	0.00	12.00	73.00	0.00	62.00	0.00	16.00	72.00	0.00	57.00	0.00	0.00	22.00	0.00	70.00	0.00	0.00	95.00	-30.00	3.00	-50.00	13.00	90.00	0.00	71.00	0.00	28.00	78.00	31.00	67.00	0.00	17.00	63.00	0.00	35.00	0.00	0.00	88.00	0.00	45.00	40.00
2	55.00	-29.00	11.00	17.00	32.00	88.00	-12.00	52.00	38.00	2.00	67.00	-38.00	37.00	-53.00	23.00	51.00	-15.00	24.00	-27.00	2.00	38.00	-17.00	31.00	2.00	29.00	49.00	-60.00	20.00	53.00	48.00	59.00	-17.00	25.00	5.00	23.00	72.00	-35.00	13.00	43.00	22.00	76.00	-29.00	25.00	39.00	33.00	70.00	-26.00	17.00	21.00
3	50.00	-10.00	5.00	15.00	45.00	100.00	0.00	10.00	10.00	20.00	50.00	25.00	45.00	85.00	40.00	50.00	0.00	20.00	15.00	15.00	25.00	0.00	50.00	15.00	15.00	75.00	-10.00	0.00	-50.00	15.00	100.00	-20.00	75.00	0.00	25.00	50.00	-10.00	15.00	10.00	20.00	40.00	-50.00	0.00	5.00	15.00	90.00	0.00	0.00	0.00
4	100.00	0.00	0.00	15.00	0.00	100.00	0.00	33.00	50.00	0.00	100.00	0.00	50.00	10.00	0.00	100.00	25.00	36.00	0.00	0.00	85.00	0.00	80.00	11.00	0.00	100.00	0.00	0.00	25.00	0.00	100.00	0.00	30.00	0.00	0.00	100.00	15.00	0.00	60.00	0.00	100.00	0.00	20.00	75.00	0.00	100.00	0.00	0.00	0.00
5	80.00	70.00	80.00	-30.00	80.00	100.00	50.00	50.00	10.00	30.00	50.00	20.00	50.00	20.00	30.00	60.00	30.00	60.00	10.00	40.00	90.00	10.00	60.00	0.00	10.00	30.00	0.00	10.00	20.00	10.00	70.00	0.00	30.00	0.00	30.00	100.00	100.00	60.00	40.00	60.00	70.00	30.00	40.00	20.00	41.00	100.00	10.00	50.00	10.00
6	100.00	76.00	37.00	0.00	74.00	100.00	50.00	0.00	0.00	49.00	100.00	0.00	25.00	50.00	-25.00	100.00	100.00	26.00	0.00	0.00	100.00	0.00	25.00	-100.00	25.00	100.00	100.00	0.00	-100.00	50.00	100.00	-40.00	25.00	0.00	0.00	100.00	100.00	25.00	0.00	0.00	100.00	30.00	0.00	50.00	50.00	100.00	-50.00	0.00	0.00
7	100.00	15.00	0.00	0.00	25.00	100.00	1.00	0.00	0.00	1.00	75.00	0.00	0.00	0.00	0.00	55.00	0.00	0.00	0.00	0.00	50.00	10.00	5.00	0.00	0.00	50.00	0.00	0.00	0.00	0.00	0.00	0.00	0.00	0.00	0.00	85.00	0.00	0.00	0.00	50.00	50.00	5.00	0.00	0.00	50.00	100.00	0.00	0.00	5.00
8	100.00	0.00	50.00	-50.00	0.00	100.00	0.00	0.00	0.00	0.00	100.00	0.00	50.00	0.00	0.00	100.00	0.00	50.00	1.00	0.00	100.00	0.00	25.00	-100.00	0.00	100.00	0.00	0.00	-50.00	1.00	100.00	1.00	50.00	0.00	1.00	100.00	0.00	0.00	100.00	100.00	100.00	0.00	0.00	0.00	25.00	100.00	0.00	0.00	0.00
9	70.00	0.00	10.00	0.00	5.00	70.00	0.00	30.00	10.00	5.00	65.00	34.00	15.00	30.00	5.00	30.00	5.00	10.00	20.00	5.00	30.00	10.00	25.00	10.00	15.00	70.00	0.00	20.00	35.00	5.00	60.00	0.00	10.00	0.00	5.00	51.00	5.00	15.00	10.00	20.00	40.00	11.00	25.00	15.00	5.00	80.00	10.00	0.00	10.00
10	86.00	66.00	26.00	0.00	71.00	91.00	46.00	19.00	0.00	74.00	74.00	45.00	21.00	0.00	67.00	77.00	45.00	2.00	7.00	48.00	77.00	11.00	25.00	0.00	73.00	82.00	65.00	8.00	0.00	69.00	77.00	21.00	42.00	0.00	53.00	85.00	77.00	20.00	0.00	80.00	81.00	39.00	16.00	0.00	71.00	73.00	55.00	5.00	5.00
11	57.00	-1.00	2.00	2.00	2.00	74.00	2.00	2.00	2.00	2.00	79.00	2.00	2.00	2.00	2.00	44.00	2.00	2.00	2.00	2.00	45.00	2.00	2.00	2.00	2.00	62.00	2.00	2.00	-32.00	-4.00	82.00	2.00	-4.00	2.00	2.00	64.00	2.00	2.00	2.00	2.00	44.00	2.00	2.00	2.00	2.00	99.00	2.00	2.00	2.00
12	93.00	2.00	20.00	-60.00	10.00	91.00	33.00	2.00	15.00	22.00	71.00	14.00	66.00	26.00	1.00	80.00	2.00	50.00	2.00	2.00	79.00	-61.00	69.00	-32.00	2.00	85.00	-1.00	3.00	6.00	1.00	93.00	7.00	50.00	4.00	32.00	94.00	0.00	15.00	0.00	30.00	89.00	2.00	2.00	40.00	1.00	90.00	6.00	1.00	30.00
13	36.00	1.00	0.00	1.00	0.00	61.00	-1.00	-1.00	0.00	19.00	100.00	15.00	0.00	0.00	30.00	55.00	1.00	24.00	0.00	19.00	50.00	-70.00	0.00	0.00	31.00	53.00	0.00	1.00	-30.00	37.00	33.00	-7.00	0.00	0.00	0.00	88.00	0.00	0.00	0.00	39.00	30.00	0.00	0.00	0.00	17.00	71.00	-13.00	0.00	0.00
14	100.00	65.00	29.00	30.00	35.00	100.00	49.00	100.00	23.00	49.00	100.00	55.00	100.00	70.00	0.00	100.00	0.00	68.00	46.00	18.00	5.00	15.00	68.00	75.00	30.00	100.00	15.00	90.00	72.00	59.00	100.00	4.00	100.00	9.00	63.00	100.00	9.00	70.00	35.00	40.00	100.00	5.00	80.00	10.00	35.00	100.00	30.00	70.00	10.00
15	90.00	10.00	70.00	70.00	60.00	100.00	0.00	100.00	50.00	10.00	90.00	20.00	90.00	30.00	20.00	100.00	0.00	90.00	30.00	20.00	80.00	-20.00	80.00	50.00	20.00	80.00	0.00	80.00	50.00	20.00	90.00	-10.00	50.00	30.00	40.00	100.00	0.00	90.00	70.00	40.00	100.00	0.00	50.00	70.00	30.00	100.00	0.00	50.00	30.00
[truncated: 381 more columns]
